# Supplementary material for: Longitudinal remodeling of gastric microbiota following Helicobacter pylori eradication reveals an eradication-associated microbial signature in gastric cancer
Source: Front Cell Infect Microbiol. 2026 Jun 5;16:1848437. doi: 10.3389/fcimb.2026.1848437 (PMC13279509; doi:10.3389/fcimb.2026.1848437)
Supplement: Supplementary file 1 [file Table1.xlsx]

## Sheet: Sheet1
Supplementary Table S1. Longitudinal sample information, follow-up duration, and collection dates of gastric cancer patients.
Group	Sample name	FU_year	Sample collection date
Eradicated group1	ds293	0	2010-04-20
Eradicated group1_fu1	fu2211	1.43333	2011-09-26
Eradicated group1_fu2	fu5146	6.99167	2017-04-17
Eradicated group2	ds472	0	2013-11-19
Eradicated group2_fu1	fu5844	4.74444	2018-08-17
Eradicated group3	ds526	0	2015-08-11
Eradicated group3_fu1	fu5689	2.72778	2018-05-03
Eradicated group4	ds96	0	2006-04-25
Eradicated group4_fu1	fu623	1.11667	2007-06-07
Eradicated group4_fu2	fu1282	3.11944	2009-06-08
Eradicated group4_fu3	fu2029	5.00833	2011-04-28
Eradicated group4_fu4	fu4904	10.4667	2016-10-13
Eradicated group5	s440	0	2008-01-17
Eradicated group5_fu1	fu1242	1.28333	2009-04-30
Eradicated group5_fu2	fu1925	3	2011-01-17
Eradicated group5_fu3	fu3081	5.40833	2013-06-13
Eradicated group5_fu4	fu5419	9.775	2017-10-26
Eradicated group6	s498	0	2008-05-27
Eradicated group6_fu1	fu2189	3.28056	2011-09-08
Eradicated group6_fu2	fu3037	4.96111	2013-05-13
Eradicated group6_fu3	fu5745	10.0472	2018-06-14
Eradicated group7	du85	0	2005-08-16
Eradicated group7_fu1	fu604	1.78333	2007-05-28
Eradicated group8	s1037	0	2014-11-10
Eradicated group8_fu1	fu5759	3.625	2018-06-25
Eradicated group9	s362	0	2007-06-12
Eradicated group9_fu1	fu2403	4.69167	2012-02-20
Eradicated group10	s473	0	2008-04-03
Eradicated group10_fu1	fu2088	3.19722	2011-06-14
Eradicated group11	s997	0	2013-12-24
Eradicated group11_fu1	fu4304	1.73333	2015-09-17
Eradicated group11_fu2	fu5929	4.79722	2018-10-11
Eradicated group12	s395	0	2007-10-08
Eradicated group12_fu1	fu1444	2.08611	2009-11-09
Eradicated group13	s454	0	2008-02-12
Eradicated group13_fu1	fu1994	3.11667	2011-03-24
Eradicated group14	s858	0	2011-09-29
Eradicated group14_fu1	fu4856	4.94167	2016-09-08
Non-eradicated group1	ds111	0	2006-08-01
Non-eradicated group1_fu1	fu795	1.46111	2008-01-17
Non-eradicated group2	s935	0	2012-12-10
Non-eradicated group2_fu1	fu3188	0.661111	2013-08-08
Non-eradicated group2_fu2	fu4808	3.68889	2016-08-18
Non-eradicated group3	ds274	0	2009-12-10
Non-eradicated group3_fu1	fu2409	2.20278	2012-02-23
Non-eradicated group4	ds277	0	2009-12-28
Non-eradicated group4_fu1	fu1803	0.75	2010-09-28
Non-eradicated group4_fu2	fu2823	2.97222	2012-12-18
Non-eradicated group5	ds500	0	2014-10-28
Non-eradicated group5_fu1	fu5172	2.51111	2017-05-02
Non-eradicated group6	s489	0	2008-05-08
Non-eradicated group6_fu1	fu1525	1.67778	2010-01-12
Non-eradicated group7	s675	0	2009-09-07
Non-eradicated group7_fu1	fu1660	0.713889	2010-05-24
Non-eradicated group7_fu2	fu2089	1.71111	2011-05-23
Non-eradicated group8	ds205	0	2008-06-09
Non-eradicated group8_fu1	fu1199	0.788889	2009-03-23
Non-eradicated group8_fu2	fu2178	3.20833	2011-08-23
Non-eradicated group8_fu3	fu3317	5.39444	2013-10-31
Non-eradicated group8_fu4	fu5170	8.89722	2017-05-02
Non-eradicated group9	ds424	0	2012-09-18
Non-eradicated group9_fu1	fu3117	0.786111	2013-07-01
Non-eradicated group9_fu2	fu3781	2.05	2014-10-06
Non-eradicated group10	s567	0	2008-10-13
Non-eradicated group10_fu1	fu1793	1.91667	2010-09-13
Non-eradicated group11	s626	0	2009-02-02
Non-eradicated group11_fu1	fu1576	1.06667	2010-02-25
Recurrent gastric cancer group1	s459	0	2008-02-25
Recurrent gastric cancer group1_fu1	fu3213	5.51111	2013-08-29
Recurrent gastric cancer group1_fu2	fu5308	9.42222	2017-07-27
Recurrent gastric cancer group2	s558	0	2008-09-04
Recurrent gastric cancer group2_fu1	fu1481	1.25833	2009-12-07
Recurrent gastric cancer group2_fu2	fu2314	3.27222	2011-12-12
Recurrent gastric cancer group3	s566	0	2008-10-09
Recurrent gastric cancer group3_fu1	fu1330	0.769444	2009-07-16
Recurrent gastric cancer group3_fu2	fu2026	2.54444	2011-04-25
Recurrent gastric cancer group3_fu3	fu5649	9.51944	2018-04-16
HP-negative gastric cancer1	ds307	0	2010-08-09
HP-negative gastric cancer2	ds461	0	2013-07-08
HP-negative gastric cancer3	ds507	0	2015-01-06
HP-negative gastric cancer4	s784	0	2011-01-13
HP-negative gastric cancer5	s385	0	2007-08-23
HP-negative gastric cancer6	s536	0	2008-07-24
HP-negative gastric cancer7	s695	0	2009-12-17
