# Supplementary material for: Longitudinal remodeling of gastric microbiota following Helicobacter pylori eradication reveals an eradication-associated microbial signature in gastric cancer
Source: Front Cell Infect Microbiol. 2026 Jun 5;16:1848437. doi: 10.3389/fcimb.2026.1848437 (PMC13279509; doi:10.3389/fcimb.2026.1848437)
Supplement: Supplementary file 2 [file DataSheet1.xlsx]

## Sheet: phylum
Dataset S1. The abundance ratios (%) at the level of phylum, class, order, family, genus, and species.
Taxonomy	Taxon Name	s362	fu1330	s566	fu1199	s454	fu5146	fu2026	fu2029	fu5649	fu2403	fu5170	fu3188	fu1242	s498	fu5745	fu2189	fu1793	fu5172	fu1282	fu2178	fu3317	fu2314	ds307	ds96	fu623	ds500	ds472	ds507	s440	s567	ds277	fu4904	s459	fu3213	fu5308	s558	fu1481	ds293	fu2211	fu1925	fu3081	fu5419	ds205	fu5844	ds526	fu5689	s1037	fu5759
Bacteria;Acidobacteria	Acidobacteria	0	0	0	0	0	0	0	0	0	0.5457	0	0	0	0	0	0	0	0	0	0	0	0	0.0597	0	0	0.0085	0	0	0	0	0	0	0	0	0	0	0	0	0.0341	0	0.2728	0	0	0	0	0	0	0
Bacteria;Actinobacteria	Actinobacteria	0.2046	7.3578	4.0583	10.8875	0.2387	24.7165	1.654	26.9077	30.0537	28.5276	2.5578	5.5077	32.6285	0.2643	10.4954	23.2671	4.0327	7.264	12.533	4.1521	8.2445	23.1307	25.0575	3.615	33.5237	5.5589	16.2929	18.5182	2.0888	0.3496	1.7649	37.2325	3.3592	25.9613	36.7124	18.1431	16.3867	0.3837	17.6741	15.9775	23.2586	16.7448	32.0147	15.9349	2.3702	68.5651	9.6001	21.4682
Bacteria;Aquificae	Aquificae	0	0	0	0	0	0	0	0	0	0	0	0	0.0682	0	0	0	0	0	0	0	0	0	0	0	0	0	0	0	0	0	0	0	0	0	0	0	0	0	0	0	0	0.0938	0	0	0	0	0	0
Bacteria;Armatimonadetes	Armatimonadetes	0	0	0	0	0	0	0	0	0	0	0	0	0	0	0	0	0	0	0	0	0	0	0	0	0	0	0	0	0	0	0	0	0	0	0	0	0	0	0	0	0	0	0	0	0	0	0	0
Bacteria;Bacteroidetes	Bacteroidetes	0.1535	18.5694	3.2228	0.6906	0.0853	7.588	11.1774	4.135	6.6672	12.3199	2.2679	3.7684	2.0121	0.1279	15.2784	28.664	0.0938	7.1362	13.181	2.7368	2.4213	13.2918	12.9252	9.9753	2.3958	1.3727	4.6466	4.783	1.2533	0.1108	0.5201	10.3589	3.4871	22.4231	8.8925	13.9739	14.5707	0.6991	22.0223	27.7176	8.0911	13.2748	0.503	6.9315	5.8402	3.5382	3.7173	19.8823
Bacteria;Chlamydiae	Chlamydiae	0	0	0	0	0	0	0	0	0	0	0	0	0	0	0	0	0	0	0	0	0	0	0	0	0.0938	0	0	0	0	0	0	0.3837	0	0	0	0	0	0	0	0	0	0	0	0	0	0	0	0
Bacteria;Chloroflexi	Chloroflexi	0	0	0	0	0	0	0	0	0.2728	0	0	0	0	0	0	0	0	0	0	0	0	0	0	0	0.0853	0.0256	0.0256	0	0	0	0	0	0	0	0	0	0	0	0.1364	0.0085	0	0	0	0.0171	0.0085	0.1023	0.0256	0
Bacteria;Cyanobacteria	Cyanobacteria	0	0	0	0	0	0	0	0	0	0	0	0.0085	0	0	0.1876	0	0	0	0	0	0	0	0	0	0.0767	0.0085	0	0	0	0	0	0	0.0597	0.0426	0	0	0	0	0	0	0	0.4092	0	0	0.0085	0.0085	0	0
Bacteria;Deferribacteres	Deferribacteres	0	0	0	0	0	0	0	0	0	0	0	0	0	0	0	0	0	0	0	0	0	0	0	0	0	0	0	0	0	0	0	0	0	0	0	0	0	0	0	0	0	0	0	0	0	0	0	0
Bacteria;Deinococcus-Thermus	Deinococcus-Thermus	0	0	0	0	0	0	0	0	0	0	0	0	0	0	0	0	0	0	0	0	0	0	1.2704	0	0.2473	0	0	0	0.0085	0	0.0426	0	0.0341	0.7162	0.0682	0	0.0341	0	0	0.0171	0.179	0.5712	0.0085	0.0085	0.0085	0.0767	0	0
Bacteria;EU491789_p	EU491789_p	0	0	0	0	0	0	0	0	0	0	0	0	0	0	0	0	0	0	0	0	0	0	0	0	0	0	0	0	0	0	0	0	0	0	0	0	0	0	0	0	0	0	0	0	0	0	0	0
Bacteria;Elusimicrobia	Elusimicrobia	0	0	0	0	0	0	0	0	0	0	0	0	0	0	0	0	0	0	0	0	0	0	0	0	0	0	0	0	0	0	0	0	0	0	0	0	0	0	0	0	0	0	0	0	0	0	0	0
Bacteria;Firmicutes	Firmicutes	0.1705	29.167	14.4514	67.5164	0.2131	19.0383	1.3386	44.5989	20.6411	21.3403	26.7798	80.2626	15.5597	0.4433	32.7479	38.2727	86.5803	25.3986	44.9399	62.1451	25.0149	30.2669	7.5113	15.3551	13.9142	16.8727	32.944	19.8823	10.7597	0.5798	4.945	38.5881	7.0594	14.0762	23.5314	31.2047	30.3606	0.7332	25.9528	22.6191	29.2182	20.6582	48.8021	68.5907	11.6122	15.3722	5.7464	31.1706
Bacteria;Fusobacteria	Fusobacteria	0.0085	3.6064	0.9123	0.3069	0	0	0	0.8611	0.81	0.827	0.81	0.3922	0.9549	0.0171	1.3727	1.4409	0	0.4007	1.7734	0.3325	0.0256	2.1059	0	1.1339	0.5457	0.0085	0.9293	0.8526	0.5201	0.0341	0.2217	0.9378	0.827	2.8817	1.5091	3.2484	1.6881	0.0682	0.8952	6.906	1.168	4.8853	0.2217	3.0437	2.626	1.1254	0.5542	1.1766
Bacteria;Gemmatimonadetes	Gemmatimonadetes	0	0	0	0	0	0	0	0	0	0	0	0	0	0	0	0	0	0	0	0	0	0	0	0	0.0767	0.0085	0	0	0	0	0	0	0	0.162	0	0	0	0	0	0	0	0	0	0	0	0	0	0
Bacteria;Peregrinibacteria	Peregrinibacteria	0	0	0	0	0	0	0	0	0	0	0	0	0	0	0	0	0	0	0	0.0512	0	0	0	0	0	0	0	0	0	0	0	0	0	0	0	0.0085	0.2131	0	0	0	0	1.0231	0	0	0	0	0	0
Bacteria;Planctomycetes	Planctomycetes	0	0.0938	0	0	0	0.2131	0	0	0.2302	0	0	0	0	0	0	0	0	0	0.2728	0	0	0.0853	0	0	0	0	0	0	0	0	0	0	0	0	0	0	0	0	0.0341	0	0	0.1449	0.0085	0	0.0085	0	0	0
Bacteria;Proteobacteria	Proteobacteria	99.4629	40.6173	77.1592	20.5985	99.4373	48.444	85.83	23.1478	41.3249	34.9135	67.5164	10.0179	48.7765	99.1474	39.9182	8.3554	9.2591	59.5532	26.8139	30.5653	64.2936	31.0001	52.6047	69.6649	48.9471	76.1105	44.6585	55.9639	85.1564	98.9257	92.5058	12.0897	84.5	33.1316	28.2292	32.6115	35.4847	98.039	33.0889	23.3694	37.3263	40.1825	18.3647	5.4054	76.7414	10.9899	80.3138	25.8505
Bacteria;Rhodothermaeota	Rhodothermaeota	0	0	0	0	0	0	0	0	0	0	0	0	0	0	0	0	0	0	0	0	0	0	0	0	0	0	0	0	0	0	0	0	0	0	0	0	0	0	0	0	0	0	0	0	0	0	0	0
Bacteria;SR1	SR1	0	0.0853	0.0171	0	0	0	0	0	0	0	0	0	0	0	0	0	0	0	0	0	0	0	0	0.0085	0	0	0	0	0	0	0	0	0.2558	0	0.0171	0	0.1023	0.0341	0	1.2107	0	0.6906	0	0	0.0853	0	0	0
Bacteria;Saccharibacteria_TM7	Saccharibacteria_TM7	0	0.2984	0.1364	0	0	0	0	0.3496	0	1.5261	0.0682	0.0426	0	0	0	0	0.0341	0.2473	0.3155	0.0171	0	0.1194	0.5712	0.2387	0.0938	0.0085	0.4433	0	0.2131	0	0	0.2728	0.3581	0.2302	0.7418	0.6309	1.0316	0.0171	0.0085	0.4689	0.4092	1.3215	0.0682	0	0.3666	0.0256	0.0341	0.4519
Bacteria;Spirochaetes	Spirochaetes	0	0.2046	0.0341	0	0.0256	0	0	0	0	0	0	0	0	0	0	0	0	0	0.1194	0	0	0	0	0	0	0	0.0256	0	0	0	0	0.1364	0.0597	0.1023	0.2302	0.0938	0.0853	0.0256	0.1364	0.665	0.0767	0	0	0.0512	0.2131	0.1364	0.0085	0
Bacteria;Synergistetes	Synergistetes	0	0	0.0085	0	0	0	0	0	0	0	0	0	0	0	0	0	0	0	0	0	0	0	0	0	0	0	0.0341	0	0	0	0	0	0	0.162	0	0.0256	0.0341	0	0.0171	0.9464	0	0	0	0	0.0938	0.0597	0	0
Bacteria;TM6	TM6	0	0	0	0	0	0	0	0	0	0	0	0	0	0	0	0	0	0	0	0	0	0	0	0	0	0	0	0	0	0	0	0	0	0	0	0	0	0	0	0	0	0	0	0	0	0	0	0
Bacteria;Tenericutes	Tenericutes	0	0	0	0	0	0	0	0	0	0	0	0	0	0	0	0	0	0	0.0512	0	0	0	0	0.0085	0	0.0171	0	0	0	0	0	0	0	0.1108	0	0.0597	0.0085	0	0	0.0938	0	0	0.0085	0.0171	0.0171	0	0	0
Bacteria;Verrucomicrobia	Verrucomicrobia	0	0	0	0	0	0	0	0	0	0	0	0	0	0	0	0	0	0	0	0	0	0	0	0	0	0	0	0	0	0	0	0	0	0	0.0682	0	0	0	0	0	0	0	0	0	0	0	0	0
[truncated: 36 more columns]

## Sheet: class
Dataset S1. The abundance ratios (%) at the level of phylum, class, order, family, genus, and species.
Taxonomy	Taxon Name	s362	fu1330	s566	fu1199	s454	fu5146	fu2026	fu2029	fu5649	fu2403	fu5170	fu3188	fu1242	s498	fu5745	fu2189	fu1793	fu5172	fu1282	fu2178	fu3317	fu2314	ds307	ds96	fu623	ds500	ds472	ds507	s440	s567	ds277	fu4904	s459	fu3213	fu5308	s558	fu1481	ds293	fu2211	fu1925	fu3081	fu5419	ds205	fu5844	ds526	fu5689	s1037	fu5759
Bacteria;Actinobacteria;Acidimicrobiia	Acidimicrobiia	0	0	0	0	0	0	0	0	0	0	0	0	0	0	0	0	0	0	0	0	0	0	0	0	0	0	0	0	0	0	0	0	0	0	0	0	0	0	0	0	0	0	0	0	0	0	0.0426	0
Bacteria;Acidobacteria;Acidobacteriia	Acidobacteriia	0	0	0	0	0	0	0	0	0	0.5457	0	0	0	0	0	0	0	0	0	0	0	0	0	0	0	0.0085	0	0	0	0	0	0	0	0	0	0	0	0	0	0	0	0	0	0	0	0	0	0
Bacteria;Actinobacteria;Actinobacteria_c	Actinobacteria_c	0.2046	7.3578	3.9731	10.6914	0.2387	23.9833	1.654	26.5581	30.0537	28.5276	2.4213	5.3884	32.5944	0.2558	10.4954	22.3378	4.0327	7.264	12.0641	4.0668	8.0825	22.892	24.7506	3.4359	33.0292	5.5418	16.148	18.3562	2.0888	0.3496	1.7563	36.9	3.0523	25.6629	36.5845	17.5207	16.0969	0.3837	17.6656	15.8581	23.0454	16.7448	31.972	15.7984	2.2935	68.5651	9.2165	21.4255
Bacteria;Proteobacteria;Alphaproteobacteria	Alphaproteobacteria	0.0682	5.9852	0.4774	1.6966	0.1876	23.1904	29.1329	11.3394	15.6279	13.2748	0.6821	0.1279	31.1962	0.1705	8.0996	1.6796	0.8441	6.7184	4.2459	0.4689	2.0803	6.6758	13.4709	0.2387	18.8592	13.1895	8.901	16.975	0.8355	0.179	1.2277	4.0498	2.5151	11.1774	10.5465	0.8867	4.1095	0.0853	14.7242	7.6307	18.3818	6.1983	1.5347	0.7929	1.1766	3.146	14.7583	7.3152
Bacteria;Chloroflexi;Anaerolineae	Anaerolineae	0	0	0	0	0	0	0	0	0	0	0	0	0	0	0	0	0	0	0	0	0	0	0	0	0	0	0	0	0	0	0	0	0	0	0	0	0	0	0	0	0	0	0	0	0	0	0	0
Bacteria;Aquificae;Aquificae_c	Aquificae_c	0	0	0	0	0	0	0	0	0	0	0	0	0.0682	0	0	0	0	0	0	0	0	0	0	0	0	0	0	0	0	0	0	0	0	0	0	0	0	0	0	0	0	0.0938	0	0	0	0	0	0
Bacteria;Chloroflexi;Ardenticatenia	Ardenticatenia	0	0	0	0	0	0	0	0	0	0	0	0	0	0	0	0	0	0	0	0	0	0	0	0	0	0	0	0	0	0	0	0	0	0	0	0	0	0	0	0	0	0	0	0	0	0	0	0
Bacteria;Firmicutes;Bacilli	Bacilli	0.0853	23.574	11.9618	64.1998	0.1449	16.31	1.0061	34.2314	19.5072	13.8119	22.747	74.4821	15.2954	0.3837	25.1002	14.511	86.4609	18.2624	28.502	56.5436	21.8859	24.0003	7.0765	8.3383	13.1981	14.7498	28.9624	16.4805	10.1543	0.4092	4.0072	28.4935	2.5492	7.7244	15.2443	22.4401	25.6032	0.5116	15.8752	13.181	23.5144	16.1992	47.3016	61.122	6.7866	13.8204	2.2935	16.4635
Bacteria;Bacteroidetes;Bacteroidia	Bacteroidia	0.1535	14.5792	3.0523	0.5371	0.0767	6.1813	0.1705	4.1265	2.9926	10.9984	2.0633	3.6576	1.1339	0.1194	13.2151	28.4679	0.0597	7.0424	11.9106	2.6771	1.9268	12.3284	0.162	9.5149	1.2107	1.2021	3.4018	3.777	0.8526	0.1108	0.4945	9.8218	2.8988	20.7946	8.0228	13.1384	13.9483	0.6906	21.2124	26.2597	7.1788	11.527	0.4007	5.8999	5.5589	3.3592	3.0096	18.0493
Bacteria;Proteobacteria;Betaproteobacteria	Betaproteobacteria	0.0256	22.7129	7.1362	4.5528	0.0682	10.8449	7.0424	2.7624	15.6876	5.2349	2.4384	0.341	10.9131	0.1023	4.0668	2.5663	0.486	3.9219	6.5223	0.4263	5.2519	11.2968	10.8023	4.2544	15.1079	1.8245	5.6356	6.8292	1.7308	0.2046	0.3581	4.8768	1.5943	11.9021	9.1227	9.8985	12.1494	0.2131	8.722	8.5941	8.5856	24.2135	4.2459	1.2363	4.442	4.1009	39.6538	8.2957
Bacteria;Acidobacteria;Blastocatellia	Blastocatellia	0	0	0	0	0	0	0	0	0	0	0	0	0	0	0	0	0	0	0	0	0	0	0	0	0	0	0	0	0	0	0	0	0	0	0	0	0	0	0	0	0	0	0	0	0	0	0	0
Bacteria;SR1;CP006913_c	CP006913_c	0	0.0853	0.0171	0	0	0	0	0	0	0	0	0	0	0	0	0	0	0	0	0	0	0	0	0.0085	0	0	0	0	0	0	0	0	0.2558	0	0.0171	0	0.1023	0.0341	0	1.2107	0	0.6906	0	0	0.0853	0	0	0
Bacteria;Chloroflexi;Caldilineae	Caldilineae	0	0	0	0	0	0	0	0	0	0	0	0	0	0	0	0	0	0	0	0	0	0	0	0	0	0.0256	0	0	0	0	0	0	0	0	0	0	0	0	0	0	0	0	0	0.0171	0	0	0	0
Bacteria;Chlamydiae;Chlamydiae_c	Chlamydiae_c	0	0	0	0	0	0	0	0	0	0	0	0	0	0	0	0	0	0	0	0	0	0	0	0	0.0938	0	0	0	0	0	0	0.3837	0	0	0	0	0	0	0	0	0	0	0	0	0	0	0	0
Bacteria;Chloroflexi;Chloroflexia	Chloroflexia	0	0	0	0	0	0	0	0	0.2728	0	0	0	0	0	0	0	0	0	0	0	0	0	0	0	0	0	0	0	0	0	0	0	0	0	0	0	0	0	0	0	0	0	0	0	0.0085	0	0.0256	0
Bacteria;Cyanobacteria;Chroobacteria	Chroobacteria	0	0	0	0	0	0	0	0	0	0	0	0	0	0	0.1876	0	0	0	0	0	0	0	0	0	0.0767	0.0085	0	0	0	0	0	0	0.0597	0.0426	0	0	0	0	0	0	0	0.1961	0	0	0	0	0	0
Bacteria;Firmicutes;Clostridia	Clostridia	0.0341	1.5602	0.6224	0.2046	0.0426	0.6309	0.0341	1.8927	0.1876	0.8185	0.1364	0.2814	0.2473	0.0341	0.7844	1.4323	0	0.7247	0.5627	0.1194	0	1.2874	0	0.3496	0	0.1449	1.2959	0.5457	0.1279	0.0171	0.0938	1.3045	1.3215	2.3872	2.481	1.2021	0.9464	0.0767	0.4007	4.2118	1.5943	0.827	0.0597	0.5542	1.3045	0.3666	0.1876	9.6428
Bacteria;Actinobacteria;Coriobacteriia	Coriobacteriia	0	0	0.0767	0.0426	0	0.7332	0	0.3496	0	0	0.1364	0.1194	0	0.0085	0	0.9293	0	0	0.4689	0.0853	0.162	0.2387	0	0.179	0.3325	0	0.1449	0.0853	0	0	0.0085	0.3325	0.3069	0.2984	0.1279	0.6224	0.2899	0	0	0.1194	0.2131	0	0.0426	0.1364	0.0682	0	0.341	0.0426
Bacteria;Bacteroidetes;Cytophagia	Cytophagia	0	0	0	0	0	0.1705	0.0341	0	0	0.81	0	0	0	0	0	0	0	0	0	0	0	0.0426	0.0597	0	0.3069	0	0.3069	0.0597	0	0	0	0	0	0	0.1705	0.0256	0.0256	0	0.0085	0.2643	0	0	0	0	0.0085	0	0.0426	0
Bacteria;Deferribacteres;Deferribacteres_c	Deferribacteres_c	0	0	0	0	0	0	0	0	0	0	0	0	0	0	0	0	0	0	0	0	0	0	0	0	0	0	0	0	0	0	0	0	0	0	0	0	0	0	0	0	0	0	0	0	0	0	0	0
Bacteria;Deinococcus-Thermus;Deinococci	Deinococci	0	0	0	0	0	0	0	0	0	0	0	0	0	0	0	0	0	0	0	0	0	0	1.2704	0	0.2473	0	0	0	0.0085	0	0.0426	0	0.0341	0.7162	0.0682	0	0.0341	0	0	0.0171	0.179	0.5712	0.0085	0.0085	0.0085	0.0767	0	0
Bacteria;Proteobacteria;Deltaproteobacteria	Deltaproteobacteria	0	0.0171	0	0	0	0	0	0	0.5712	0.0171	0	0	0	0	0.2984	0	0	0	0	0	0	0	0	0	0	0	0	0	0	0	0	0	0	0	0	0	0	0	0	0.162	0	0	0	0	0	0	0	0
Bacteria;Chloroflexi;EU133950_c	EU133950_c	0	0	0	0	0	0	0	0	0	0	0	0	0	0	0	0	0	0	0	0	0	0	0	0	0.0853	0	0	0	0	0	0	0	0	0	0	0	0	0	0	0	0	0	0	0	0	0	0	0
Bacteria;Elusimicrobia;Elusimicrobia_c	Elusimicrobia_c	0	0	0	0	0	0	0	0	0	0	0	0	0	0	0	0	0	0	0	0	0	0	0	0	0	0	0	0	0	0	0	0	0	0	0	0	0	0	0	0	0	0	0	0	0	0	0	0
Bacteria;Proteobacteria;Epsilonproteobacteria	Epsilonproteobacteria	99.352	1.7904	63.5007	7.1532	99.1048	0.0171	0.2046	0.7503	0.1279	0.4263	58.9138	8.0399	0.0341	98.7467	0.0938	0.9634	7.7244	45.1445	0.8611	3.7599	44.8632	0.6906	0.8185	31.9379	0.81	46.7559	8.8158	0.9378	74.0472	98.3375	90.596	0.3666	78.4466	0.6565	0.2473	9.9156	0.5371	97.5616	1.0998	0.503	0.665	0.2814	2.0377	0.5116	62.8869	0.3069	2.6771	0.486
Bacteria;Firmicutes;Erysipelotrichi	Erysipelotrichi	0	0.0085	0.0597	0.0512	0	0	0	0	0	0.0085	0.0256	0.0597	0	0	0	0.1108	0	0	0.1705	0	0	0.4092	0.0256	0.0341	0	0	0.0767	0.2046	0	0	0	0	0.1449	0.7162	0.2643	0.1535	0.1535	0	0.1364	0	0	0	0	0.0341	0.0682	0	0	0.179
Bacteria;Armatimonadetes;Fimbriimonadia	Fimbriimonadia	0	0	0	0	0	0	0	0	0	0	0	0	0	0	0	0	0	0	0	0	0	0	0	0	0	0	0	0	0	0	0	0	0	0	0	0	0	0	0	0	0	0	0	0	0	0	0	0
Bacteria;Bacteroidetes;Flavobacteria	Flavobacteria	0	3.9901	0.1705	0.1535	0.0085	1.0657	5.3457	0.0085	3.1034	0.2302	0.1961	0.1108	0.8782	0.0085	2.0633	0.179	0.0085	0.0938	1.0487	0.0597	0.4945	0.9123	12.7036	0.4604	0.2899	0.1705	0.7588	0.8867	0.3496	0	0.0171	0.5371	0.5627	1.4238	0.5116	0.8014	0.5968	0.0085	0.4774	1.1169	0.827	1.7478	0.0938	1.0316	0.2728	0.162	0.6224	1.8331
Bacteria;Fusobacteria;Fusobacteria_c	Fusobacteria_c	0.0085	3.6064	0.9123	0.3069	0	0	0	0.8611	0.81	0.827	0.81	0.3922	0.9549	0.0171	1.3727	1.4409	0	0.4007	1.7734	0.3325	0.0256	2.1059	0	1.1339	0.5457	0.0085	0.9293	0.8526	0.5201	0.0341	0.2217	0.9378	0.827	2.8817	1.5091	3.2484	1.6881	0.0682	0.8952	6.906	1.168	4.8853	0.2217	3.0437	2.626	1.1254	0.5542	1.1766
Bacteria;Chloroflexi;GQ396871_c	GQ396871_c	0	0	0	0	0	0	0	0	0	0	0	0	0	0	0	0	0	0	0	0	0	0	0	0	0	0	0	0	0	0	0	0	0	0	0	0	0	0	0.0512	0	0	0	0	0	0	0	0	0
Bacteria;Proteobacteria;Gammaproteobacteria	Gammaproteobacteria	0.0171	10.0264	6.0448	7.1958	0.0767	14.3917	49.4501	8.2957	9.3103	15.5853	5.4821	1.5091	6.6331	0.1279	27.3595	3.0608	0.2046	3.7429	15.1846	25.9101	12.0471	12.3114	26.9759	33.2339	14.17	14.3405	21.2721	31.1536	8.5259	0.2046	0.2984	2.7965	1.9439	9.3955	8.3127	11.9106	18.6802	0.179	8.5344	6.4797	9.6598	9.4126	10.5465	2.8647	8.2275	3.4359	23.2245	9.7536
Bacteria;Gemmatimonadetes;Gemmatimonadetes_c	Gemmatimonadetes_c	0	0	0	0	0	0	0	0	0	0	0	0	0	0	0	0	0	0	0	0	0	0	0	0	0.0767	0.0085	0	0	0	0	0	0	0	0.162	0	0	0	0	0	0	0	0	0	0	0	0	0	0
Bacteria;Cyanobacteria;Hormogoneae	Hormogoneae	0	0	0	0	0	0	0	0	0	0	0	0.0085	0	0	0	0	0	0	0	0	0	0	0	0	0	0	0	0	0	0	0	0	0	0	0	0	0	0	0	0	0	0	0	0	0	0	0	0
Bacteria;Proteobacteria;Hydrogenophilalia	Hydrogenophilalia	0	0.0853	0	0	0	0	0	0	0	0.3751	0	0	0	0	0	0.0853	0	0.0256	0	0	0.0512	0	0	0	0	0	0.0341	0.0682	0.0171	0	0.0085	0	0	0	0	0	0	0	0.0085	0	0.0341	0.0767	0	0	0	0	0	0
Bacteria;EU491789_p;JF144851_c	JF144851_c	0	0	0	0	0	0	0	0	0	0	0	0	0	0	0	0	0	0	0	0	0	0	0	0	0	0	0	0	0	0	0	0	0	0	0	0	0	0	0	0	0	0	0	0	0	0	0	0
Bacteria;Chloroflexi;Ktedonobacteria	Ktedonobacteria	0	0	0	0	0	0	0	0	0	0	0	0	0	0	0	0	0	0	0	0	0	0	0	0	0	0	0	0	0	0	0	0	0	0	0	0	0	0	0	0	0	0	0	0	0	0	0	0
Bacteria;Gemmatimonadetes;Longimicrobia	Longimicrobia	0	0	0	0	0	0	0	0	0	0	0	0	0	0	0	0	0	0	0	0	0	0	0	0	0	0	0	0	0	0	0	0	0	0	0	0	0	0	0	0	0	0	0	0	0	0	0	0
Bacteria;Tenericutes;Mollicutes	Mollicutes	0	0	0	0	0	0	0	0	0	0	0	0	0	0	0	0	0	0	0.0512	0	0	0	0	0.0085	0	0.0171	0	0	0	0	0	0	0	0.1108	0	0.0597	0.0085	0	0	0.0938	0	0	0.0085	0.0171	0.0171	0	0	0
Bacteria;Firmicutes;Negativicutes	Negativicutes	0.0426	3.4359	1.7393	2.8562	0.0256	2.0974	0.0597	7.426	0.6906	6.0022	3.8452	5.431	0.0171	0.0256	6.8633	22.2184	0.0426	6.3091	15.5086	5.4821	3.129	4.3652	0.2217	6.582	0.2046	1.8842	2.2764	2.464	0.3922	0.1535	0.7247	8.56	2.8391	3.1119	5.3798	7.3408	3.47	0.1364	9.5149	4.2033	2.95	3.453	1.2959	6.258	3.4274	1.0913	3.0778	4.6381
Bacteria;Actinobacteria;Nitriliruptoria	Nitriliruptoria	0	0	0	0	0	0	0	0	0	0	0	0	0	0	0	0	0	0	0	0	0	0	0	0	0	0	0	0	0	0	0	0	0	0	0	0	0	0	0	0	0	0	0	0	0	0	0	0
Bacteria;Proteobacteria;Oligoflexia	Oligoflexia	0	0	0	0	0	0	0	0	0	0	0	0	0	0	0	0	0	0	0	0	0	0.0256	0.5371	0	0	0	0	0	0	0	0.0171	0	0	0	0	0	0.0085	0	0	0	0	0	0	0	0.0085	0	0	0
Bacteria;Verrucomicrobia;Opitutae	Opitutae	0	0	0	0	0	0	0	0	0	0	0	0	0	0	0	0	0	0	0	0	0	0	0	0	0	0	0	0	0	0	0	0	0	0	0.0682	0	0	0	0	0	0	0	0	0	0	0	0	0
Bacteria;Cyanobacteria;PAC000053_c	PAC000053_c	0	0	0	0	0	0	0	0	0	0	0	0	0	0	0	0	0	0	0	0	0	0	0	0	0	0	0	0	0	0	0	0	0	0	0	0	0	0	0	0	0	0.2131	0	0	0.0085	0	0	0
Bacteria;Armatimonadetes;PAC000296_c	PAC000296_c	0	0	0	0	0	0	0	0	0	0	0	0	0	0	0	0	0	0	0	0	0	0	0	0	0	0	0	0	0	0	0	0	0	0	0	0	0	0	0	0	0	0	0	0	0	0	0	0
Bacteria;Acidobacteria;PAC002280_c	PAC002280_c	0	0	0	0	0	0	0	0	0	0	0	0	0	0	0	0	0	0	0	0	0	0	0.0597	0	0	0	0	0	0	0	0	0	0	0	0	0	0	0	0	0	0	0	0	0	0	0	0	0
Bacteria;Cyanobacteria;PAC002560_c	PAC002560_c	0	0	0	0	0	0	0	0	0	0	0	0	0	0	0	0	0	0	0	0	0	0	0	0	0	0	0	0	0	0	0	0	0	0	0	0	0	0	0	0	0	0	0	0	0	0.0085	0	0
Bacteria;Peregrinibacteria;Peribacteria	Peribacteria	0	0	0	0	0	0	0	0	0	0	0	0	0	0	0	0	0	0	0	0.0512	0	0	0	0	0	0	0	0	0	0	0	0	0	0	0	0.0085	0.2131	0	0	0	0	1.0231	0	0	0	0	0	0
Bacteria;Planctomycetes;Phycisphaerae	Phycisphaerae	0	0	0	0	0	0	0	0	0	0	0	0	0	0	0	0	0	0	0	0	0	0	0	0	0	0	0	0	0	0	0	0	0	0	0	0	0	0	0	0	0	0	0.0085	0	0	0	0	0
Bacteria;Planctomycetes;Planctomycetia	Planctomycetia	0	0.0938	0	0	0	0.2131	0	0	0.2302	0	0	0	0	0	0	0	0	0	0.2728	0	0	0.0853	0	0	0	0	0	0	0	0	0	0	0	0	0	0	0	0	0.0341	0	0	0.1449	0	0	0.0085	0	0	0
Bacteria;Rhodothermaeota;Rhodothermia	Rhodothermia	0	0	0	0	0	0	0	0	0	0	0	0	0	0	0	0	0	0	0	0	0	0	0	0	0	0	0	0	0	0	0	0	0	0	0	0	0	0	0	0	0	0	0	0	0	0	0	0
Bacteria;Actinobacteria;Rubrobacteria	Rubrobacteria	0	0	0.0085	0	0	0	0	0	0	0	0	0	0.0341	0	0	0	0	0	0	0	0	0	0.3069	0	0	0	0	0.0767	0	0	0	0	0	0	0	0	0	0	0	0	0	0	0	0	0	0	0	0
Bacteria;Saccharibacteria_TM7;Saccharimonas_c	Saccharimonas_c	0	0.2984	0.1364	0	0	0	0	0.3496	0	1.5261	0.0682	0.0426	0	0	0	0	0.0341	0.2473	0.3155	0.0171	0	0.1194	0.5712	0.2387	0.0938	0.0085	0.4433	0	0.2131	0	0	0.2728	0.3581	0.2302	0.7418	0.6309	1.0316	0.0171	0.0085	0.4689	0.4092	1.3215	0.0682	0	0.3666	0.0256	0.0341	0.4519
Bacteria;Acidobacteria;Solibacteres	Solibacteres	0	0	0	0	0	0	0	0	0	0	0	0	0	0	0	0	0	0	0	0	0	0	0	0	0	0	0	0	0	0	0	0	0	0	0	0	0	0	0	0	0.2728	0	0	0	0	0	0	0
Bacteria;Verrucomicrobia;Spartobacteria	Spartobacteria	0	0	0	0	0	0	0	0	0	0	0	0	0	0	0	0	0	0	0	0	0	0	0	0	0	0	0	0	0	0	0	0	0	0	0	0	0	0	0	0	0	0	0	0	0	0	0	0
Bacteria;Bacteroidetes;Sphingobacteriia	Sphingobacteriia	0	0	0	0	0	0.1705	5.6271	0	0.5712	0.2814	0.0085	0	0	0	0	0.0171	0.0256	0	0.2217	0	0	0.0085	0	0	0.5883	0	0.179	0.0597	0.0512	0	0.0085	0	0.0256	0.2046	0.1876	0.0085	0	0	0.324	0.0767	0.0853	0	0.0085	0	0	0.0171	0.0426	0
Bacteria;Spirochaetes;Spirochaetia	Spirochaetia	0	0.2046	0.0341	0	0.0256	0	0	0	0	0	0	0	0	0	0	0	0	0	0.1194	0	0	0	0	0	0	0	0.0256	0	0	0	0	0.1364	0.0597	0.1023	0.2302	0.0938	0.0853	0.0256	0.1364	0.665	0.0767	0	0	0.0512	0.2131	0.1364	0.0085	0
Bacteria;Synergistetes;Synergistia	Synergistia	0	0	0.0085	0	0	0	0	0	0	0	0	0	0	0	0	0	0	0	0	0	0	0	0	0	0	0	0.0341	0	0	0	0	0	0	0.162	0	0.0256	0.0341	0	0.0171	0.9464	0	0	0	0	0.0938	0.0597	0	0
Bacteria;TM6;TM6_c	TM6_c	0	0	0	0	0	0	0	0	0	0	0	0	0	0	0	0	0	0	0	0	0	0	0	0	0	0	0	0	0	0	0	0	0	0	0	0	0	0	0	0	0	0	0	0	0	0	0	0
Bacteria;Actinobacteria;Thermoleophilia	Thermoleophilia	0	0	0	0.1535	0	0	0	0	0	0	0	0	0	0	0	0	0	0	0	0	0	0	0	0	0.162	0.0171	0	0	0	0	0	0	0	0	0	0	0	0	0.0085	0	0	0	0	0	0.0085	0	0	0
Bacteria;Chloroflexi;Thermomicrobia	Thermomicrobia	0	0	0	0	0	0	0	0	0	0	0	0	0	0	0	0	0	0	0	0	0	0	0	0	0	0	0.0256	0	0	0	0	0	0	0	0	0	0	0	0.0853	0.0085	0	0	0	0	0	0.1023	0	0
Bacteria;Firmicutes;Tissierellia	Tissierellia	0.0085	0.5883	0.0682	0.2046	0	0	0.2387	1.0487	0.2558	0.6991	0.0256	0.0085	0	0	0	0	0.0767	0.1023	0.1961	0	0	0.2046	0.1876	0.0512	0.5116	0.0938	0.3325	0.1876	0.0853	0	0.1194	0.2302	0.2046	0.1364	0.162	0.0682	0.1876	0.0085	0.0256	1.0231	1.1595	0.179	0.1449	0.6224	0.0256	0.0938	0.1876	0.2473
Bacteria;Verrucomicrobia;Verrucomicrobiae	Verrucomicrobiae	0	0	0	0	0	0	0	0	0	0	0	0	0	0	0	0	0	0	0	0	0	0	0	0	0	0	0	0	0	0	0	0	0	0	0	0	0	0	0	0	0	0	0	0	0	0	0	0
Bacteria;Acidobacteria;Vicinamibacter_c	Vicinamibacter_c	0	0	0	0	0	0	0	0	0	0	0	0	0	0	0	0	0	0	0	0	0	0	0	0	0	0	0	0	0	0	0	0	0	0	0	0	0	0	0.0341	0	0	0	0	0	0	0	0	0
[truncated: 36 more columns]

## Sheet: order
Dataset S1. The abundance ratios (%) at the level of phylum, class, order, family, genus, and species.
Taxonomy	Taxon Name	s362	fu1330	s566	fu1199	s454	fu5146	fu2026	fu2029	fu5649	fu2403	fu5170	fu3188	fu1242	s498	fu5745	fu2189	fu1793	fu5172	fu1282	fu2178	fu3317	fu2314	ds307	ds96	fu623	ds500	ds472	ds507	s440	s567	ds277	fu4904	s459	fu3213	fu5308	s558	fu1481	ds293	fu2211	fu1925	fu3081	fu5419	ds205	fu5844	ds526	fu5689	s1037	fu5759
Bacteria;Actinobacteria;Rubrobacteria;AB240334_o	AB240334_o	0	0	0	0	0	0	0	0	0	0	0	0	0	0	0	0	0	0	0	0	0	0	0	0	0	0	0	0	0	0	0	0	0	0	0	0	0	0	0	0	0	0	0	0	0	0	0	0
Bacteria;Peregrinibacteria;Peribacteria;ASND_o	ASND_o	0	0	0	0	0	0	0	0	0	0	0	0	0	0	0	0	0	0	0	0.0512	0	0	0	0	0	0	0	0	0	0	0	0	0	0	0	0.0085	0.2131	0	0	0	0	1.0231	0	0	0	0	0	0
Bacteria;Chloroflexi;Ktedonobacteria;AY673403_o	AY673403_o	0	0	0	0	0	0	0	0	0	0	0	0	0	0	0	0	0	0	0	0	0	0	0	0	0	0	0	0	0	0	0	0	0	0	0	0	0	0	0	0	0	0	0	0	0	0	0	0
Bacteria;Tenericutes;Mollicutes;Acholeplasmatales	Acholeplasmatales	0	0	0	0	0	0	0	0	0	0	0	0	0	0	0	0	0	0	0	0	0	0	0	0	0	0	0	0	0	0	0	0	0	0	0	0	0	0	0	0	0	0	0	0	0	0	0	0
Bacteria;Firmicutes;Negativicutes;Acidaminococcales	Acidaminococcales	0	0	0	0	0	0	0	0	0	0	0	0	0	0	0	0	0	0	0	0	0	0	0	0	0	0	0.0512	0	0	0	0	0	0	0	0	0	0	0	0	0	0	0	0	0	0	0	0	0
Bacteria;Actinobacteria;Acidimicrobiia;Acidimicrobiales	Acidimicrobiales	0	0	0	0	0	0	0	0	0	0	0	0	0	0	0	0	0	0	0	0	0	0	0	0	0	0	0	0	0	0	0	0	0	0	0	0	0	0	0	0	0	0	0	0	0	0	0.0426	0
Bacteria;Acidobacteria;Acidobacteriia;Acidobacteriales	Acidobacteriales	0	0	0	0	0	0	0	0	0	0.5457	0	0	0	0	0	0	0	0	0	0	0	0	0	0	0	0.0085	0	0	0	0	0	0	0	0	0	0	0	0	0	0	0	0	0	0	0	0	0	0
Bacteria;Actinobacteria;Actinobacteria_c;Actinomycetales	Actinomycetales	0.0085	1.1595	0.9975	0.5627	0.0085	0.6991	0.0341	3.7514	0.4774	1.1595	0.2131	0.9634	1.0061	0	1.2021	2.6174	0.0085	0.1194	1.6881	0.503	0.2046	2.1912	0	0.9549	0.9123	0.1449	1.3386	0.665	0.2302	0.0682	0.0171	1.2021	0.503	1.4068	0.9549	3.5553	2.5151	0.0426	0.8782	0.5457	0.5968	1.0743	0.6821	2.7794	0.6053	0.2728	4.1436	2.14
Bacteria;Proteobacteria;Gammaproteobacteria;Aeromonadales	Aeromonadales	0	0	0	0	0	0	0	0	0	0	0	0	0	0	0	0	0	0	0	0	0.0256	0	0	0	0	0	0	0	0	0	0	0	0	0	0	0	0	0	0	0	0	0	0	0	0	0	0	0
Bacteria;Proteobacteria;Gammaproteobacteria;Alteromonadales	Alteromonadales	0	0	0	0.0171	0	0	0	0	0	0	0	0	0	0	0	0	0	0	0	0	0	0	0	0	0.2473	0	0	0.1535	0	0	0	0	0	0	0	0	0	0	0	0	0	0	0	0	0.0085	0	0	0
Bacteria;Chloroflexi;Anaerolineae;Anaerolinaeles	Anaerolinaeles	0	0	0	0	0	0	0	0	0	0	0	0	0	0	0	0	0	0	0	0	0	0	0	0	0	0	0	0	0	0	0	0	0	0	0	0	0	0	0	0	0	0	0	0	0	0	0	0
Bacteria;Aquificae;Aquificae_c;Aquificales	Aquificales	0	0	0	0	0	0	0	0	0	0	0	0	0.0682	0	0	0	0	0	0	0	0	0	0	0	0	0	0	0	0	0	0	0	0	0	0	0	0	0	0	0	0	0.0938	0	0	0	0	0	0
Bacteria;TM6;TM6_c;Babela_o	Babela_o	0	0	0	0	0	0	0	0	0	0	0	0	0	0	0	0	0	0	0	0	0	0	0	0	0	0	0	0	0	0	0	0	0	0	0	0	0	0	0	0	0	0	0	0	0	0	0	0
Bacteria;Firmicutes;Bacilli;Bacillales	Bacillales	0.0085	1.9439	1.7137	8.6538	0.0597	10.6659	0.3581	5.269	6.5393	3.4104	3.8281	16.7107	7.5454	0.0085	5.2605	0.4348	0.324	1.961	13.0361	7.3834	5.4821	4.1521	5.3287	1.2277	9.7366	0.9123	2.319	3.129	1.7904	0.0171	0.5712	13.8801	1.2704	4.5869	5.7976	1.5347	2.6942	0.0341	10.8023	5.5844	9.1142	3.632	4.6381	4.6978	0.9549	11.2371	0.2728	5.8402
Bacteria;Proteobacteria;Oligoflexia;Bacteriovoracales	Bacteriovoracales	0	0	0	0	0	0	0	0	0	0	0	0	0	0	0	0	0	0	0	0	0	0	0.3581	0	0	0	0	0	0	0	0	0	0	0	0	0	0	0	0	0	0	0	0	0	0	0	0	0
Bacteria;Bacteroidetes;Bacteroidia;Bacteroidales	Bacteroidales	0.1535	14.5792	3.0523	0.5371	0.0767	6.1813	0.1705	4.1265	2.9926	10.9984	2.0633	3.6576	1.1339	0.1194	13.2151	28.4679	0.0597	7.0424	11.9106	2.6771	1.9268	12.3284	0.162	9.5149	1.2107	1.2021	3.4018	3.777	0.8526	0.1108	0.4945	9.8218	2.8988	20.7946	8.0228	13.1384	13.9483	0.6906	21.2124	26.2597	7.1788	11.527	0.4007	5.8999	5.5589	3.3592	3.0096	18.0493
Bacteria;Proteobacteria;Oligoflexia;Bdellovibrionales	Bdellovibrionales	0	0	0	0	0	0	0	0	0	0	0	0	0	0	0	0	0	0	0	0	0	0.0256	0.179	0	0	0	0	0	0	0	0.0171	0	0	0	0	0	0.0085	0	0	0	0	0	0	0	0.0085	0	0	0
Bacteria;Actinobacteria;Actinobacteria_c;Bifidobacteriales	Bifidobacteriales	0	0	0	0	0	0	0	0	0	0	0.0256	0.0085	0	0	0	0.0597	0	0	0.3155	0	0	0	0	0	0.0597	0	0	0	0	0	0.0085	0	0	0	0	0.0853	0	0.0085	0	0	0	0	0	0.0682	0	0.0171	0	0.1364
Bacteria;Acidobacteria;Blastocatellia;Blastocatellales	Blastocatellales	0	0	0	0	0	0	0	0	0	0	0	0	0	0	0	0	0	0	0	0	0	0	0	0	0	0	0	0	0	0	0	0	0	0	0	0	0	0	0	0	0	0	0	0	0	0	0	0
Bacteria;Proteobacteria;Betaproteobacteria;Burkholderiales	Burkholderiales	0	8.3724	0.1364	0.3496	0.0512	8.0058	6.8974	1.7649	12.3966	4.2544	0.4945	0.0597	9.728	0.0767	1.4665	1.8757	0.4689	3.1631	4.5613	0.4263	4.9024	1.9951	10.538	0.1108	14.6048	0.6224	3.8452	2.5833	0.3581	0.0426	0.2302	3.1546	1.2959	5.3116	6.0789	0.3325	0.6735	0.0085	6.9656	2.2849	6.096	11.2542	1.1169	0.4348	0.1961	0.6053	0.7076	6.3603
Bacteria;SR1;CP006913_c;CP006913_o	CP006913_o	0	0.0853	0.0171	0	0	0	0	0	0	0	0	0	0	0	0	0	0	0	0	0	0	0	0	0.0085	0	0	0	0	0	0	0	0	0.2558	0	0.0171	0	0.1023	0.0341	0	1.2107	0	0.6906	0	0	0.0853	0	0	0
Bacteria;Bacteroidetes;Sphingobacteriia;CP012155_o	CP012155_o	0	0	0	0	0	0	0	0	0	0	0	0	0	0	0	0	0	0	0	0	0	0	0	0	0.2814	0	0	0	0	0	0	0	0	0	0	0	0	0	0	0	0	0	0	0	0	0	0	0
Bacteria;Planctomycetes;Phycisphaerae;CP019633_o	CP019633_o	0	0	0	0	0	0	0	0	0	0	0	0	0	0	0	0	0	0	0	0	0	0	0	0	0	0	0	0	0	0	0	0	0	0	0	0	0	0	0	0	0	0	0	0	0	0	0	0
Bacteria;Chloroflexi;Caldilineae;Caldilineales	Caldilineales	0	0	0	0	0	0	0	0	0	0	0	0	0	0	0	0	0	0	0	0	0	0	0	0	0	0.0256	0	0	0	0	0	0	0	0	0	0	0	0	0	0	0	0	0	0.0171	0	0	0	0
Bacteria;Proteobacteria;Epsilonproteobacteria;Campylobacterales	Campylobacterales	99.352	1.7904	63.5007	7.1532	99.1048	0.0171	0.2046	0.7503	0.1279	0.4263	58.9138	8.0399	0.0341	98.7467	0.0938	0.9634	7.7244	45.1445	0.8611	3.7599	44.8632	0.6906	0.8185	31.9379	0.81	46.7559	8.8158	0.9378	74.0472	98.3375	90.596	0.3666	78.4466	0.6565	0.2473	9.9156	0.5371	97.5616	1.0998	0.503	0.665	0.2814	2.0377	0.5116	62.8869	0.3069	2.6771	0.486
Bacteria;Proteobacteria;Gammaproteobacteria;Cardiobacteriales	Cardiobacteriales	0	0.6053	0.0085	0	0	0	0	0	0	0	0	0	0	0	0.1364	0	0	0	0.1449	0	0	0	0	0.0085	0	0	0.0767	0	0	0	0	0	0	0.0171	0	0.0171	0.0256	0	0	0	0	0.5371	0	0.0256	0.0256	0.0853	0	0
Bacteria;Proteobacteria;Alphaproteobacteria;Caulobacterales	Caulobacterales	0.0085	0.503	0.0085	0.1194	0	2.7965	22.0138	0.3837	1.2192	1.9524	0	0	0.0597	0.0085	0.4348	0.1023	0	0	0.9549	0.0085	0.0767	0.5968	1.151	0.0426	1.6711	1.492	0.2728	0.8014	0.0938	0	0.0171	0.5201	0.0426	1.6029	1.1851	0.0512	0.2046	0.0085	0.9719	0.2302	1.0743	0.2473	0.1194	0	0.0597	0.1364	1.6455	0.2046
Bacteria;Chlamydiae;Chlamydiae_c;Chlamydiales	Chlamydiales	0	0	0	0	0	0	0	0	0	0	0	0	0	0	0	0	0	0	0	0	0	0	0	0	0.0938	0	0	0	0	0	0	0.3837	0	0	0	0	0	0	0	0	0	0	0	0	0	0	0	0
Bacteria;Chloroflexi;Chloroflexia;Chloroflexales	Chloroflexales	0	0	0	0	0	0	0	0	0.2728	0	0	0	0	0	0	0	0	0	0	0	0	0	0	0	0	0	0	0	0	0	0	0	0	0	0	0	0	0	0	0	0	0	0	0	0	0	0.0256	0
Bacteria;Verrucomicrobia;Spartobacteria;Chthoniobacterales	Chthoniobacterales	0	0	0	0	0	0	0	0	0	0	0	0	0	0	0	0	0	0	0	0	0	0	0	0	0	0	0	0	0	0	0	0	0	0	0	0	0	0	0	0	0	0	0	0	0	0	0	0
Bacteria;Firmicutes;Clostridia;Clostridiales	Clostridiales	0.0341	1.5602	0.6224	0.2046	0.0426	0.6309	0.0341	1.8927	0.1876	0.8185	0.1364	0.2814	0.2473	0.0341	0.7844	1.4323	0	0.7247	0.5627	0.1194	0	1.2874	0	0.3496	0	0.1449	1.2959	0.5457	0.1279	0.0171	0.0938	1.3045	1.3215	2.3872	2.481	1.2021	0.9464	0.0767	0.4007	4.2118	1.5943	0.827	0.0597	0.5542	1.3045	0.3666	0.1876	9.6428
Bacteria;Actinobacteria;Coriobacteriia;Coriobacteriales	Coriobacteriales	0	0	0.0767	0.0426	0	0.7332	0	0.3496	0	0	0.1364	0.1194	0	0.0085	0	0.9293	0	0	0.4689	0.0853	0.162	0.2387	0	0.179	0.3325	0	0.1449	0.0853	0	0	0.0085	0.3325	0.3069	0.2984	0.1279	0.6224	0.2899	0	0	0.1194	0.2131	0	0.0426	0.1364	0.0682	0	0.341	0.0426
Bacteria;Actinobacteria;Actinobacteria_c;Corynebacteriales	Corynebacteriales	0.0085	1.1936	0.5286	0.5286	0.0171	5.431	0.5712	3.3421	12.0641	6.5905	0.162	0.0512	10.2652	0.0512	2.8988	0.4007	0.1364	2.8732	2.1656	0.486	0.8441	3.1716	11.4844	0.8355	7.7841	0.1961	2.3872	1.6881	0.2473	0.0085	0.1108	26.6434	0.9634	6.7951	22.7641	0.324	1.4579	0.0256	4.4676	6.8974	8.2957	3.5809	0.8611	0.9549	0.1876	61.5398	0.7418	5.6868
Bacteria;Bacteroidetes;Cytophagia;Cytophagales	Cytophagales	0	0	0	0	0	0.1705	0.0341	0	0	0.81	0	0	0	0	0	0	0	0	0	0	0	0.0426	0.0597	0	0.3069	0	0.3069	0.0597	0	0	0	0	0	0	0.1705	0.0256	0.0256	0	0.0085	0.2643	0	0	0	0	0.0085	0	0.0426	0
Bacteria;Chloroflexi;Thermomicrobia;DQ129389_o	DQ129389_o	0	0	0	0	0	0	0	0	0	0	0	0	0	0	0	0	0	0	0	0	0	0	0	0	0	0	0.0256	0	0	0	0	0	0	0	0	0	0	0	0.0853	0.0085	0	0	0	0	0	0.1023	0	0
Bacteria;Deferribacteres;Deferribacteres_c;Deferribacterales	Deferribacterales	0	0	0	0	0	0	0	0	0	0	0	0	0	0	0	0	0	0	0	0	0	0	0	0	0	0	0	0	0	0	0	0	0	0	0	0	0	0	0	0	0	0	0	0	0	0	0	0
Bacteria;Deinococcus-Thermus;Deinococci;Deinococcales	Deinococcales	0	0	0	0	0	0	0	0	0	0	0	0	0	0	0	0	0	0	0	0	0	0	1.0061	0	0.2473	0	0	0	0.0085	0	0.0426	0	0	0.2814	0.0682	0	0.0341	0	0	0.0171	0.179	0.5542	0.0085	0.0085	0.0085	0.0767	0	0
Bacteria;Proteobacteria;Deltaproteobacteria;Desulfovibrionales	Desulfovibrionales	0	0.0171	0	0	0	0	0	0	0	0	0	0	0	0	0	0	0	0	0	0	0	0	0	0	0	0	0	0	0	0	0	0	0	0	0	0	0	0	0	0.162	0	0	0	0	0	0	0	0
Bacteria;Chloroflexi;EU133950_c;EU133950_o	EU133950_o	0	0	0	0	0	0	0	0	0	0	0	0	0	0	0	0	0	0	0	0	0	0	0	0	0.0853	0	0	0	0	0	0	0	0	0	0	0	0	0	0	0	0	0	0	0	0	0	0	0
Bacteria;Elusimicrobia;Elusimicrobia_c;Elusimicrobiales	Elusimicrobiales	0	0	0	0	0	0	0	0	0	0	0	0	0	0	0	0	0	0	0	0	0	0	0	0	0	0	0	0	0	0	0	0	0	0	0	0	0	0	0	0	0	0	0	0	0	0	0	0
Bacteria;Proteobacteria;Gammaproteobacteria;Enterobacterales	Enterobacterales	0	0	0.0426	0.162	0	0.4689	0	0.2814	0	10.2396	0.6394	0.1449	0.4007	0	0.8782	0.1449	0.0682	0.0171	0.4604	1.6029	0.1108	1.1595	0.5371	0	1.7052	1.2277	1.4494	2.2935	0.0256	0.0256	0.0171	0.2558	0.0767	0.6565	0.3666	0.1535	0.1876	0	0.9208	0.2302	0.4604	0.0256	0.0085	0.0597	0.1194	1.2789	1.9695	0.3922
Bacteria;Firmicutes;Erysipelotrichi;Erysipelotrichales	Erysipelotrichales	0	0.0085	0.0597	0.0512	0	0	0	0	0	0.0085	0.0256	0.0597	0	0	0	0.1108	0	0	0.1705	0	0	0.4092	0.0256	0.0341	0	0	0.0767	0.2046	0	0	0	0	0.1449	0.7162	0.2643	0.1535	0.1535	0	0.1364	0	0	0	0	0.0341	0.0682	0	0	0.179
Bacteria;Chloroflexi;Ardenticatenia;FM253648_o	FM253648_o	0	0	0	0	0	0	0	0	0	0	0	0	0	0	0	0	0	0	0	0	0	0	0	0	0	0	0	0	0	0	0	0	0	0	0	0	0	0	0	0	0	0	0	0	0	0	0	0
Bacteria;Armatimonadetes;Fimbriimonadia;Fimbriimonadales	Fimbriimonadales	0	0	0	0	0	0	0	0	0	0	0	0	0	0	0	0	0	0	0	0	0	0	0	0	0	0	0	0	0	0	0	0	0	0	0	0	0	0	0	0	0	0	0	0	0	0	0	0
Bacteria;Bacteroidetes;Flavobacteria;Flavobacteriales	Flavobacteriales	0	3.9901	0.1705	0.1535	0.0085	1.0657	5.3457	0.0085	3.1034	0.2302	0.1961	0.1108	0.8782	0.0085	2.0633	0.179	0.0085	0.0938	1.0487	0.0597	0.4945	0.9123	12.7036	0.4604	0.2899	0.1705	0.7588	0.8867	0.3496	0	0.0171	0.5371	0.5627	1.4238	0.5116	0.8014	0.5968	0.0085	0.4774	1.1169	0.827	1.7478	0.0938	1.0316	0.2728	0.162	0.6224	1.8331
Bacteria;Actinobacteria;Actinobacteria_c;Frankiales	Frankiales	0	0	0	0	0	0	0	0.5542	0.2899	0.1023	0	0	0	0	0	0.0767	0	0	0.1449	0	0	0.0256	0	0	0.4007	0	0.0256	0.0085	0	0	0	0.6139	0	0	0	0	0.0512	0	0	0.162	0	0	0.1023	0	0.0085	0.0426	0.1108	0.2643
Bacteria;Fusobacteria;Fusobacteria_c;Fusobacteriales	Fusobacteriales	0.0085	3.6064	0.9123	0.3069	0	0	0	0.8611	0.81	0.827	0.81	0.3922	0.9549	0.0171	1.3727	1.4409	0	0.4007	1.7734	0.3325	0.0256	2.1059	0	1.1339	0.5457	0.0085	0.9293	0.8526	0.5201	0.0341	0.2217	0.9378	0.827	2.8817	1.5091	3.2484	1.6881	0.0682	0.8952	6.906	1.168	4.8853	0.2217	3.0437	2.626	1.1254	0.5542	1.1766
Bacteria;Chloroflexi;GQ396871_c;GQ396871_o	GQ396871_o	0	0	0	0	0	0	0	0	0	0	0	0	0	0	0	0	0	0	0	0	0	0	0	0	0	0	0	0	0	0	0	0	0	0	0	0	0	0	0.0512	0	0	0	0	0	0	0	0	0
Bacteria;Actinobacteria;Rubrobacteria;Gaiellales	Gaiellales	0	0	0.0085	0	0	0	0	0	0	0	0	0	0	0	0	0	0	0	0	0	0	0	0	0	0	0	0	0	0	0	0	0	0	0	0	0	0	0	0	0	0	0	0	0	0	0	0	0
Bacteria;Gemmatimonadetes;Gemmatimonadetes_c;Gemmatimonadales	Gemmatimonadales	0	0	0	0	0	0	0	0	0	0	0	0	0	0	0	0	0	0	0	0	0	0	0	0	0.0767	0.0085	0	0	0	0	0	0	0	0.162	0	0	0	0	0	0	0	0	0	0	0	0	0	0
Bacteria;Proteobacteria;Hydrogenophilalia;Hydrogenophilales	Hydrogenophilales	0	0.0853	0	0	0	0	0	0	0	0.3751	0	0	0	0	0	0.0853	0	0.0256	0	0	0.0512	0	0	0	0	0	0.0341	0.0682	0.0171	0	0.0085	0	0	0	0	0	0	0	0.0085	0	0.0341	0.0767	0	0	0	0	0	0
Bacteria;EU491789_p;JF144851_c;JF144851_o	JF144851_o	0	0	0	0	0	0	0	0	0	0	0	0	0	0	0	0	0	0	0	0	0	0	0	0	0	0	0	0	0	0	0	0	0	0	0	0	0	0	0	0	0	0	0	0	0	0	0	0
Bacteria;Chloroflexi;Chloroflexia;Kallotenuales	Kallotenuales	0	0	0	0	0	0	0	0	0	0	0	0	0	0	0	0	0	0	0	0	0	0	0	0	0	0	0	0	0	0	0	0	0	0	0	0	0	0	0	0	0	0	0	0	0.0085	0	0	0
Bacteria;Actinobacteria;Actinobacteria_c;Kineosporiales	Kineosporiales	0	0	0	0	0	0	0	0	0	0	0	0	0	0	0	0.0512	0	0	0	0	0	0	0	0	0	0	0.0256	0	0	0	0	0	0	0	0	0	0	0	0.0171	0	0	0	0	0	0	0	0	0
Bacteria;Firmicutes;Bacilli;Lactobacillales	Lactobacillales	0.0767	21.6301	10.2481	55.5461	0.0853	5.6441	0.648	28.9624	12.9679	10.4016	18.9189	57.7713	7.75	0.3751	19.8397	14.0762	86.1369	16.3015	15.4659	49.1602	16.4038	19.8482	1.7478	7.1106	3.4615	13.8375	26.6434	13.3515	8.3639	0.3922	3.4359	14.6134	1.2789	3.1375	9.4467	20.9054	22.909	0.4774	5.0729	7.5966	14.4002	12.5671	42.6635	56.4242	5.8317	2.5833	2.0206	10.6232
Bacteria;Proteobacteria;Gammaproteobacteria;Legionellales	Legionellales	0	0.0256	0	0	0	0.3325	0	0	0	0	0	0	0	0	0.1108	0	0	0	0	0	0	0	0	0	0	0	0	0	0	0	0	0	0	0	0	0	0	0	0	0	0.0512	0	0	0	0	0	0	0
Bacteria;Gemmatimonadetes;Longimicrobia;Longimicrobiales	Longimicrobiales	0	0	0	0	0	0	0	0	0	0	0	0	0	0	0	0	0	0	0	0	0	0	0	0	0	0	0	0	0	0	0	0	0	0	0	0	0	0	0	0	0	0	0	0	0	0	0	0
Bacteria;Proteobacteria;Betaproteobacteria;Methylophilales	Methylophilales	0	0	0	0	0	0	0	0	0	0	0	0	0	0	0	0	0	0	0.0171	0	0.0597	0	0	0	0.1535	0	0	0	0	0	0	0	0	0	0	0	0	0	0	0	0	0	0	0	0	0	0	0
Bacteria;Actinobacteria;Actinobacteria_c;Micrococcales	Micrococcales	0.0426	1.2021	2.2764	8.0143	0.0512	8.6282	0.4178	13.5817	5.8232	5.6186	1.0487	4.0072	11.1092	0.0682	2.5151	17.5463	2.805	1.4665	4.1436	1.5773	3.0182	5.1923	2.2423	1.5006	4.1095	4.7233	6.5649	5.6441	0.7759	0.0682	0.9975	3.5638	0.2814	13.1895	3.7514	11.2371	4.6807	0.0853	4.0413	1.7052	6.0022	7.1276	25.0405	10.9216	1.2704	0.9378	2.805	6.258
Bacteria;Actinobacteria;Actinobacteria_c;Micromonosporales	Micromonosporales	0	0	0	0	0	0	0	0	0	0	0	0	0	0	0	0	0	0	0	0	0	0	0	0	0	0	0	0	0	0	0	0	0	0	0	0	0	0	0	0	0	0.1364	0	0	0	0	0	0
Bacteria;Tenericutes;Mollicutes;Mycoplasmatales	Mycoplasmatales	0	0	0	0	0	0	0	0	0	0	0	0	0	0	0	0	0	0	0.0512	0	0	0	0	0.0085	0	0.0171	0	0	0	0	0	0	0	0.1108	0	0.0597	0.0085	0	0	0.0938	0	0	0.0085	0.0171	0.0171	0	0	0
Bacteria;Proteobacteria;Deltaproteobacteria;Myxococcales	Myxococcales	0	0	0	0	0	0	0	0	0.5712	0.0171	0	0	0	0	0.2984	0	0	0	0	0	0	0	0	0	0	0	0	0	0	0	0	0	0	0	0	0	0	0	0	0	0	0	0	0	0	0	0	0
Bacteria;Bacteroidetes;Sphingobacteriia;NVQB_o	NVQB_o	0	0	0	0	0	0	0	0	0.4945	0	0	0	0	0	0	0	0	0	0.0767	0	0	0	0	0	0	0	0	0	0	0	0	0	0	0	0	0	0	0	0	0.0767	0	0	0	0	0	0.0171	0	0
Bacteria;Firmicutes;Clostridia;Natranaerobiales	Natranaerobiales	0	0	0	0	0	0	0	0	0	0	0	0	0	0	0	0	0	0	0	0	0	0	0	0	0	0	0	0	0	0	0	0	0	0	0	0	0	0	0	0	0	0	0	0	0	0	0	0
Bacteria;Proteobacteria;Betaproteobacteria;Neisseriales	Neisseriales	0.0256	14.3405	6.9997	4.2033	0.0171	2.8391	0.1449	0.9975	3.291	0.9805	1.9439	0.2814	1.1851	0.0256	2.6004	0.6906	0.0171	0.7588	1.9439	0	0.2387	9.242	0.2643	4.1436	0.3496	0.1194	1.7819	1.6455	1.3727	0.162	0.1279	1.7222	0.2984	6.582	3.0437	9.566	11.4758	0.2046	1.7563	6.3091	2.4896	12.9593	3.129	0.8014	4.2459	3.4956	36.2009	1.9354
Bacteria;Proteobacteria;Gammaproteobacteria;Nevskiales	Nevskiales	0	0	0	0	0	0	0	0	0	0	0	0	0	0	0	0	0	0	0	0	0	0.0938	0	0	0	0	0	0	0	0	0	0	0	0	0	0	0	0	0	0	0	0	0	0	0	0	0	0
Bacteria;Actinobacteria;Nitriliruptoria;Nitriliruptorales	Nitriliruptorales	0	0	0	0	0	0	0	0	0	0	0	0	0	0	0	0	0	0	0	0	0	0	0	0	0	0	0	0	0	0	0	0	0	0	0	0	0	0	0	0	0	0	0	0	0	0	0	0
Bacteria;Cyanobacteria;Hormogoneae;Nostocales	Nostocales	0	0	0	0	0	0	0	0	0	0	0	0.0085	0	0	0	0	0	0	0	0	0	0	0	0	0	0	0	0	0	0	0	0	0	0	0	0	0	0	0	0	0	0	0	0	0	0	0	0
Bacteria;Proteobacteria;Gammaproteobacteria;Oceanospirillales	Oceanospirillales	0	0	0	0	0	0	0	0	0	0	0	0	0	0	0.0767	0	0	0	0	0	0	0	0	0	0	0	0	0	0	0	0	0	0	0	0.0767	0	0.0341	0	0	0	0	0	0	0	0	0	0	0
Bacteria;Cyanobacteria;Chroobacteria;Oscillatoriales	Oscillatoriales	0	0	0	0	0	0	0	0	0	0	0	0	0	0	0.1876	0	0	0	0	0	0	0	0	0	0.0767	0	0	0	0	0	0	0	0	0	0	0	0	0	0	0	0	0	0	0	0	0	0	0
Bacteria;Cyanobacteria;PAC000053_c;PAC000053_o	PAC000053_o	0	0	0	0	0	0	0	0	0	0	0	0	0	0	0	0	0	0	0	0	0	0	0	0	0	0	0	0	0	0	0	0	0	0	0	0	0	0	0	0	0	0.2131	0	0	0.0085	0	0	0
Bacteria;Armatimonadetes;PAC000296_c;PAC000296_o	PAC000296_o	0	0	0	0	0	0	0	0	0	0	0	0	0	0	0	0	0	0	0	0	0	0	0	0	0	0	0	0	0	0	0	0	0	0	0	0	0	0	0	0	0	0	0	0	0	0	0	0
Bacteria;Cyanobacteria;PAC002560_c;PAC000393_o	PAC000393_o	0	0	0	0	0	0	0	0	0	0	0	0	0	0	0	0	0	0	0	0	0	0	0	0	0	0	0	0	0	0	0	0	0	0	0	0	0	0	0	0	0	0	0	0	0	0.0085	0	0
Bacteria;Tenericutes;Mollicutes;PAC001057_o	PAC001057_o	0	0	0	0	0	0	0	0	0	0	0	0	0	0	0	0	0	0	0	0	0	0	0	0	0	0	0	0	0	0	0	0	0	0	0	0	0	0	0	0	0	0	0	0	0	0	0	0
Bacteria;Tenericutes;Mollicutes;PAC001265_o	PAC001265_o	0	0	0	0	0	0	0	0	0	0	0	0	0	0	0	0	0	0	0	0	0	0	0	0	0	0	0	0	0	0	0	0	0	0	0	0	0	0	0	0	0	0	0	0	0	0	0	0
Bacteria;Proteobacteria;Betaproteobacteria;PAC001921_o	PAC001921_o	0	0	0	0	0	0	0	0	0	0	0	0	0	0	0	0	0	0	0	0	0	0	0	0	0	0	0	0	0	0	0	0	0	0	0	0	0	0	0	0	0	0	0	0	0	0	0	0
Bacteria;Acidobacteria;PAC002280_c;PAC002280_o	PAC002280_o	0	0	0	0	0	0	0	0	0	0	0	0	0	0	0	0	0	0	0	0	0	0	0.0597	0	0	0	0	0	0	0	0	0	0	0	0	0	0	0	0	0	0	0	0	0	0	0	0	0
Bacteria;Proteobacteria;Betaproteobacteria;PAC002541_o	PAC002541_o	0	0	0	0	0	0	0	0	0	0	0	0	0	0	0	0	0	0	0	0	0	0	0	0	0	0	0	0	0	0	0	0	0	0	0	0	0	0	0	0	0	0	0	0	0	0	0	0
Bacteria;Proteobacteria;Alphaproteobacteria;Parvularculales	Parvularculales	0	0	0	0	0	0	0	0	0	0	0	0	0	0	0	0	0	0	0	0	0	0	0	0	0	0	0	0	0	0	0	0	0	0	0	0	0	0	0	0	0	0	0	0	0	0	0	0
Bacteria;Proteobacteria;Gammaproteobacteria;Pasteurellales	Pasteurellales	0	7.426	5.8999	6.7951	0.0085	3.5041	0.3666	1.6284	6.4029	0.4092	4.621	1.3215	3.129	0.0256	25.1087	2.7198	0.0512	2.5833	8.5429	24.205	10.3078	5.9937	0.1705	33.1998	0.3666	1.5773	2.8732	1.637	6.0704	0.1279	0.1023	1.637	1.0231	4.0157	2.1826	11.1007	14.1274	0.1535	3.1546	5.7294	3.9816	6.2665	10.2652	2.5407	2.5237	1.0146	1.9695	4.3823
Bacteria;Planctomycetes;Phycisphaerae;Phycisphaerales	Phycisphaerales	0	0	0	0	0	0	0	0	0	0	0	0	0	0	0	0	0	0	0	0	0	0	0	0	0	0	0	0	0	0	0	0	0	0	0	0	0	0	0	0	0	0	0.0085	0	0	0	0	0
Bacteria;Planctomycetes;Planctomycetia;Planctomycetales	Planctomycetales	0	0.0938	0	0	0	0.2131	0	0	0.2302	0	0	0	0	0	0	0	0	0	0.2728	0	0	0.0853	0	0	0	0	0	0	0	0	0	0	0	0	0	0	0	0	0.0341	0	0	0.1449	0	0	0.0085	0	0	0
Bacteria;Actinobacteria;Actinobacteria_c;Planktophila_o	Planktophila_o	0	0	0	0	0	0	0	0	0	0	0	0	0	0	0	0	0	0	0	0	0	0	0.1364	0	0	0	0	0	0	0	0	0	0	0	0	0	0	0	0	0	0	0	0	0	0	0	0	0
Bacteria;Proteobacteria;Gammaproteobacteria;Plasticicumulans_o	Plasticicumulans_o	0	0	0	0	0	0	0	0	0	0	0	0	0	0	0	0	0	0	0	0	0	0	0	0	0	0	0	0	0	0	0	0	0	0	0	0	0	0	0	0	0	0	0	0	0	0	0	0
Bacteria;Cyanobacteria;Chroobacteria;Pleurocapsales	Pleurocapsales	0	0	0	0	0	0	0	0	0	0	0	0	0	0	0	0	0	0	0	0	0	0	0	0	0	0.0085	0	0	0	0	0	0	0.0597	0.0426	0	0	0	0	0	0	0	0.1961	0	0	0	0	0	0
Bacteria;Actinobacteria;Actinobacteria_c;Propionibacteriales	Propionibacteriales	0.1449	3.8025	0.162	1.5858	0.162	9.225	0.6309	5.3287	11.2201	14.6048	0.9719	0.3581	9.8985	0.1364	3.8793	1.5858	1.0828	2.805	3.6064	1.5006	4.0157	12.3114	10.7085	0.1449	19.5498	0.4433	5.8061	10.2737	0.8355	0.2046	0.6224	4.1777	1.3045	4.2715	9.1142	2.319	7.3834	0.2131	8.2104	6.5138	8.1507	4.8256	5.2605	1.0743	0.2217	5.7209	1.4153	6.9401
Bacteria;Proteobacteria;Gammaproteobacteria;Pseudomonadales	Pseudomonadales	0.0171	1.9695	0.0938	0.1705	0.0682	10.0861	47.4806	5.7891	2.7027	4.2033	0.2131	0.0426	3.1034	0.1023	1.0487	0.179	0.0767	1.0913	5.6441	0.0938	1.5517	4.6637	2.2508	0.0171	11.3224	11.5014	16.7533	26.9503	2.1059	0.0512	0.179	0.4007	0.6053	4.4676	5.5759	0.5968	3.6747	0.0256	4.4505	0.4689	4.604	1.7137	0.2558	0.2217	5.5162	0.8355	19.1747	3.2313
Bacteria;Actinobacteria;Actinobacteria_c;Pseudonocardiales	Pseudonocardiales	0	0	0.0085	0	0	0	0	0	0.179	0.4519	0	0	0.3155	0	0	0	0	0	0	0	0	0	0.179	0	0.2131	0.0341	0	0.0767	0	0	0	0.0085	0	0	0	0	0.0085	0	0	0	0	0	0.0256	0	0	0.0341	0	0
Bacteria;Verrucomicrobia;Opitutae;Puniceicoccales	Puniceicoccales	0	0	0	0	0	0	0	0	0	0	0	0	0	0	0	0	0	0	0	0	0	0	0	0	0	0	0	0	0	0	0	0	0	0	0.0682	0	0	0	0	0	0	0	0	0	0	0	0	0
Bacteria;Proteobacteria;Alphaproteobacteria;Rhizobiales	Rhizobiales	0.0512	3.7343	0.3496	0.81	0.1535	16.2247	3.2313	8.0996	12.9508	5.448	0.6735	0.0938	25.9783	0.1449	5.934	1.3897	0.6309	5.1241	1.6711	0.2899	1.313	3.9986	10.7938	0.1535	11.2286	2.5663	2.9755	5.0729	0.6394	0.162	1.0998	2.14	2.0633	7.1958	5.4651	0.5968	2.6942	0.0597	9.0801	6.1301	12.6353	4.2118	0.7759	0.6394	0.2643	1.9439	1.6199	4.2629
Bacteria;Proteobacteria;Alphaproteobacteria;Rhodobacterales	Rhodobacterales	0.0085	0.3581	0.0256	0.6224	0	0.8014	0.2131	0.3155	0.5798	4.4676	0	0.0085	0.324	0	0.9464	0.0767	0.0938	0.7076	0.7418	0.1194	0.1449	0.7076	0	0.0085	0.9208	0.3155	0.8867	0.665	0.0426	0.0085	0.0085	0.6565	0.0682	0.6139	1.6455	0.1194	0.486	0.0085	3.0778	0.6735	2.788	1.0402	0.4007	0.1023	0.0597	0.8014	0.3837	2.0803
Bacteria;Proteobacteria;Betaproteobacteria;Rhodocyclales	Rhodocyclales	0	0	0	0	0	0	0	0	0	0	0	0	0	0	0	0	0	0	0	0	0.0512	0.0597	0	0	0	1.0828	0.0085	2.6004	0	0	0	0	0	0.0085	0	0	0	0	0	0	0	0	0	0	0	0	2.7112	0
Bacteria;Proteobacteria;Alphaproteobacteria;Rhodospirillales	Rhodospirillales	0	0	0	0	0	0.0426	0.0512	0	0.1023	0.0767	0	0	1.0402	0	0.162	0	0.0426	0.0767	0.1961	0	0.0256	0.0597	0.4348	0	0.3325	0.3069	0.4007	0.9549	0	0	0	0.1449	0	0	0.0171	0	0.0256	0	0.0853	0	1.5347	0.0938	0.0341	0	0.0767	0.0767	0.6309	0.2558
Bacteria;Rhodothermaeota;Rhodothermia;Rhodothermales	Rhodothermales	0	0	0	0	0	0	0	0	0	0	0	0	0	0	0	0	0	0	0	0	0	0	0	0	0	0	0	0	0	0	0	0	0	0	0	0	0	0	0	0	0	0	0	0	0	0	0	0
Bacteria;Proteobacteria;Alphaproteobacteria;Rickettsiales	Rickettsiales	0	0	0	0	0	0	0	0	0	0	0	0	0	0.0085	0	0	0	0	0	0	0	0	0	0	0	0	0	0.0171	0	0	0	0	0	0	0	0	0	0	0	0	0.0853	0	0	0	0	0	0	0.1023
Bacteria;Actinobacteria;Rubrobacteria;Rubrobacterales	Rubrobacterales	0	0	0	0	0	0	0	0	0	0	0	0	0.0341	0	0	0	0	0	0	0	0	0	0.3069	0	0	0	0	0.0767	0	0	0	0	0	0	0	0	0	0	0	0	0	0	0	0	0	0	0	0
Bacteria;Proteobacteria;Alphaproteobacteria;SAR116	SAR116	0	0	0	0	0	0	0.0171	0	0	0	0	0	0	0	0	0	0	0	0	0	0	0	0	0	0	0	0	0	0	0	0	0	0	0	0	0	0	0	0	0	0	0	0	0	0	0	0	0
Bacteria;Saccharibacteria_TM7;Saccharimonas_c;Saccharimonas_o	Saccharimonas_o	0	0.2984	0.1364	0	0	0	0	0.3496	0	1.5261	0.0682	0.0426	0	0	0	0	0.0341	0.2473	0.3155	0.0171	0	0.1194	0.5712	0.2387	0.0938	0.0085	0.4433	0	0.2131	0	0	0.2728	0.3581	0.2302	0.7418	0.6309	1.0316	0.0171	0.0085	0.4689	0.4092	1.3215	0.0682	0	0.3666	0.0256	0.0341	0.4519
Bacteria;Bacteroidetes;Sphingobacteriia;Saprospirales	Saprospirales	0	0	0	0	0	0	0	0	0	0	0	0	0	0	0	0	0	0	0	0	0	0	0	0	0	0	0	0	0	0	0	0	0	0	0	0	0	0	0	0	0	0	0	0	0	0	0	0
Bacteria;Firmicutes;Negativicutes;Selenomonadales	Selenomonadales	0.0171	0.2046	0.0597	0.1194	0	0	0	0.4774	0	0	0.0171	0.0171	0	0	0	0.179	0	0	0.2643	0	0	0.0853	0.2131	0.1535	0	0.0085	0.1279	0.0171	0.0341	0	0.0256	0.9719	0.1279	0	0	0.2984	0.2814	0.0085	0.0426	0.7418	0.3837	0	0	0.5201	1.0572	0.5371	0.0682	0.3751
Bacteria;Proteobacteria;Oligoflexia;Silvanigrellales	Silvanigrellales	0	0	0	0	0	0	0	0	0	0	0	0	0	0	0	0	0	0	0	0	0	0	0	0	0	0	0	0	0	0	0	0	0	0	0	0	0	0	0	0	0	0	0	0	0	0	0	0
Bacteria;Acidobacteria;Solibacteres;Solibacterales	Solibacterales	0	0	0	0	0	0	0	0	0	0	0	0	0	0	0	0	0	0	0	0	0	0	0	0	0	0	0	0	0	0	0	0	0	0	0	0	0	0	0	0	0.2728	0	0	0	0	0	0	0
Bacteria;Actinobacteria;Thermoleophilia;Solirubrobacterales	Solirubrobacterales	0	0	0	0.1535	0	0	0	0	0	0	0	0	0	0	0	0	0	0	0	0	0	0	0	0	0	0	0	0	0	0	0	0	0	0	0	0	0	0	0.0085	0	0	0	0	0	0	0	0	0
Bacteria;Bacteroidetes;Sphingobacteriia;Sphingobacteriales	Sphingobacteriales	0	0	0	0	0	0.1705	5.6271	0	0.0767	0.2814	0.0085	0	0	0	0	0.0171	0.0256	0	0.1449	0	0	0.0085	0	0	0.3069	0	0.179	0.0597	0.0512	0	0.0085	0	0.0256	0.2046	0.1876	0.0085	0	0	0.324	0	0.0853	0	0.0085	0	0	0	0.0426	0
Bacteria;Proteobacteria;Alphaproteobacteria;Sphingomonadales	Sphingomonadales	0	1.3897	0.0938	0.1449	0.0341	3.3251	3.6064	2.5407	0.7759	1.33	0.0085	0.0256	3.794	0.0085	0.6224	0.1108	0.0767	0.81	0.6821	0.0512	0.5201	1.313	1.0913	0.0341	4.7063	8.5088	4.3652	9.4637	0.0597	0.0085	0.1023	0.5883	0.341	1.7649	2.2338	0.1194	0.6991	0.0085	1.5091	0.5968	0.2643	0.6053	0.2046	0.0512	0.7162	0.1876	10.4783	0.4092
Bacteria;Spirochaetes;Spirochaetia;Spirochaetales	Spirochaetales	0	0.2046	0.0341	0	0.0256	0	0	0	0	0	0	0	0	0	0	0	0	0	0.1194	0	0	0	0	0	0	0	0.0256	0	0	0	0	0.1364	0.0597	0.1023	0.2302	0.0938	0.0853	0.0256	0.1364	0.665	0.0767	0	0	0.0512	0.2131	0.1364	0.0085	0
Bacteria;Proteobacteria;Betaproteobacteria;Sterolibacterium_o	Sterolibacterium_o	0	0	0	0	0	0	0	0	0	0	0	0	0	0	0	0	0	0	0	0	0	0	0	0	0	0	0	0	0	0	0	0	0	0	0	0	0	0	0	0	0	0	0	0	0	0	0.0341	0
Bacteria;Actinobacteria;Actinobacteria_c;Streptomycetales	Streptomycetales	0	0	0	0	0	0	0	0	0	0	0	0	0	0	0	0	0	0	0	0	0	0	0	0	0	0	0	0	0	0	0	0.6906	0	0	0	0	0	0.0085	0.0512	0.0341	0	0	0	0	0	0	0	0
Bacteria;Synergistetes;Synergistia;Synergistales	Synergistales	0	0	0.0085	0	0	0	0	0	0	0	0	0	0	0	0	0	0	0	0	0	0	0	0	0	0	0	0.0341	0	0	0	0	0	0	0.162	0	0.0256	0.0341	0	0.0171	0.9464	0	0	0	0	0.0938	0.0597	0	0
Bacteria;Deinococcus-Thermus;Deinococci;Thermales	Thermales	0	0	0	0	0	0	0	0	0	0	0	0	0	0	0	0	0	0	0	0	0	0	0.2643	0	0	0	0	0	0	0	0	0	0.0341	0.1961	0	0	0	0	0	0	0	0.0171	0	0	0	0	0	0
Bacteria;Actinobacteria;Thermoleophilia;Thermoleophilales	Thermoleophilales	0	0	0	0	0	0	0	0	0	0	0	0	0	0	0	0	0	0	0	0	0	0	0	0	0.162	0.0171	0	0	0	0	0	0	0	0	0	0	0	0	0	0	0	0	0	0	0.0085	0	0	0
Bacteria;Firmicutes;Tissierellia;Tissierellales	Tissierellales	0.0085	0.5883	0.0682	0.2046	0	0	0.2387	1.0487	0.2558	0.6991	0.0256	0.0085	0	0	0	0	0.0767	0.1023	0.1961	0	0	0.2046	0.1876	0.0512	0.5116	0.0938	0.3325	0.1876	0.0853	0	0.1194	0.2302	0.2046	0.1364	0.162	0.0682	0.1876	0.0085	0.0256	1.0231	1.1595	0.179	0.1449	0.6224	0.0256	0.0938	0.1876	0.2473
Bacteria;Deinococcus-Thermus;Deinococci;Trueperales	Trueperales	0	0	0	0	0	0	0	0	0	0	0	0	0	0	0	0	0	0	0	0	0	0	0	0	0	0	0	0	0	0	0	0	0	0.2387	0	0	0	0	0	0	0	0	0	0	0	0	0	0
Bacteria;Firmicutes;Negativicutes;Veillonellales	Veillonellales	0.0256	3.2313	1.6796	2.7368	0.0256	2.0974	0.0597	6.9486	0.6906	6.0022	3.8281	5.4139	0.0171	0.0256	6.8633	22.0394	0.0426	6.3091	15.2443	5.4821	3.129	4.28	0.0085	6.4285	0.2046	1.8757	2.0974	2.4469	0.3581	0.1535	0.6991	7.588	2.7112	3.1119	5.3798	7.0424	3.1887	0.1279	9.4722	3.4615	2.5663	3.453	1.2959	5.7379	2.3702	0.5542	3.0096	4.2629
Bacteria;Verrucomicrobia;Verrucomicrobiae;Verrucomicrobiales	Verrucomicrobiales	0	0	0	0	0	0	0	0	0	0	0	0	0	0	0	0	0	0	0	0	0	0	0	0	0	0	0	0	0	0	0	0	0	0	0	0	0	0	0	0	0	0	0	0	0	0	0	0
Bacteria;Acidobacteria;Vicinamibacter_c;Vicinamibacter_o	Vicinamibacter_o	0	0	0	0	0	0	0	0	0	0	0	0	0	0	0	0	0	0	0	0	0	0	0	0	0	0	0	0	0	0	0	0	0	0	0	0	0	0	0.0341	0	0	0	0	0	0	0	0	0
Bacteria;Proteobacteria;Gammaproteobacteria;Xanthomonadales	Xanthomonadales	0	0	0	0.0512	0	0	1.6029	0.5968	0.2046	0.7332	0.0085	0	0	0	0	0.0171	0.0085	0.0512	0.3922	0.0085	0.0512	0.4007	24.0174	0.0085	0.5286	0.0341	0.1194	0.1194	0.324	0	0	0.503	0.2387	0.2387	0.1108	0.0426	0.6309	0	0.0085	0.0512	0.5627	0.8696	0.0171	0.0171	0.0341	0.2217	0.1108	1.7478
[truncated: 36 more columns]

## Sheet: family
Dataset S1. The abundance ratios (%) at the level of phylum, class, order, family, genus, and species.
Taxonomy	Taxon Name	s362	fu1330	s566	fu1199	s454	fu5146	fu2026	fu2029	fu5649	fu2403	fu5170	fu3188	fu1242	s498	fu5745	fu2189	fu1793	fu5172	fu1282	fu2178	fu3317	fu2314	ds307	ds96	fu623	ds500	ds472	ds507	s440	s567	ds277	fu4904	s459	fu3213	fu5308	s558	fu1481	ds293	fu2211	fu1925	fu3081	fu5419	ds205	fu5844	ds526	fu5689	s1037	fu5759
Bacteria;Actinobacteria;Rubrobacteria;AB240334_o;AB240334_f	AB240334_f	0	0	0	0	0	0	0	0	0	0	0	0	0	0	0	0	0	0	0	0	0	0	0	0	0	0	0	0	0	0	0	0	0	0	0	0	0	0	0	0	0	0	0	0	0	0	0	0
Bacteria;Proteobacteria;Oligoflexia;Bdellovibrionales;AB511016_f	AB511016_f	0	0	0	0	0	0	0	0	0	0	0	0	0	0	0	0	0	0	0	0	0	0	0.179	0	0	0	0	0	0	0	0	0	0	0	0	0	0	0	0	0	0	0	0	0	0	0	0	0
Bacteria;Bacteroidetes;Bacteroidia;Bacteroidales;AC160630_f	AC160630_f	0	0	0	0	0	0	0	0	0	0	0	0	0	0	0	0	0	0	0	0	0	0	0	0	0	0	0	0	0	0	0	0	0	0.2473	0	0	0	0	0	0.0853	0	0	0	0.0341	0.0085	0	0	0
Bacteria;Bacteroidetes;Bacteroidia;Bacteroidales;AJ853611_f	AJ853611_f	0	0	0	0	0	0	0	0	0.2387	0	0	0	0	0	0	0	0	0	0	0	0	0	0	0	0	0	0	0	0	0	0	0	0	0	0	0	0	0	0	0	0	0	0	0	0	0	0	0
Bacteria;Peregrinibacteria;Peribacteria;ASND_o;ASND_f	ASND_f	0	0	0	0	0	0	0	0	0	0	0	0	0	0	0	0	0	0	0	0.0512	0	0	0	0	0	0	0	0	0	0	0	0	0	0	0	0	0.0171	0	0	0	0	0	0	0	0	0	0	0
Bacteria;Chloroflexi;Ktedonobacteria;AY673403_o;AY673403_f	AY673403_f	0	0	0	0	0	0	0	0	0	0	0	0	0	0	0	0	0	0	0	0	0	0	0	0	0	0	0	0	0	0	0	0	0	0	0	0	0	0	0	0	0	0	0	0	0	0	0	0
Bacteria;Proteobacteria;Alphaproteobacteria;Rhodospirillales;AY957891_f	AY957891_f	0	0	0	0	0	0	0	0	0	0	0	0	0	0	0	0	0	0	0	0	0	0	0	0	0	0	0	0	0	0	0	0	0	0	0	0	0	0	0	0	0	0	0	0	0	0	0	0
Bacteria;Proteobacteria;Alphaproteobacteria;Rhodospirillales;Acetobacteraceae	Acetobacteraceae	0	0	0	0	0	0.0426	0.0426	0	0.1023	0	0	0	0	0	0.162	0	0.0426	0.0767	0.0512	0	0.0256	0.0597	0.4348	0	0.3325	0.3069	0.4007	0.8696	0	0	0	0.1449	0	0	0.0171	0	0.0256	0	0.0853	0	1.5261	0.0938	0	0	0.0767	0.0767	0.6309	0
Bacteria;Tenericutes;Mollicutes;Acholeplasmatales;Acholeplasmataceae	Acholeplasmataceae	0	0	0	0	0	0	0	0	0	0	0	0	0	0	0	0	0	0	0	0	0	0	0	0	0	0	0	0	0	0	0	0	0	0	0	0	0	0	0	0	0	0	0	0	0	0	0	0
Bacteria;Firmicutes;Negativicutes;Acidaminococcales;Acidaminococcaceae	Acidaminococcaceae	0	0	0	0	0	0	0	0	0	0	0	0	0	0	0	0	0	0	0	0	0	0	0	0	0	0	0.0512	0	0	0	0	0	0	0	0	0	0	0	0	0	0	0	0	0	0	0	0	0
Bacteria;Acidobacteria;Acidobacteriia;Acidobacteriales;Acidobacteriaceae	Acidobacteriaceae	0	0	0	0	0	0	0	0	0	0.5457	0	0	0	0	0	0	0	0	0	0	0	0	0	0	0	0.0085	0	0	0	0	0	0	0	0	0	0	0	0	0	0	0	0	0	0	0	0	0	0
Bacteria;Actinobacteria;Actinobacteria_c;Actinomycetales;Actinomycetaceae	Actinomycetaceae	0.0085	1.1595	0.9975	0.5627	0.0085	0.6991	0.0341	3.7514	0.4774	1.1595	0.2131	0.9634	1.0061	0	1.2021	2.6174	0.0085	0.1194	1.6881	0.503	0.2046	2.1912	0	0.9549	0.9123	0.1449	1.3386	0.665	0.2302	0.0682	0.0171	1.2021	0.503	1.4068	0.9549	3.5553	2.5151	0.0426	0.8782	0.5457	0.5968	1.0743	0.6821	2.7794	0.6053	0.2728	4.1436	2.14
Bacteria;Firmicutes;Bacilli;Lactobacillales;Aerococcaceae	Aerococcaceae	0.0085	1.3556	0.324	0.4178	0	0.7418	0	2.0888	0.4263	0.1194	1.168	0.6053	1.6711	0	0.5457	2.2594	0.9293	0.341	0.9293	2.6515	0.7076	2.3105	0	0.3155	0	0.1705	0.5286	0.8867	0.6053	0.0085	0.1364	0.9719	0.0341	0.7076	0.3751	2.5492	1.1936	0.0085	0.0171	0.4007	3.5382	0.5883	0.8185	1.492	0.1535	0.0341	0.1194	0.0085
Bacteria;Proteobacteria;Gammaproteobacteria;Aeromonadales;Aeromonadaceae	Aeromonadaceae	0	0	0	0	0	0	0	0	0	0	0	0	0	0	0	0	0	0	0	0	0.0256	0	0	0	0	0	0	0	0	0	0	0	0	0	0	0	0	0	0	0	0	0	0	0	0	0	0	0
Bacteria;Proteobacteria;Alphaproteobacteria;Rhizobiales;Afifella_f	Afifella_f	0	0	0	0	0	0	0	0	0	0	0	0	0	0	0	0	0	0	0	0	0	0	0	0	0	0	0	0	0	0	0	0	0	0	0	0	0	0	0	0	0	0	0	0	0	0	0	0
Bacteria;Proteobacteria;Betaproteobacteria;Burkholderiales;Alcaligenaceae	Alcaligenaceae	0	0	0	0	0	0	0	0	0	0	0	0	0	0	0	0	0	0.1705	0	0	0	0	0	0	0	0	0	0.0256	0	0	0	0	0.0341	0	0	0	0	0	0	0.0085	0	0	0	0	0	0	0	0
Bacteria;Firmicutes;Bacilli;Bacillales;Alicyclobacillaceae	Alicyclobacillaceae	0	0	0	0	0	0	0	0	0	0	0	0	0	0	0	0	0	0	0	0	0	0	0	0	0	0	0	0	0	0	0	0	0	0	0	0	0	0	0	0	0	0	0	0	0	0	0	0
Bacteria;Proteobacteria;Gammaproteobacteria;Alteromonadales;Alishewanella_f	Alishewanella_f	0	0	0	0.0171	0	0	0	0	0	0	0	0	0	0	0	0	0	0	0	0	0	0	0	0	0	0	0	0.1535	0	0	0	0	0	0	0	0	0	0	0	0	0	0	0	0	0.0085	0	0	0
Bacteria;Proteobacteria;Alphaproteobacteria;Rhizobiales;Alsobacter_f	Alsobacter_f	0	0	0	0	0	0	0	0	0	0	0	0	0	0	0	0	0	0	0	0	0	0	0	0	0	0	0	0	0	0	0	0	0	0	0	0	0	0	0	0	0	0	0	0	0	0	0	0
Bacteria;Proteobacteria;Alphaproteobacteria;Rhodospirillales;Alysiosphaera_f	Alysiosphaera_f	0	0	0	0	0	0	0.0085	0	0	0	0	0	0	0	0	0	0	0	0	0	0	0	0	0	0	0	0	0.0853	0	0	0	0	0	0	0	0	0	0	0	0	0	0	0.0341	0	0	0	0	0
Bacteria;Chloroflexi;Anaerolineae;Anaerolinaeles;Anaerolinaceae	Anaerolinaceae	0	0	0	0	0	0	0	0	0	0	0	0	0	0	0	0	0	0	0	0	0	0	0	0	0	0	0	0	0	0	0	0	0	0	0	0	0	0	0	0	0	0	0	0	0	0	0	0
Bacteria;Proteobacteria;Deltaproteobacteria;Myxococcales;Anaeromyxobacteraceae	Anaeromyxobacteraceae	0	0	0	0	0	0	0	0	0.5712	0	0	0	0	0	0	0	0	0	0	0	0	0	0	0	0	0	0	0	0	0	0	0	0	0	0	0	0	0	0	0	0	0	0	0	0	0	0	0
Bacteria;Actinobacteria;Actinobacteria_c;Frankiales;Antricoccus_f	Antricoccus_f	0	0	0	0	0	0	0	0	0	0	0	0	0	0	0	0	0	0	0	0	0	0	0	0	0	0	0	0	0	0	0	0	0	0	0	0	0	0	0	0.0341	0	0	0	0	0	0	0	0
Bacteria;Aquificae;Aquificae_c;Aquificales;Aquificaceae	Aquificaceae	0	0	0	0	0	0	0	0	0	0	0	0	0.0682	0	0	0	0	0	0	0	0	0	0	0	0	0	0	0	0	0	0	0	0	0	0	0	0	0	0	0	0	0.0938	0	0	0	0	0	0
Bacteria;Proteobacteria;Deltaproteobacteria;Myxococcales;Archangiaceae	Archangiaceae	0	0	0	0	0	0	0	0	0	0	0	0	0	0	0.2984	0	0	0	0	0	0	0	0	0	0	0	0	0	0	0	0	0	0	0	0	0	0	0	0	0	0	0	0	0	0	0	0	0
Bacteria;Proteobacteria;Alphaproteobacteria;Rhizobiales;Aurantimonadaceae	Aurantimonadaceae	0	0	0	0.1279	0	0	0	0	0	0	0	0	0	0	0	0	0	0	0	0	0	0	0.1535	0	0.2473	0	0.1023	0.0597	0	0	0	0	0.0085	0	0.0171	0	0.0256	0	0	0	0	0	0	0	0	0.0426	0	0
Bacteria;Proteobacteria;Betaproteobacteria;Rhodocyclales;Azonexaceae	Azonexaceae	0	0	0	0	0	0	0	0	0	0	0	0	0	0	0	0	0	0	0	0	0.0512	0.0597	0	0	0	0.0085	0	0	0	0	0	0	0	0.0085	0	0	0	0	0	0	0	0	0	0	0	0	0	0
Bacteria;Firmicutes;Bacilli;Bacillales;Bacillaceae	Bacillaceae	0	0.0938	0.0085	0	0	1.3897	0.0341	0	0.0085	0.1449	0	0	0.1535	0	0.1023	0.0171	0.0171	0.1194	0	0	0.0171	0.1705	0.1194	0.0171	0.8441	0	0.0085	0.2302	0	0	0.0085	0	0	0.1108	0	0.0512	0	0	0.2899	0.0597	0.9037	0	0	0.0597	0	0	0	0.989
Bacteria;Bacteroidetes;Bacteroidia;Bacteroidales;Bacteroidaceae	Bacteroidaceae	0	0	0.0085	0	0	0	0	0	0	0	0	0	0	0	0	0	0	0	0	0	0	0.0597	0	0	0	0	0	0	0.0171	0	0	0.179	0	0.1535	0	0	0.0341	0	0	0.486	0	0.3325	0	0	0.0171	0	0	0.0512
Bacteria;Bacteroidetes;Bacteroidia;Bacteroidales;Bacteroidales_uc	Bacteroidales_uc	0	0.1023	0	0	0	0	0	0	0	0	0	0	0	0	0	0	0	0	0.0171	0	0	0	0	0	0	0	0	0	0	0	0	0	0	0	0	0	0	0	0	0	0	0	0	0	0	0	0	0
Bacteria;Proteobacteria;Alphaproteobacteria;Rhizobiales;Bartonellaceae	Bartonellaceae	0	0	0	0	0	0	0	0	4.3311	0	0	0	0	0	0	0.0171	0	0	0	0	0	0	0	0	0	0	0	0	0	0	0	0	0	0	0	0	0	0	0	0	0	0	0	0	0	0	0	0.0341
Bacteria;Proteobacteria;Oligoflexia;Bdellovibrionales;Bdellovibrionaceae	Bdellovibrionaceae	0	0	0	0	0	0	0	0	0	0	0	0	0	0	0	0	0	0	0	0	0	0.0256	0	0	0	0	0	0	0	0	0.0171	0	0	0	0	0	0.0085	0	0	0	0	0	0	0	0.0085	0	0	0
Bacteria;Proteobacteria;Alphaproteobacteria;Rhizobiales;Beijerinckiaceae	Beijerinckiaceae	0	0	0	0	0	0	0	0	0	0	0	0	0	0	0	0	0	0	0	0	0	0	0	0	0	0	0	0	0	0	0	0	0	0	0	0	0	0	0	0	0	0	0	0	0.0085	0	0	0.1279
Bacteria;Actinobacteria;Actinobacteria_c;Bifidobacteriales;Bifidobacteriaceae	Bifidobacteriaceae	0	0	0	0	0	0	0	0	0	0	0.0256	0.0085	0	0	0	0.0597	0	0	0.3155	0	0	0	0	0	0.0597	0	0	0	0	0	0.0085	0	0	0	0	0.0853	0	0.0085	0	0	0	0	0	0.0682	0	0.0171	0	0.1364
Bacteria;Acidobacteria;Blastocatellia;Blastocatellales;Blastocatellaceae	Blastocatellaceae	0	0	0	0	0	0	0	0	0	0	0	0	0	0	0	0	0	0	0	0	0	0	0	0	0	0	0	0	0	0	0	0	0	0	0	0	0	0	0	0	0	0	0	0	0	0	0	0
Bacteria;Proteobacteria;Alphaproteobacteria;Rhizobiales;Bosea_f	Bosea_f	0	0	0	0	0	0	0.0597	0	0	0	0	0	0	0	0	0	0	0	0.0171	0	0	0	0	0	0	0.0597	0	0.2728	0	0	0	0	0	0	0	0	0	0	0	0	0	0	0	0	0	0.0171	0.1705	0
Bacteria;Proteobacteria;Alphaproteobacteria;Rhizobiales;Bradyrhizobiaceae	Bradyrhizobiaceae	0.0171	1.0231	0.0682	0.3325	0.0171	4.8853	0.2984	1.9268	2.9158	2.8562	0.0341	0.0171	11.4929	0.0171	4.3823	0.3922	0.1364	0.7503	0.1876	0.0426	0.2131	1.6284	0.6224	0.0256	3.2057	0.0682	0.324	0.4092	0.0938	0	0.0171	1.0316	0.2046	1.0316	1.5091	0.0853	0.4348	0.0085	1.5858	2.4981	2.7027	2.1059	0.1535	0.1279	0.0085	0.2217	0.0938	2.3787
Bacteria;Actinobacteria;Actinobacteria_c;Micrococcales;Brevibacteriaceae	Brevibacteriaceae	0	0	0	0	0	0	0	0	0	0	0	0	0	0	0	0	0	0	0	0	0	0	0	0	0	0.0085	0.0171	0	0	0	0	0	0	0	0	0	0	0	0	0	0	0.0256	0	0	0.0085	0	0.0938	0
Bacteria;Proteobacteria;Alphaproteobacteria;Rhizobiales;Brucellaceae	Brucellaceae	0	0	0	0	0	0	0.1108	0	0	0	0	0	0	0	0	0	0	0	0	0	0	0	0	0	0	0	0	0	0	0	0	0	0	0	0	0	0	0	0	0	0	0	0	0	0	0	0	0
Bacteria;Acidobacteria;Solibacteres;Solibacterales;Bryobacteraceae	Bryobacteraceae	0	0	0	0	0	0	0	0	0	0	0	0	0	0	0	0	0	0	0	0	0	0	0	0	0	0	0	0	0	0	0	0	0	0	0	0	0	0	0	0	0.2728	0	0	0	0	0	0	0
Bacteria;Proteobacteria;Betaproteobacteria;Burkholderiales;Burkholderiaceae	Burkholderiaceae	0	0	0	0	0	0.2899	0	0	0	0.4348	0	0	0	0	0	0	0	0	0	0	0	0	0	0	0.1449	0.0085	0	0	0.0171	0	0	0	0	0	0	0	0	0	0.0682	0	0.0426	0	0	0	0	0	0	0
Bacteria;Proteobacteria;Gammaproteobacteria;Plasticicumulans_o;CBTK_f	CBTK_f	0	0	0	0	0	0	0	0	0	0	0	0	0	0	0	0	0	0	0	0	0	0	0	0	0	0	0	0	0	0	0	0	0	0	0	0	0	0	0	0	0	0	0	0	0	0	0	0
Bacteria;SR1;CP006913_c;CP006913_o;CP006913_f	CP006913_f	0	0.0853	0.0171	0	0	0	0	0	0	0	0	0	0	0	0	0	0	0	0	0	0	0	0	0.0085	0	0	0	0	0	0	0	0	0.2558	0	0.0171	0	0.1023	0.0341	0	1.2107	0	0.6906	0	0	0.0853	0	0	0
Bacteria;Bacteroidetes;Sphingobacteriia;CP012155_o;CP012155_f	CP012155_f	0	0	0	0	0	0	0	0	0	0	0	0	0	0	0	0	0	0	0	0	0	0	0	0	0.2814	0	0	0	0	0	0	0	0	0	0	0	0	0	0	0	0	0	0	0	0	0	0	0
Bacteria;Chloroflexi;Caldilineae;Caldilineales;Caldilineaceae	Caldilineaceae	0	0	0	0	0	0	0	0	0	0	0	0	0	0	0	0	0	0	0	0	0	0	0	0	0	0.0256	0	0	0	0	0	0	0	0	0	0	0	0	0	0	0	0	0	0.0171	0	0	0	0
Bacteria;Proteobacteria;Epsilonproteobacteria;Campylobacterales;Campylobacteraceae	Campylobacteraceae	0	1.7222	0.1876	0.1279	0.0341	0	0	0	0.0085	0.2558	0.0426	0.0767	0	0	0	0.5201	0	0.324	0.8526	0.1023	0	0.2302	0.1449	0.0682	0	0.0085	0.1535	0.0426	0.0426	0.0256	0.0256	0.2899	0.1961	0.6139	0.0085	0.2558	0.2046	0.0171	0.4689	0.4774	0.648	0.2473	0.1876	0.4178	0.2728	0.2046	0.2217	0.3496
Bacteria;Proteobacteria;Gammaproteobacteria;Cardiobacteriales;Cardiobacteriaceae	Cardiobacteriaceae	0	0.6053	0.0085	0	0	0	0	0	0	0	0	0	0	0	0.1364	0	0	0	0.1449	0	0	0	0	0.0085	0	0	0.0767	0	0	0	0	0	0	0.0171	0	0.0171	0.0256	0	0	0	0	0.5371	0	0.0256	0.0256	0.0853	0	0
Bacteria;Firmicutes;Bacilli;Lactobacillales;Carnobacteriaceae	Carnobacteriaceae	0	0	0	0	0	0	0	0	0	0	0	0	0	0	0	0	0	0	0	0	0	0.0938	0	0	0.827	0	0	0	0	0.0085	0	0	0	0	0	0	0.0085	0	0	0	0	0	0.0085	0	0	0	0	0.2046
Bacteria;Proteobacteria;Alphaproteobacteria;Caulobacterales;Caulobacteraceae	Caulobacteraceae	0.0085	0.503	0.0085	0.1194	0	2.7965	22.0138	0.3837	1.2192	1.9524	0	0	0.0597	0.0085	0.4348	0.1023	0	0	0.9549	0	0.0767	0.5968	1.151	0.0426	1.6711	1.492	0.2728	0.8014	0.0938	0	0.0171	0.5201	0.0426	1.6029	1.1851	0.0512	0.2046	0.0085	0.9719	0.2302	1.0743	0.2473	0.1194	0	0.0597	0.1364	1.6455	0.2046
Bacteria;Proteobacteria;Alphaproteobacteria;Caulobacterales;Caulobacterales_uc	Caulobacterales_uc	0	0	0	0	0	0	0	0	0	0	0	0	0	0	0	0	0	0	0	0.0085	0	0	0	0	0	0	0	0	0	0	0	0	0	0	0	0	0	0	0	0	0	0	0	0	0	0	0	0
Bacteria;Actinobacteria;Actinobacteria_c;Micrococcales;Cellulomonadaceae	Cellulomonadaceae	0	0	0	0	0	0	0	0	0	0.1364	0	0	0	0	0	0	0	0	0	0	0	0	0	0	0	0	0	0	0	0	0	0	0	0	0	0	0	0	0	0	0	0	0	0	0	0	0	0
Bacteria;Bacteroidetes;Sphingobacteriia;Sphingobacteriales;Chitinophagaceae	Chitinophagaceae	0	0	0	0	0	0.1705	0.0256	0	0.0767	0	0	0	0	0	0	0.0171	0	0	0	0	0	0.0085	0	0	0.3069	0	0.0256	0	0	0	0.0085	0	0	0.2046	0	0.0085	0	0	0.324	0	0.0853	0	0.0085	0	0	0	0.0426	0
Bacteria;Chloroflexi;Chloroflexia;Chloroflexales;Chloroflexaceae	Chloroflexaceae	0	0	0	0	0	0	0	0	0	0	0	0	0	0	0	0	0	0	0	0	0	0	0	0	0	0	0	0	0	0	0	0	0	0	0	0	0	0	0	0	0	0	0	0	0	0	0.0256	0
Bacteria;Chloroflexi;Chloroflexia;Chloroflexales;Chloroflexales_uc	Chloroflexales_uc	0	0	0	0	0	0	0	0	0.2728	0	0	0	0	0	0	0	0	0	0	0	0	0	0	0	0	0	0	0	0	0	0	0	0	0	0	0	0	0	0	0	0	0	0	0	0	0	0	0
Bacteria;Firmicutes;Clostridia;Clostridiales;Christensenellaceae	Christensenellaceae	0	0	0.0085	0	0	0	0.0085	0	0	0	0	0	0	0	0	0	0	0	0	0	0	0	0	0	0	0	0	0	0	0	0	0	0	0	0	0.0085	0.0256	0	0.0171	0.2473	0.1535	0	0	0	0	0	0	0
Bacteria;Cyanobacteria;Chroobacteria;Pleurocapsales;Chroococcidiopsis_f	Chroococcidiopsis_f	0	0	0	0	0	0	0	0	0	0	0	0	0	0	0	0	0	0	0	0	0	0	0	0	0	0	0	0	0	0	0	0	0.0597	0.0426	0	0	0	0	0	0	0	0.1961	0	0	0	0	0	0
Bacteria;Verrucomicrobia;Spartobacteria;Chthoniobacterales;Chthoniobacteraceae	Chthoniobacteraceae	0	0	0	0	0	0	0	0	0	0	0	0	0	0	0	0	0	0	0	0	0	0	0	0	0	0	0	0	0	0	0	0	0	0	0	0	0	0	0	0	0	0	0	0	0	0	0	0
Bacteria;Firmicutes;Clostridia;Clostridiales;Clostridiaceae	Clostridiaceae	0.0256	0	0	0	0	0	0	0	0	0	0	0	0	0	0	0	0	0	0	0	0	0	0	0	0	0	0	0.1023	0	0	0	0	0	0	0	0	0	0	0.0085	0.0085	0.0085	0.0085	0	0	0.0085	0	0	0
Bacteria;Proteobacteria;Betaproteobacteria;Burkholderiales;Comamonadaceae	Comamonadaceae	0	1.7052	0.0341	0.0853	0.0341	2.1485	6.4626	1.3812	5.1923	2.6857	0.0938	0.0512	4.8768	0.0682	0.4178	1.4068	0.3837	0.8355	3.47	0.3922	4.8171	1.2021	8.0484	0.0341	5.2775	0.1279	1.1766	0.4689	0.2558	0.0256	0.1364	0.989	0.7929	2.0888	2.0547	0.1535	0.5371	0	0.9293	0.3751	1.5688	8.8158	0.9123	0.2217	0.0512	0.341	0.179	2.0462
Bacteria;Actinobacteria;Thermoleophilia;Solirubrobacterales;Conexibacteraceae	Conexibacteraceae	0	0	0	0.1535	0	0	0	0	0	0	0	0	0	0	0	0	0	0	0	0	0	0	0	0	0	0	0	0	0	0	0	0	0	0	0	0	0	0	0	0	0	0	0	0	0	0	0	0
Bacteria;Actinobacteria;Coriobacteriia;Coriobacteriales;Coriobacteriaceae	Coriobacteriaceae	0	0	0.0767	0.0426	0	0.7332	0	0.3496	0	0	0.1364	0.1194	0	0.0085	0	0.9293	0	0	0.4689	0.0853	0.162	0.2387	0	0.179	0.3325	0	0.1449	0.0853	0	0	0.0085	0.3325	0.3069	0.2984	0.1279	0.6224	0.2899	0	0	0.1194	0.2131	0	0.0426	0.1364	0.0682	0	0.341	0.0426
Bacteria;Actinobacteria;Actinobacteria_c;Corynebacteriales;Corynebacteriaceae	Corynebacteriaceae	0.0085	0.9123	0.2302	0.3837	0.0171	4.783	0.2899	2.2764	5.6953	3.6405	0.1364	0.0171	7.4516	0.0256	0.9293	0.2643	0.1279	1.2618	1.8245	0.2984	0.5968	1.9951	10.4101	0.8014	7.0253	0.1023	0.6053	0.4519	0.1108	0	0.0426	25.4071	0.7503	4.3311	20.1807	0.2302	0.9975	0.0171	3.3592	4.118	4.3738	2.3958	0.5286	0.648	0.0853	49.4075	0.1705	3.0352
Bacteria;Proteobacteria;Gammaproteobacteria;Legionellales;Coxiellaceae	Coxiellaceae	0	0	0	0	0	0	0	0	0	0	0	0	0	0	0	0	0	0	0	0	0	0	0	0	0	0	0	0	0	0	0	0	0	0	0	0	0	0	0	0	0	0	0	0	0	0	0	0
Bacteria;Chlamydiae;Chlamydiae_c;Chlamydiales;Criblamydiaceae	Criblamydiaceae	0	0	0	0	0	0	0	0	0	0	0	0	0	0	0	0	0	0	0	0	0	0	0	0	0.0938	0	0	0	0	0	0	0	0	0	0	0	0	0	0	0	0	0	0	0	0	0	0	0
Bacteria;Bacteroidetes;Flavobacteria;Flavobacteriales;Crocinitomicaceae	Crocinitomicaceae	0	0	0.0085	0	0	0	0	0	0	0	0	0	0	0	0	0	0	0	0	0	0	0	0	0	0	0	0	0	0	0	0	0	0	0	0	0	0	0	0	0	0	0	0	0	0	0	0	0
Bacteria;Bacteroidetes;Cytophagia;Cytophagales;Cytophagaceae	Cytophagaceae	0	0	0	0	0	0	0	0	0	0	0	0	0	0	0	0	0	0	0	0	0	0	0	0	0	0	0.2387	0	0	0	0	0	0	0	0.1705	0	0	0	0	0.0341	0	0	0	0	0.0085	0	0.0171	0
Bacteria;Bacteroidetes;Cytophagia;Cytophagales;Cytophagales_uc	Cytophagales_uc	0	0	0	0	0	0	0	0	0	0	0	0	0	0	0	0	0	0	0	0	0	0	0	0	0	0	0	0	0	0	0	0	0	0	0	0	0	0	0.0085	0	0	0	0	0	0	0	0	0
Bacteria;Chloroflexi;Thermomicrobia;DQ129389_o;DQ129389_f	DQ129389_f	0	0	0	0	0	0	0	0	0	0	0	0	0	0	0	0	0	0	0	0	0	0	0	0	0	0	0.0256	0	0	0	0	0	0	0	0	0	0	0	0.0853	0.0085	0	0	0	0	0	0.1023	0	0
Bacteria;Peregrinibacteria;Peribacteria;ASND_o;DQ413083_f	DQ413083_f	0	0	0	0	0	0	0	0	0	0	0	0	0	0	0	0	0	0	0	0	0	0	0	0	0	0	0	0	0	0	0	0	0	0	0	0.0085	0.1961	0	0	0	0	1.0231	0	0	0	0	0	0
Bacteria;Chloroflexi;Chloroflexia;Chloroflexales;DQ906857_f	DQ906857_f	0	0	0	0	0	0	0	0	0	0	0	0	0	0	0	0	0	0	0	0	0	0	0	0	0	0	0	0	0	0	0	0	0	0	0	0	0	0	0	0	0	0	0	0	0	0	0	0
Bacteria;Deferribacteres;Deferribacteres_c;Deferribacterales;Deferribacteraceae	Deferribacteraceae	0	0	0	0	0	0	0	0	0	0	0	0	0	0	0	0	0	0	0	0	0	0	0	0	0	0	0	0	0	0	0	0	0	0	0	0	0	0	0	0	0	0	0	0	0	0	0	0
Bacteria;Deinococcus-Thermus;Deinococci;Deinococcales;Deinococcaceae	Deinococcaceae	0	0	0	0	0	0	0	0	0	0	0	0	0	0	0	0	0	0	0	0	0	0	1.0061	0	0.2473	0	0	0	0.0085	0	0.0426	0	0	0.2814	0.0682	0	0.0341	0	0	0.0171	0.179	0.5542	0.0085	0.0085	0.0085	0.0767	0	0
Bacteria;Actinobacteria;Actinobacteria_c;Micrococcales;Dermabacteraceae	Dermabacteraceae	0	0	0	0	0	0	0	0	0	0.2643	0	0	0	0	0.1705	0	0	0	0.0256	0	0	0	0	0	0.0682	0.6224	2.0974	2.481	0	0	0	0.2387	0	0	0	0	0	0	0	0	0	0.2302	0	0	0.2217	0.0085	1.5176	0.1449
Bacteria;Actinobacteria;Actinobacteria_c;Micrococcales;Dermacoccaceae	Dermacoccaceae	0.0085	0.503	0.0256	0.2814	0.0085	0.7503	0.0767	0.7247	1.2618	3.6661	0	0.0085	1.8586	0.0171	0.4178	0.0171	0.0426	0.3155	0.8014	0.0512	0.0938	0.5968	0.0938	0	1.6114	0.1194	0.4263	0.3666	0.0085	0.0085	0.0341	0.989	0.1535	0.179	0.9378	0.0512	0.2728	0.0085	0.7588	0.1449	0.5968	1.8501	0.1023	0	0.0597	0.2473	0.1535	1.8075
Bacteria;Proteobacteria;Deltaproteobacteria;Desulfovibrionales;Desulfovibrionaceae	Desulfovibrionaceae	0	0.0171	0	0	0	0	0	0	0	0	0	0	0	0	0	0	0	0	0	0	0	0	0	0	0	0	0	0	0	0	0	0	0	0	0	0	0	0	0	0.162	0	0	0	0	0	0	0	0
Bacteria;Firmicutes;Clostridia;Natranaerobiales;Dethiobacter_f	Dethiobacter_f	0	0	0	0	0	0	0	0	0	0	0	0	0	0	0	0	0	0	0	0	0	0	0	0	0	0	0	0	0	0	0	0	0	0	0	0	0	0	0	0	0	0	0	0	0	0	0	0
Bacteria;Proteobacteria;Alphaproteobacteria;Rhizobiales;Devosia_f	Devosia_f	0	0	0	0	0	0.81	0.0171	0	0	0	0	0	0	0	0	0	0	0	0	0	0	0	0	0	0	0	0	0	0	0	0	0	0	0	0	0	0	0	0	0	0	0	0	0	0	0	0.0085	0
Bacteria;Actinobacteria;Actinobacteria_c;Corynebacteriales;Dietziaceae	Dietziaceae	0	0	0	0	0	0	0.0597	0	0	0	0	0	0	0	0	0	0	0	0	0	0	0.0341	0	0	0	0	0.0171	0	0	0	0	0	0	0	0	0	0	0	0	0	0	0	0	0	0	0	0.1023	0.2728
Bacteria;Chloroflexi;EU133950_c;EU133950_o;EU133950_f	EU133950_f	0	0	0	0	0	0	0	0	0	0	0	0	0	0	0	0	0	0	0	0	0	0	0	0	0.0853	0	0	0	0	0	0	0	0	0	0	0	0	0	0	0	0	0	0	0	0	0	0	0
Bacteria;Chloroflexi;Chloroflexia;Chloroflexales;EU134133_f	EU134133_f	0	0	0	0	0	0	0	0	0	0	0	0	0	0	0	0	0	0	0	0	0	0	0	0	0	0	0	0	0	0	0	0	0	0	0	0	0	0	0	0	0	0	0	0	0	0	0	0
Bacteria;TM6;TM6_c;Babela_o;EU266778_f	EU266778_f	0	0	0	0	0	0	0	0	0	0	0	0	0	0	0	0	0	0	0	0	0	0	0	0	0	0	0	0	0	0	0	0	0	0	0	0	0	0	0	0	0	0	0	0	0	0	0	0
Bacteria;Proteobacteria;Deltaproteobacteria;Myxococcales;EU589314_f	EU589314_f	0	0	0	0	0	0	0	0	0	0	0	0	0	0	0	0	0	0	0	0	0	0	0	0	0	0	0	0	0	0	0	0	0	0	0	0	0	0	0	0	0	0	0	0	0	0	0	0
Bacteria;Proteobacteria;Gammaproteobacteria;Enterobacterales;Enterobacterales_uc	Enterobacterales_uc	0	0	0	0	0	0	0	0	0	0.0256	0	0	0	0	0	0	0	0	0	0	0	0	0	0	0	0	0	0	0	0	0	0	0	0	0	0	0	0	0	0	0	0	0	0	0	0	0	0
Bacteria;Proteobacteria;Gammaproteobacteria;Enterobacterales;Enterobacteriaceae	Enterobacteriaceae	0	0	0.0341	0.0256	0	0.4178	0	0.1705	0	9.7792	0.6394	0.0085	0	0	0.8782	0.0256	0.0682	0.0171	0.1194	1.5858	0.0767	0.989	0.0767	0	0.2984	1.2192	1.168	2.14	0.0171	0.0171	0.0171	0.0938	0.0682	0.0682	0.3069	0.1364	0.1876	0	0.648	0.1364	0.4348	0.0085	0.0085	0.0341	0.1194	1.2277	1.9524	0.1194
Bacteria;Firmicutes;Bacilli;Lactobacillales;Enterococcaceae	Enterococcaceae	0	0.0085	0	0	0	0.2473	0	0	0	0.1279	0.0085	0	0	0	0	0	0	0	0	0	0	0	0	0	0	0	0	0	0	0.0085	0	0	0	0	0.0171	0	0	0	0	0	0	0	0	0.0512	0	0	0	0
Bacteria;Proteobacteria;Gammaproteobacteria;Enterobacterales;Erwiniaceae	Erwiniaceae	0	0	0.0085	0	0	0	0	0.1108	0	0.4263	0	0.0085	0	0	0	0	0	0	0.1023	0.0171	0.0341	0.0597	0.1535	0	1.3897	0	0.0597	0	0	0	0	0	0.0085	0.5883	0.0597	0	0	0	0.0512	0	0	0	0	0	0	0.0171	0	0
Bacteria;Firmicutes;Erysipelotrichi;Erysipelotrichales;Erysipelotrichaceae	Erysipelotrichaceae	0	0.0085	0.0597	0.0512	0	0	0	0	0	0.0085	0.0256	0.0597	0	0	0	0.1108	0	0	0.1705	0	0	0.4092	0.0256	0.0341	0	0	0.0767	0.2046	0	0	0	0	0.1449	0.7162	0.2643	0.1535	0.1535	0	0.1364	0	0	0	0	0.0341	0.0682	0	0	0.179
Bacteria;Proteobacteria;Alphaproteobacteria;Sphingomonadales;Erythrobacteraceae	Erythrobacteraceae	0	0	0	0	0	0	0	0	0	0	0	0	0	0	0	0	0	0	0	0	0	0	0	0	0.2984	0	0.0085	0	0.0085	0	0	0	0	0	0	0	0	0	0	0	0	0	0	0	0	0	0	0
Bacteria;Firmicutes;Clostridia;Clostridiales;Eubacteriaceae	Eubacteriaceae	0	0	0	0	0	0	0	0	0	0	0	0	0	0	0	0	0	0	0	0	0	0	0	0	0	0	0	0	0	0	0	0	0	0	0	0	0	0	0	0	0	0	0	0	0.1108	0	0	0
Bacteria;Firmicutes;Bacilli;Bacillales;Exiguobacteriaceae	Exiguobacteriaceae	0	0	0	0	0	0	0	0	0	0	0	0	0	0	0.2131	0	0	0.1194	0.0938	0	0	0	0	0	0.7418	0	0	0	0	0	0	0	0	0	0.0426	0	0	0	0	0	0	0.1535	0	0	0	0	0	0
Bacteria;Elusimicrobia;Elusimicrobia_c;Elusimicrobiales;FM204952_f	FM204952_f	0	0	0	0	0	0	0	0	0	0	0	0	0	0	0	0	0	0	0	0	0	0	0	0	0	0	0	0	0	0	0	0	0	0	0	0	0	0	0	0	0	0	0	0	0	0	0	0
Bacteria;Chloroflexi;Ardenticatenia;FM253648_o;FM253648_f	FM253648_f	0	0	0	0	0	0	0	0	0	0	0	0	0	0	0	0	0	0	0	0	0	0	0	0	0	0	0	0	0	0	0	0	0	0	0	0	0	0	0	0	0	0	0	0	0	0	0	0
Bacteria;Bacteroidetes;Sphingobacteriia;Sphingobacteriales;FQ032818_f	FQ032818_f	0	0	0	0	0	0	0	0	0	0	0	0	0	0	0	0	0	0	0	0	0	0	0	0	0	0	0	0	0	0	0	0	0	0	0	0	0	0	0	0	0	0	0	0	0	0	0	0
Bacteria;Armatimonadetes;Fimbriimonadia;Fimbriimonadales;Fimbriimonadaceae	Fimbriimonadaceae	0	0	0	0	0	0	0	0	0	0	0	0	0	0	0	0	0	0	0	0	0	0	0	0	0	0	0	0	0	0	0	0	0	0	0	0	0	0	0	0	0	0	0	0	0	0	0	0
Bacteria;Bacteroidetes;Flavobacteria;Flavobacteriales;Flavobacteriaceae	Flavobacteriaceae	0	3.9901	0.162	0.1535	0.0085	1.0657	5.3457	0.0085	3.1034	0.2302	0.1961	0.1108	0.7844	0.0085	2.0633	0.179	0.0085	0.0938	1.0487	0.0597	0.4945	0.9123	12.7036	0.4604	0.2899	0.1705	0.7588	0.8867	0.3496	0	0.0171	0.5371	0.5627	1.4238	0.5116	0.8014	0.5968	0.0085	0.4774	1.1169	0.827	1.7478	0.0938	1.0316	0.2728	0.162	0.6224	1.8331
Bacteria;Actinobacteria;Actinobacteria_c;Frankiales;Frankiaceae	Frankiaceae	0	0	0	0	0	0	0	0	0	0	0	0	0	0	0	0	0	0	0	0	0	0	0	0	0	0	0.0256	0	0	0	0	0	0	0	0	0	0	0	0	0.0597	0	0	0	0	0	0	0	0
Bacteria;Actinobacteria;Actinobacteria_c;Frankiales;Frankiales_uc	Frankiales_uc	0	0	0	0	0	0	0	0	0	0	0	0	0	0	0	0	0	0	0	0	0	0	0	0	0	0	0	0	0	0	0	0	0	0	0	0	0	0	0	0	0	0	0	0	0	0	0	0
Bacteria;Fusobacteria;Fusobacteria_c;Fusobacteriales;Fusobacteriaceae	Fusobacteriaceae	0.0085	3.129	0.6906	0.1108	0	0	0	0.8611	0.2814	0.827	0.341	0.2131	0	0.0085	1.3727	0.2728	0	0	1.4409	0.2643	0	0.7673	0	0.503	0	0	0.5201	0.7844	0.2387	0.0341	0.1961	0.6139	0.6906	2.1229	1.2874	2.3361	0.9805	0.0512	0.8441	6.761	0.7673	1.1936	0.2131	2.0803	0.6309	0.9805	0.1705	0.7673
Bacteria;Chloroflexi;GQ396871_c;GQ396871_o;GQ396871_f	GQ396871_f	0	0	0	0	0	0	0	0	0	0	0	0	0	0	0	0	0	0	0	0	0	0	0	0	0	0	0	0	0	0	0	0	0	0	0	0	0	0	0.0512	0	0	0	0	0	0	0	0	0
Bacteria;Bacteroidetes;Flavobacteria;Flavobacteriales;GU454927_f	GU454927_f	0	0	0	0	0	0	0	0	0	0	0	0	0.0938	0	0	0	0	0	0	0	0	0	0	0	0	0	0	0	0	0	0	0	0	0	0	0	0	0	0	0	0	0	0	0	0	0	0	0
Bacteria;Actinobacteria;Rubrobacteria;Gaiellales;Gaiellaceae	Gaiellaceae	0	0	0.0085	0	0	0	0	0	0	0	0	0	0	0	0	0	0	0	0	0	0	0	0	0	0	0	0	0	0	0	0	0	0	0	0	0	0	0	0	0	0	0	0	0	0	0	0	0
Bacteria;Firmicutes;Bacilli;Bacillales;Gemella_f	Gemella_f	0.0085	0.486	1.3386	7.6307	0.0426	0.6309	0.0512	0.3666	0.5286	0.486	3.7258	16.651	0.2387	0	2.9073	0.2131	0.1535	0.1961	1.6199	7.2299	5.3457	1.8927	0	0.989	0.1364	0.6309	0.8611	2.14	1.6455	0.0085	0.3666	0.341	0.1705	0.0085	0.6053	1.2107	1.9524	0.0085	0.1705	0.162	0	0.2728	3.6491	4.4249	0.8696	0.0341	0.0767	0.3069
Bacteria;Planctomycetes;Planctomycetia;Planctomycetales;Gemmataceae	Gemmataceae	0	0	0	0	0	0	0	0	0	0	0	0	0	0	0	0	0	0	0.2728	0	0	0	0	0	0	0	0	0	0	0	0	0	0	0	0	0	0	0	0	0	0	0	0	0	0.0085	0	0	0
Bacteria;Gemmatimonadetes;Gemmatimonadetes_c;Gemmatimonadales;Gemmatimonadaceae	Gemmatimonadaceae	0	0	0	0	0	0	0	0	0	0	0	0	0	0	0	0	0	0	0	0	0	0	0	0	0.0767	0.0085	0	0	0	0	0	0	0	0.162	0	0	0	0	0	0	0	0	0	0	0	0	0	0
Bacteria;Actinobacteria;Actinobacteria_c;Frankiales;Geodermatophilaceae	Geodermatophilaceae	0	0	0	0	0	0	0	0.5542	0.2899	0	0	0	0	0	0	0.0767	0	0	0.1449	0	0	0.0256	0	0	0.3922	0	0	0	0	0	0	0.6139	0	0	0	0	0.0171	0	0	0	0	0	0	0	0	0	0	0.2643
Bacteria;Firmicutes;Clostridia;Clostridiales;Gracilibacteraceae	Gracilibacteraceae	0	0	0	0	0	0	0	0	0	0	0	0	0	0	0	0	0	0	0	0	0	0	0	0	0	0	0	0	0	0	0	0	0	0	0	0	0	0	0	0	0	0	0	0	0	0	0	0
Bacteria;Actinobacteria;Actinobacteria_c;Frankiales;HQ910322_f	HQ910322_f	0	0	0	0	0	0	0	0	0	0	0	0	0	0	0	0	0	0	0	0	0	0	0	0	0	0	0	0.0085	0	0	0	0	0	0	0	0	0	0	0	0.0682	0	0	0.1023	0	0.0085	0	0	0
Bacteria;Proteobacteria;Gammaproteobacteria;Oceanospirillales;Halomonadaceae	Halomonadaceae	0	0	0	0	0	0	0	0	0	0	0	0	0	0	0.0767	0	0	0	0	0	0	0	0	0	0	0	0	0	0	0	0	0	0	0	0.0767	0	0.0341	0	0	0	0	0	0	0	0	0	0	0
Bacteria;Proteobacteria;Epsilonproteobacteria;Campylobacterales;Helicobacteraceae	Helicobacteraceae	99.352	0.0682	63.3132	7.0253	99.0707	0.0171	0.2046	0.7503	0.1194	0.1705	58.8712	7.9632	0.0341	98.7467	0.0256	0.4433	7.7244	44.8205	0.0085	3.6576	44.8632	0.4604	0.6735	31.8697	0.81	46.7474	8.6623	0.8952	74.0046	98.3119	90.5704	0.0767	78.2505	0.0426	0.2387	9.6598	0.3325	97.5445	0.6309	0.0256	0.0171	0.0341	1.8501	0.0938	62.614	0.1023	2.4555	0.1364
Bacteria;Tenericutes;Mollicutes;Mycoplasmatales;Hepatoplasma_f	Hepatoplasma_f	0	0	0	0	0	0	0	0	0	0	0	0	0	0	0	0	0	0	0	0	0	0	0	0	0	0.0171	0	0	0	0	0	0	0	0	0	0	0	0	0	0	0	0	0	0	0	0	0	0
Bacteria;Proteobacteria;Alphaproteobacteria;Rickettsiales;Holosporaceae	Holosporaceae	0	0	0	0	0	0	0	0	0	0	0	0	0	0	0	0	0	0	0	0	0	0	0	0	0	0	0	0	0	0	0	0	0	0	0	0	0	0	0	0	0	0	0	0	0	0	0	0
Bacteria;Proteobacteria;Hydrogenophilalia;Hydrogenophilales;Hydrogenophilaceae	Hydrogenophilaceae	0	0.0853	0	0	0	0	0	0	0	0.3751	0	0	0	0	0	0.0853	0	0.0256	0	0	0.0512	0	0	0	0	0	0.0341	0.0682	0.0171	0	0.0085	0	0	0	0	0	0	0	0.0085	0	0.0341	0.0767	0	0	0	0	0	0
Bacteria;Bacteroidetes;Cytophagia;Cytophagales;Hymenobacteraceae	Hymenobacteraceae	0	0	0	0	0	0.1705	0.0341	0	0	0.81	0	0	0	0	0	0	0	0	0	0	0	0.0426	0.0597	0	0.3069	0	0.0682	0.0597	0	0	0	0	0	0	0	0.0256	0.0256	0	0	0.2302	0	0	0	0	0	0	0.0256	0
Bacteria;Proteobacteria;Alphaproteobacteria;Rhizobiales;Hyphomicrobiaceae	Hyphomicrobiaceae	0	0	0	0	0	0	0	0	0	0	0	0	0	0	0	0	0	0	0	0	0	0	0	0	0	0	0	0	0	0	0	0	0	0	0	0	0	0	0	0	0	0	0	0	0	0.0085	0	0
Bacteria;Actinobacteria;Acidimicrobiia;Acidimicrobiales;Iamiaceae	Iamiaceae	0	0	0	0	0	0	0	0	0	0	0	0	0	0	0	0	0	0	0	0	0	0	0	0	0	0	0	0	0	0	0	0	0	0	0	0	0	0	0	0	0	0	0	0	0	0	0	0
Bacteria;Proteobacteria;Gammaproteobacteria;Alteromonadales;Idiomarinaceae	Idiomarinaceae	0	0	0	0	0	0	0	0	0	0	0	0	0	0	0	0	0	0	0	0	0	0	0	0	0.2473	0	0	0	0	0	0	0	0	0	0	0	0	0	0	0	0	0	0	0	0	0	0	0
Bacteria;Actinobacteria;Acidimicrobiia;Acidimicrobiales;Ilumatobacter_f	Ilumatobacter_f	0	0	0	0	0	0	0	0	0	0	0	0	0	0	0	0	0	0	0	0	0	0	0	0	0	0	0	0	0	0	0	0	0	0	0	0	0	0	0	0	0	0	0	0	0	0	0.0426	0
Bacteria;Actinobacteria;Actinobacteria_c;Micrococcales;Intrasporangiaceae	Intrasporangiaceae	0	0	0	0	0	0	0	0.0938	0	0.0085	0	0.0085	0	0	0	0	0	0	0	0	0	0.0426	0.5712	0	0.1364	0.0085	0.1364	0.2387	0	0	0	0.0426	0	0	0	0	0.0085	0	0	0	0	0	0	0	0.0256	0	0.1364	0.6991
Bacteria;Planctomycetes;Planctomycetia;Planctomycetales;Isosphaeraceae	Isosphaeraceae	0	0	0	0	0	0.2131	0	0	0.2302	0	0	0	0	0	0	0	0	0	0	0	0	0	0	0	0	0	0	0	0	0	0	0	0	0	0	0	0	0	0.0341	0	0	0.1449	0	0	0	0	0	0
Bacteria;EU491789_p;JF144851_c;JF144851_o;JF144851_f	JF144851_f	0	0	0	0	0	0	0	0	0	0	0	0	0	0	0	0	0	0	0	0	0	0	0	0	0	0	0	0	0	0	0	0	0	0	0	0	0	0	0	0	0	0	0	0	0	0	0	0
Bacteria;Rhodothermaeota;Rhodothermia;Rhodothermales;JF319180_f	JF319180_f	0	0	0	0	0	0	0	0	0	0	0	0	0	0	0	0	0	0	0	0	0	0	0	0	0	0	0	0	0	0	0	0	0	0	0	0	0	0	0	0	0	0	0	0	0	0	0	0
Bacteria;Chloroflexi;Chloroflexia;Kallotenuales;Kallotenuaceae	Kallotenuaceae	0	0	0	0	0	0	0	0	0	0	0	0	0	0	0	0	0	0	0	0	0	0	0	0	0	0	0	0	0	0	0	0	0	0	0	0	0	0	0	0	0	0	0	0	0.0085	0	0	0
Bacteria;Actinobacteria;Actinobacteria_c;Kineosporiales;Kineosporiaceae	Kineosporiaceae	0	0	0	0	0	0	0	0	0	0	0	0	0	0	0	0.0512	0	0	0	0	0	0	0	0	0	0	0.0256	0	0	0	0	0	0	0	0	0	0	0	0.0171	0	0	0	0	0	0	0	0	0
Bacteria;Firmicutes;Clostridia;Clostridiales;Lachnospiraceae	Lachnospiraceae	0.0085	1.1766	0.2473	0.0597	0.0256	0.4604	0.0171	1.4323	0	0.2558	0.1023	0.2387	0	0.0341	0.7759	1.2021	0	0.7247	0.5627	0.0767	0	0.7418	0	0.1961	0	0.1449	0.503	0.3325	0.0682	0.0171	0.0426	1.3045	0.2558	1.2021	1.4153	1.0231	0.5712	0.0256	0.0767	0.9037	0.3496	0.4604	0.0597	0.4007	0.7759	0.2131	0.1364	7.7159
Bacteria;Firmicutes;Bacilli;Lactobacillales;Lactobacillaceae	Lactobacillaceae	0.0085	0.0341	0	0	0.0256	0	0	0	0	0.6735	0.8185	1.0657	0	0	0.0085	0.0085	2.643	0	0.0767	0	0.0256	0.1279	0	0	0	0.2217	0.1535	0.179	0	0.0171	0.6053	0	0	0	0	0.0426	0	0.1023	0.0853	0.0341	0	0	0	0.0085	0.1279	0	0.0512	0
Bacteria;Proteobacteria;Betaproteobacteria;Burkholderiales;Lautropia_f	Lautropia_f	0	3.4018	0.0682	0	0	0.5627	0.0085	0	0	0	0.1535	0	0	0	0	0.4178	0	0	0.0767	0	0	0	0.2984	0.0171	0	0.0341	0	0.1364	0.0341	0	0	0.81	0	0.2728	0.2387	0.1023	0.0938	0	0.1876	0.8952	0	0.2728	0	0.0512	0.0597	0.0682	0	0.2814
Bacteria;Actinobacteria;Actinobacteria_c;Corynebacteriales;Lawsonella_f	Lawsonella_f	0	0.2814	0.2984	0.1279	0	0.503	0.0938	0.2643	5.2008	1.151	0.0256	0.0085	2.4981	0.0085	1.7052	0.1364	0.0085	0.9975	0.3155	0.0682	0.2217	0.9805	0.9719	0.0085	0.5712	0.0256	1.0487	0.5286	0.1023	0	0.0341	1.0828	0.2131	2.2167	2.464	0.0341	0.179	0	1.0998	2.6771	3.7684	1.0061	0.1961	0.2984	0.0171	11.8851	0.0171	1.5517
Bacteria;Proteobacteria;Gammaproteobacteria;Legionellales;Legionellaceae	Legionellaceae	0	0.0256	0	0	0	0.3325	0	0	0	0	0	0	0	0	0.1108	0	0	0	0	0	0	0	0	0	0	0	0	0	0	0	0	0	0	0	0	0	0	0	0	0	0.0512	0	0	0	0	0	0	0
Bacteria;Bacteroidetes;Bacteroidia;Bacteroidales;Lentimicrobiaceae	Lentimicrobiaceae	0	0	0	0	0	0	0	0	0	0	0	0	0	0	0	0	0	0	0	0	0	0	0	0	0	0	0	0	0	0	0	0	0	0	0	0	0.0171	0	0	0	0	0	0	0	0.0085	0	0	0
Bacteria;Fusobacteria;Fusobacteria_c;Fusobacteriales;Leptotrichiaceae	Leptotrichiaceae	0	0.4774	0.2217	0.1961	0	0	0	0	0.5286	0	0.4689	0.179	0.9549	0.0085	0	1.168	0	0.4007	0.3325	0.0682	0.0256	1.3386	0	0.6309	0.5457	0.0085	0.4092	0.0682	0.2814	0	0.0256	0.324	0.1364	0.7588	0.2217	0.9123	0.7076	0.0171	0.0512	0.1449	0.4007	3.6917	0.0085	0.9634	1.9951	0.1449	0.3837	0.4092
Bacteria;Firmicutes;Bacilli;Lactobacillales;Leuconostocaceae	Leuconostocaceae	0	0	0.0085	0	0	0	0	0	0	2.2082	0	0.5201	0	0.0085	0	0	0	0	0.0085	0	0	0.1961	0	0	0	0.1194	0.1876	0	0.0085	0	0	0	0	0	0	0.0085	0.0171	0	0	0	0	0	0	0	0	0	0.0512	0
Bacteria;Proteobacteria;Betaproteobacteria;Burkholderiales;Limnobacter_f	Limnobacter_f	0	0	0	0	0	0	0	0	0	0	0	0	0	0	0	0	0	0	0	0	0	0	0	0	0	0	0	0	0	0	0	0	0	0	0	0	0	0	0	0	0	0	0	0	0	0	0	0
Bacteria;Firmicutes;Bacilli;Bacillales;Listeriaceae	Listeriaceae	0	0	0	0	0	0	0	0	0	0	0	0	0	0	0	0	0	0	0	0	0	0.0853	0	0	0	0	0	0	0	0	0	0	0	0	0	0	0	0	0	0	0	0	0	0	0	0	0	0.2728
Bacteria;Gemmatimonadetes;Longimicrobia;Longimicrobiales;Longimicrobiaceae	Longimicrobiaceae	0	0	0	0	0	0	0	0	0	0	0	0	0	0	0	0	0	0	0	0	0	0	0	0	0	0	0	0	0	0	0	0	0	0	0	0	0	0	0	0	0	0	0	0	0	0	0	0
Bacteria;Proteobacteria;Alphaproteobacteria;Rhizobiales;Methylobacteriaceae	Methylobacteriaceae	0.0341	2.0888	0.2302	0.0853	0.1364	9.89	1.7393	5.9255	4.9962	0.7844	0.5712	0.0682	12.8997	0.1023	0.2302	0.9719	0.4178	4.1095	1.168	0.179	0.9378	0.9634	9.2591	0.1279	6.5138	2.2679	2.2338	3.8025	0.503	0.1449	0.9805	0.1108	1.6455	5.6612	3.8281	0.4178	1.2789	0.0341	7.1021	2.0888	8.0228	0.4092	0.5627	0.2984	0.179	1.5261	1.2618	0.1279
Bacteria;Proteobacteria;Betaproteobacteria;Methylophilales;Methylophilaceae	Methylophilaceae	0	0	0	0	0	0	0	0	0	0	0	0	0	0	0	0	0	0	0.0171	0	0.0597	0	0	0	0.1535	0	0	0	0	0	0	0	0	0	0	0	0	0	0	0	0	0	0	0	0	0	0	0
Bacteria;Proteobacteria;Alphaproteobacteria;Rhizobiales;Methylopila_f	Methylopila_f	0	0	0	0	0	0	0	0	0	0	0	0	0	0	0	0	0	0	0	0	0	0	0	0	0	0	0	0	0	0	0	0	0	0	0	0	0	0	0	0	0	0	0	0	0	0	0	0
Bacteria;Proteobacteria;Alphaproteobacteria;Rhodospirillales;Micavibrio_f	Micavibrio_f	0	0	0	0	0	0	0	0	0	0	0	0	0.5542	0	0	0	0	0	0	0	0	0	0	0	0	0	0	0	0	0	0	0	0	0	0	0	0	0	0	0	0	0	0	0	0	0	0	0
Bacteria;Actinobacteria;Actinobacteria_c;Micrococcales;Microbacteriaceae	Microbacteriaceae	0	0	0	0	0	0	0	0	0	0	0	0	0	0	0	0	0	0.0938	0.0085	0.0171	0	0	0	0	0.0171	0	0	0	0	0	0	0	0	0	0.1961	0	0	0	0	0.0171	0	0	0	0.0171	0	0	0	0.2217
Bacteria;Actinobacteria;Actinobacteria_c;Micrococcales;Micrococcaceae	Micrococcaceae	0.0341	0.6991	2.2508	7.733	0.0426	7.8779	0.341	12.7632	4.5613	1.5432	1.0487	3.9901	9.2506	0.0512	1.9268	17.5292	2.7624	1.0572	3.308	1.5091	2.9244	4.5528	1.5773	1.5006	2.2764	3.9645	3.8878	2.5578	0.7673	0.0597	0.9634	2.2935	0.1279	13.0105	2.6174	11.1859	4.3994	0.0767	3.2825	1.5432	5.4054	5.0217	24.9297	10.9046	0.9549	0.6821	0.9037	3.3848
Bacteria;Actinobacteria;Actinobacteria_c;Micrococcales;Micrococcales_uc	Micrococcales_uc	0	0	0	0	0	0	0	0	0	0	0	0	0	0	0	0	0	0	0	0	0	0	0	0	0	0	0	0	0	0	0	0	0	0	0	0	0	0	0	0	0	0	0.0085	0	0	0	0	0
Bacteria;Actinobacteria;Actinobacteria_c;Micromonosporales;Micromonosporaceae	Micromonosporaceae	0	0	0	0	0	0	0	0	0	0	0	0	0	0	0	0	0	0	0	0	0	0	0	0	0	0	0	0	0	0	0	0	0	0	0	0	0	0	0	0	0	0.1364	0	0	0	0	0	0
Bacteria;Firmicutes;Clostridia;Clostridiales;Mogibacterium_f	Mogibacterium_f	0	0.0085	0.0853	0.1449	0	0.1705	0	0.4092	0.1876	0.1705	0.0085	0.0171	0	0	0.0085	0.179	0	0	0	0	0	0.0341	0	0.0512	0	0	0.2131	0.0426	0	0	0	0	0.7332	0	0.3751	0.1108	0.0938	0.0171	0	0.9634	0	0	0	0.1023	0.1705	0	0	0.0512
Bacteria;Proteobacteria;Gammaproteobacteria;Pseudomonadales;Moraxellaceae	Moraxellaceae	0.0171	1.5602	0.0853	0.1194	0.0426	8.5515	45.9374	3.9816	2.4043	3.7855	0.0171	0.0256	2.3446	0.1023	0.7929	0.0767	0.0341	1.0913	5.1667	0.0938	1.2618	4.1436	1.9951	0.0171	9.0801	7.5028	15.1761	20.752	1.9865	0.0426	0.1449	0.3581	0.486	4.4676	4.604	0.5371	3.3166	0.0171	2.4128	0.4007	4.4164	1.1936	0.2217	0.1705	4.5102	0.6309	13.0105	2.8306
Bacteria;Proteobacteria;Gammaproteobacteria;Enterobacterales;Morganellaceae	Morganellaceae	0	0	0	0	0	0	0	0	0	0	0	0	0	0	0	0	0	0	0	0	0	0	0	0	0	0	0	0	0	0	0	0	0	0	0	0	0	0	0	0	0	0	0	0	0	0	0	0
Bacteria;Bacteroidetes;Bacteroidia;Bacteroidales;Muribaculaceae	Muribaculaceae	0	0	0	0	0	0	0	0	0	0	0	0	0	0	0	0	0	0	0	0	0	0	0	0	0	0	0	0	0	0	0	0	0	0	0	0	0	0	0.0085	0	0	0	0	0	0	0	0	0
Bacteria;Actinobacteria;Actinobacteria_c;Corynebacteriales;Mycobacteriaceae	Mycobacteriaceae	0	0	0	0	0	0	0.0171	0	0.5116	0	0	0	0.3155	0	0	0	0	0	0	0	0	0	0	0	0	0	0.0171	0.0512	0	0	0.0085	0	0	0	0	0	0.0085	0	0	0	0	0	0	0	0	0	0.0085	0
Bacteria;Tenericutes;Mollicutes;Mycoplasmatales;Mycoplasmataceae	Mycoplasmataceae	0	0	0	0	0	0	0	0	0	0	0	0	0	0	0	0	0	0	0.0512	0	0	0	0	0.0085	0	0	0	0	0	0	0	0	0	0.1108	0	0.0512	0	0	0	0.0938	0	0	0.0085	0.0171	0.0171	0	0	0
Bacteria;Tenericutes;Mollicutes;Mycoplasmatales;Mycoplasmataceae_f3	Mycoplasmataceae_f3	0	0	0	0	0	0	0	0	0	0	0	0	0	0	0	0	0	0	0	0	0	0	0	0	0	0	0	0	0	0	0	0	0	0	0	0.0085	0.0085	0	0	0	0	0	0	0	0	0	0	0
Bacteria;Bacteroidetes;Sphingobacteriia;NVQB_o;NVQB_f	NVQB_f	0	0	0	0	0	0	0	0	0.4945	0	0	0	0	0	0	0	0	0	0.0767	0	0	0	0	0	0	0	0	0	0	0	0	0	0	0	0	0	0	0	0	0.0767	0	0	0	0	0	0.0171	0	0
Bacteria;Actinobacteria;Actinobacteria_c;Frankiales;Nakamurellaceae	Nakamurellaceae	0	0	0	0	0	0	0	0	0	0.1023	0	0	0	0	0	0	0	0	0	0	0	0	0	0	0.0085	0	0	0	0	0	0	0	0	0	0	0	0.0341	0	0	0	0	0	0	0	0	0.0426	0.0597	0
Bacteria;Proteobacteria;Betaproteobacteria;Neisseriales;Neisseriaceae	Neisseriaceae	0.0256	14.3405	6.9997	4.2033	0.0171	2.8391	0.1449	0.9975	3.291	0.9805	1.9439	0.2814	1.1851	0.0256	2.6004	0.6906	0.0171	0.7588	1.9439	0	0.2387	9.242	0.2643	4.1436	0.3496	0.1194	1.7819	1.6455	1.3727	0.162	0.1279	1.7222	0.2984	6.582	3.0437	9.566	11.4758	0.2046	1.7563	6.3091	2.4896	12.9593	3.129	0.8014	4.2459	3.4956	36.2009	1.9354
Bacteria;Actinobacteria;Nitriliruptoria;Nitriliruptorales;Nitriliruptoraceae	Nitriliruptoraceae	0	0	0	0	0	0	0	0	0	0	0	0	0	0	0	0	0	0	0	0	0	0	0	0	0	0	0	0	0	0	0	0	0	0	0	0	0	0	0	0	0	0	0	0	0	0	0	0
Bacteria;Actinobacteria;Actinobacteria_c;Corynebacteriales;Nocardiaceae	Nocardiaceae	0	0	0	0.0171	0	0.1449	0.1108	0.8014	0.6565	1.799	0	0.0171	0	0.0171	0.2643	0	0	0.6139	0.0256	0.1194	0.0256	0.162	0.1023	0.0256	0.1876	0.0682	0.6991	0.6565	0.0341	0.0085	0.0256	0.1535	0	0.2473	0.1194	0.0597	0.2728	0.0085	0.0085	0.1023	0.1535	0.179	0.1364	0.0085	0.0853	0.2473	0.4433	0.827
Bacteria;Actinobacteria;Actinobacteria_c;Propionibacteriales;Nocardioidaceae	Nocardioidaceae	0	0	0	0.0256	0.0085	0	0	0	0	0.0341	0	0	0	0	0	0	0	0	0.1535	0	0	0.0682	0	0	0.2131	0	0.0682	0	0	0	0	0.2558	0	0	0	0	0	0	0	0.0682	0.0938	0.1449	0.0171	0.0597	0	0	0	0.2728
Bacteria;Cyanobacteria;Hormogoneae;Nostocales;Nostocaceae	Nostocaceae	0	0	0	0	0	0	0	0	0	0	0	0.0085	0	0	0	0	0	0	0	0	0	0	0	0	0	0	0	0	0	0	0	0	0	0	0	0	0	0	0	0	0	0	0	0	0	0	0	0
Bacteria;Bacteroidetes;Bacteroidia;Bacteroidales;Odoribacteraceae	Odoribacteraceae	0	0	0	0	0	0	0	0	0	0	0	0	0	0	0	0	0	0	0	0	0	0	0	0	0	0	0.0341	0	0	0	0	0	0	0	0	0	0	0	0	0.0853	0	0	0	0	0	0	0	0
Bacteria;Proteobacteria;Betaproteobacteria;Burkholderiales;Oxalobacteraceae	Oxalobacteraceae	0	0.4092	0	0.0341	0.0171	1.0743	0.0853	0	0.341	0.1876	0.0938	0	0	0	0	0.0085	0.0171	0.162	0.2387	0	0.0853	0.1535	0.0426	0	0.1108	0.1876	1.6199	1.7137	0.0085	0	0.0597	0.0085	0.0341	0.1108	0.2302	0.0171	0.0085	0	0.0767	0.2131	0.0512	0	0.0171	0	0.0085	0.0597	0.1364	0.0938
Bacteria;Saccharibacteria_TM7;Saccharimonas_c;Saccharimonas_o;PAC000016_f	PAC000016_f	0	0	0	0	0	0	0	0	0	0	0	0	0	0	0	0	0	0	0	0	0	0	0.341	0	0	0	0.0256	0	0	0	0	0	0	0	0	0	0	0	0	0	0	0	0	0	0	0	0	0
Bacteria;Cyanobacteria;PAC000053_c;PAC000053_o;PAC000053_f	PAC000053_f	0	0	0	0	0	0	0	0	0	0	0	0	0	0	0	0	0	0	0	0	0	0	0	0	0	0	0	0	0	0	0	0	0	0	0	0	0	0	0	0	0	0.2131	0	0	0.0085	0	0	0
Bacteria;Proteobacteria;Alphaproteobacteria;Rhodospirillales;PAC000146_f	PAC000146_f	0	0	0	0	0	0	0	0	0	0	0	0	0.486	0	0	0	0	0	0	0	0	0	0	0	0	0	0	0	0	0	0	0	0	0	0	0	0	0	0	0	0	0	0	0	0	0	0	0
Bacteria;Armatimonadetes;PAC000296_c;PAC000296_o;PAC000296_f	PAC000296_f	0	0	0	0	0	0	0	0	0	0	0	0	0	0	0	0	0	0	0	0	0	0	0	0	0	0	0	0	0	0	0	0	0	0	0	0	0	0	0	0	0	0	0	0	0	0	0	0
Bacteria;TM6;TM6_c;Babela_o;PAC000589_f	PAC000589_f	0	0	0	0	0	0	0	0	0	0	0	0	0	0	0	0	0	0	0	0	0	0	0	0	0	0	0	0	0	0	0	0	0	0	0	0	0	0	0	0	0	0	0	0	0	0	0	0
Bacteria;Cyanobacteria;PAC002560_c;PAC000393_o;PAC000616_f	PAC000616_f	0	0	0	0	0	0	0	0	0	0	0	0	0	0	0	0	0	0	0	0	0	0	0	0	0	0	0	0	0	0	0	0	0	0	0	0	0	0	0	0	0	0	0	0	0	0.0085	0	0
Bacteria;Gemmatimonadetes;Gemmatimonadetes_c;Gemmatimonadales;PAC000624_f	PAC000624_f	0	0	0	0	0	0	0	0	0	0	0	0	0	0	0	0	0	0	0	0	0	0	0	0	0	0	0	0	0	0	0	0	0	0	0	0	0	0	0	0	0	0	0	0	0	0	0	0
Bacteria;Proteobacteria;Deltaproteobacteria;Myxococcales;PAC000695_f	PAC000695_f	0	0	0	0	0	0	0	0	0	0	0	0	0	0	0	0	0	0	0	0	0	0	0	0	0	0	0	0	0	0	0	0	0	0	0	0	0	0	0	0	0	0	0	0	0	0	0	0
Bacteria;Tenericutes;Mollicutes;PAC001057_o;PAC001057_f	PAC001057_f	0	0	0	0	0	0	0	0	0	0	0	0	0	0	0	0	0	0	0	0	0	0	0	0	0	0	0	0	0	0	0	0	0	0	0	0	0	0	0	0	0	0	0	0	0	0	0	0
Bacteria;Tenericutes;Mollicutes;PAC001265_o;PAC001265_f	PAC001265_f	0	0	0	0	0	0	0	0	0	0	0	0	0	0	0	0	0	0	0	0	0	0	0	0	0	0	0	0	0	0	0	0	0	0	0	0	0	0	0	0	0	0	0	0	0	0	0	0
Bacteria;Proteobacteria;Betaproteobacteria;PAC001921_o;PAC001921_f	PAC001921_f	0	0	0	0	0	0	0	0	0	0	0	0	0	0	0	0	0	0	0	0	0	0	0	0	0	0	0	0	0	0	0	0	0	0	0	0	0	0	0	0	0	0	0	0	0	0	0	0
Bacteria;Proteobacteria;Betaproteobacteria;PAC002541_o;PAC002248_f	PAC002248_f	0	0	0	0	0	0	0	0	0	0	0	0	0	0	0	0	0	0	0	0	0	0	0	0	0	0	0	0	0	0	0	0	0	0	0	0	0	0	0	0	0	0	0	0	0	0	0	0
Bacteria;Acidobacteria;PAC002280_c;PAC002280_o;PAC002280_f	PAC002280_f	0	0	0	0	0	0	0	0	0	0	0	0	0	0	0	0	0	0	0	0	0	0	0.0597	0	0	0	0	0	0	0	0	0	0	0	0	0	0	0	0	0	0	0	0	0	0	0	0	0
Bacteria;Proteobacteria;Betaproteobacteria;PAC002541_o;PAC002541_f	PAC002541_f	0	0	0	0	0	0	0	0	0	0	0	0	0	0	0	0	0	0	0	0	0	0	0	0	0	0	0	0	0	0	0	0	0	0	0	0	0	0	0	0	0	0	0	0	0	0	0	0
Bacteria;Planctomycetes;Phycisphaerae;CP019633_o;PAC002608_f	PAC002608_f	0	0	0	0	0	0	0	0	0	0	0	0	0	0	0	0	0	0	0	0	0	0	0	0	0	0	0	0	0	0	0	0	0	0	0	0	0	0	0	0	0	0	0	0	0	0	0	0
Bacteria;Firmicutes;Bacilli;Bacillales;Paenibacillaceae	Paenibacillaceae	0	0	0	0	0	0	0	0	0	0	0	0	0	0	0	0	0	0	0	0	0	0	0	0.0085	0	0.0085	0	0.0085	0	0	0	0	0	0	0	0	0.0171	0	0	0	0	0	0	0	0	0.0341	0	0
Bacteria;Proteobacteria;Alphaproteobacteria;Rickettsiales;Paracaedibacteraceae	Paracaedibacteraceae	0	0	0	0	0	0	0	0	0	0	0	0	0	0	0	0	0	0	0	0	0	0	0	0	0	0	0	0	0	0	0	0	0	0	0	0	0	0	0	0	0.0853	0	0	0	0	0	0	0
Bacteria;Actinobacteria;Thermoleophilia;Solirubrobacterales;Parviterribacteraceae	Parviterribacteraceae	0	0	0	0	0	0	0	0	0	0	0	0	0	0	0	0	0	0	0	0	0	0	0	0	0	0	0	0	0	0	0	0	0	0	0	0	0	0	0	0	0	0	0	0	0	0	0	0
Bacteria;Proteobacteria;Alphaproteobacteria;Parvularculales;Parvularculaceae	Parvularculaceae	0	0	0	0	0	0	0	0	0	0	0	0	0	0	0	0	0	0	0	0	0	0	0	0	0	0	0	0	0	0	0	0	0	0	0	0	0	0	0	0	0	0	0	0	0	0	0	0
Bacteria;Proteobacteria;Gammaproteobacteria;Pasteurellales;Pasteurellaceae	Pasteurellaceae	0	7.426	5.8999	6.7951	0.0085	3.5041	0.3666	1.6284	6.4029	0.4092	4.621	1.3215	3.129	0.0256	25.1087	2.7198	0.0512	2.5833	8.5429	24.205	10.3078	5.9937	0.1705	33.1998	0.3666	1.5773	2.8732	1.637	6.0704	0.1279	0.1023	1.637	1.0231	4.0157	2.1826	11.1007	14.1274	0.1535	3.1546	5.7294	3.9816	6.2665	10.2652	2.5407	2.5237	1.0146	1.9695	4.3823
Bacteria;Firmicutes;Clostridia;Clostridiales;Peptococcaceae	Peptococcaceae	0	0	0.0085	0	0	0	0	0	0	0	0	0	0	0	0	0	0	0	0	0	0	0	0	0	0	0	0	0	0	0	0	0	0	0	0	0	0	0	0	0	0	0	0	0	0.0085	0	0	0
Bacteria;Firmicutes;Tissierellia;Tissierellales;Peptoniphilaceae	Peptoniphilaceae	0.0085	0.5883	0.0682	0.2046	0	0	0.2387	1.0487	0.2558	0.6991	0.0256	0.0085	0	0	0	0	0.0767	0.1023	0.1961	0	0	0.2046	0.1876	0.0512	0.5116	0.0938	0.3325	0.1876	0.0853	0	0.1194	0.2302	0.2046	0.1364	0.162	0.0682	0.1876	0.0085	0.0256	1.0231	1.1595	0.179	0.1449	0.6224	0.0256	0.0938	0.1876	0.2473
Bacteria;Firmicutes;Clostridia;Clostridiales;Peptostreptococcaceae	Peptostreptococcaceae	0	0.2131	0.2302	0	0.0171	0	0	0	0	0	0	0	0	0	0	0.0512	0	0	0	0.0426	0	0	0	0.0938	0	0	0.3666	0.0682	0	0	0.0512	0	0.2899	1.1595	0.648	0.0256	0.1961	0.0341	0.1876	1.8842	0.9123	0.3581	0	0.0341	0.179	0.0767	0.0512	0
Bacteria;Proteobacteria;Oligoflexia;Bacteriovoracales;Peredibacteraceae	Peredibacteraceae	0	0	0	0	0	0	0	0	0	0	0	0	0	0	0	0	0	0	0	0	0	0	0.3581	0	0	0	0	0	0	0	0	0	0	0	0	0	0	0	0	0	0	0	0	0	0	0	0	0
Bacteria;Bacteroidetes;Bacteroidia;Bacteroidales;Phocaeicola_f	Phocaeicola_f	0	0	0	0	0	0	0	0	0	0	0	0	0	0	0	0	0	0	0	0	0	0	0	0	0	0	0	0	0	0	0	0	0	0	0	0	0	0	0	0	0	0	0	0	0	0	0	0
Bacteria;Proteobacteria;Alphaproteobacteria;Rhizobiales;Phreatobacter_f	Phreatobacter_f	0	0	0	0	0	0	0	0	0.0938	0	0	0	0.1023	0	0.0171	0.0085	0	0	0	0.0341	0.0597	0	0	0	0.1194	0	0	0	0	0	0	0	0.0085	0	0	0.0256	0	0	0	0	0.1279	0	0	0	0	0	0.0171	0
Bacteria;Planctomycetes;Phycisphaerae;Phycisphaerales;Phycisphaeraceae	Phycisphaeraceae	0	0	0	0	0	0	0	0	0	0	0	0	0	0	0	0	0	0	0	0	0	0	0	0	0	0	0	0	0	0	0	0	0	0	0	0	0	0	0	0	0	0	0.0085	0	0	0	0	0
Bacteria;Proteobacteria;Alphaproteobacteria;Rhizobiales;Phyllobacteriaceae	Phyllobacteriaceae	0	0.4092	0.0426	0.2217	0	0.6394	0.1108	0.1279	0.6139	0.2643	0.0341	0	1.4665	0.0171	1.3045	0	0.0426	0.2558	0.0682	0	0	0.1705	0.6565	0	0.3496	0.0341	0.0171	0.2387	0.0256	0	0.0341	0.4178	0.0256	0.2643	0.1108	0.0085	0.0597	0.0085	0.2131	1.3386	0.827	1.4409	0	0.1023	0.0341	0.0256	0	1.0231
Bacteria;Planctomycetes;Planctomycetia;Planctomycetales;Planctomycetaceae	Planctomycetaceae	0	0.0938	0	0	0	0	0	0	0	0	0	0	0	0	0	0	0	0	0	0	0	0.0853	0	0	0	0	0	0	0	0	0	0	0	0	0	0	0	0	0	0	0	0	0	0	0	0	0	0
Bacteria;Actinobacteria;Actinobacteria_c;Planktophila_o;Planktophila_f	Planktophila_f	0	0	0	0	0	0	0	0	0	0	0	0	0	0	0	0	0	0	0	0	0	0	0.1364	0	0	0	0	0	0	0	0	0	0	0	0	0	0	0	0	0	0	0	0	0	0	0	0	0
Bacteria;Cyanobacteria;Chroobacteria;Oscillatoriales;Planktothrix_f	Planktothrix_f	0	0	0	0	0	0	0	0	0	0	0	0	0	0	0	0	0	0	0	0	0	0	0	0	0	0	0	0	0	0	0	0	0	0	0	0	0	0	0	0	0	0	0	0	0	0	0	0
Bacteria;Firmicutes;Bacilli;Bacillales;Planococcaceae	Planococcaceae	0	0	0	0	0	0	0	0	0	0.0085	0	0	0	0	0	0	0	0	0	0	0	0.0256	0	0	0	0	0	0	0	0	0	0	0	0	0	0	0	0	0.0256	0	0.2814	0	0	0.0171	0	0	0	0
Bacteria;Cyanobacteria;Chroobacteria;Pleurocapsales;Pleurocapsa_f	Pleurocapsa_f	0	0	0	0	0	0	0	0	0	0	0	0	0	0	0	0	0	0	0	0	0	0	0	0	0	0.0085	0	0	0	0	0	0	0	0	0	0	0	0	0	0	0	0	0	0	0	0	0	0
Bacteria;Proteobacteria;Deltaproteobacteria;Myxococcales;Polyangiaceae	Polyangiaceae	0	0	0	0	0	0	0	0	0	0.0171	0	0	0	0	0	0	0	0	0	0	0	0	0	0	0	0	0	0	0	0	0	0	0	0	0	0	0	0	0	0	0	0	0	0	0	0	0	0
Bacteria;Bacteroidetes;Bacteroidia;Bacteroidales;Porphyromonadaceae	Porphyromonadaceae	0.0085	5.2264	0.8526	0	0.0171	1.0657	0.0256	0.0171	1.1595	0.2131	0.0597	0.0512	0.4604	0	0.1279	0.0341	0	1.2959	0.2217	0.0171	0.2643	2.0292	0	2.5663	0.3581	0.2217	0.5116	0.4092	0.2643	0.0256	0	0.7076	0.3069	2.0803	0.9208	0.179	1.7649	0.0597	1.8416	8.5685	4.0583	3.0778	0.0682	0.3155	1.33	0.3922	0.1108	0.2473
Bacteria;Bacteroidetes;Bacteroidia;Bacteroidales;Prevotellaceae	Prevotellaceae	0.1449	9.2506	2.1912	0.5371	0.0597	5.1155	0.1449	4.1095	1.5943	10.7852	2.0036	3.6064	0.6735	0.1194	13.0872	28.4338	0.0597	5.7464	11.6719	2.6601	1.6625	10.2396	0.162	6.9486	0.8526	0.9805	2.8562	3.3677	0.5712	0.0853	0.4945	8.9351	2.5919	18.3136	7.1021	12.9593	12.1238	0.6309	19.3623	17.0347	3.1205	8.1166	0.3325	5.5503	4.1947	2.967	2.8988	17.5718
Bacteria;Actinobacteria;Actinobacteria_c;Micrococcales;Promicromonosporaceae	Promicromonosporaceae	0	0	0	0	0	0	0	0	0	0	0	0	0	0	0	0	0	0	0	0	0	0	0	0	0	0	0	0	0	0	0	0	0	0	0	0	0	0	0	0	0	0	0	0	0	0	0	0
Bacteria;Actinobacteria;Actinobacteria_c;Propionibacteriales;Propionibacteriaceae	Propionibacteriaceae	0.1449	3.8025	0.162	1.5602	0.1535	9.225	0.6309	5.3287	11.2201	14.5707	0.9719	0.3581	9.8985	0.1364	3.8793	1.5858	1.0828	2.805	3.453	1.5006	4.0157	12.2432	10.7085	0.1449	19.3367	0.4433	5.7379	10.2737	0.8355	0.2046	0.6224	3.9219	1.3045	4.2715	9.1142	2.319	7.3834	0.2131	8.2104	6.4456	8.057	4.6807	5.2434	1.0146	0.2217	5.7209	1.4153	6.6672
Bacteria;Proteobacteria;Gammaproteobacteria;Pseudomonadales;Pseudomonadaceae	Pseudomonadaceae	0	0.4092	0.0085	0.0512	0.0256	1.5347	1.5432	1.8075	0.2984	0.4178	0.1961	0.0171	0.7588	0	0.2558	0.1023	0.0426	0	0.4774	0	0.2899	0.5201	0.2558	0	2.2423	3.9986	1.5773	6.1983	0.1194	0.0085	0.0341	0.0426	0.1194	0	0.9719	0.0597	0.3581	0.0085	2.0377	0.0682	0.1876	0.5201	0.0341	0.0512	1.0061	0.2046	6.1642	0.4007
Bacteria;Actinobacteria;Actinobacteria_c;Pseudonocardiales;Pseudonocardiaceae	Pseudonocardiaceae	0	0	0.0085	0	0	0	0	0	0.179	0.4519	0	0	0.3155	0	0	0	0	0	0	0	0	0	0.179	0	0.2131	0.0341	0	0.0767	0	0	0	0.0085	0	0	0	0	0.0085	0	0	0	0	0	0.0256	0	0	0.0341	0	0
Bacteria;Verrucomicrobia;Opitutae;Puniceicoccales;Puniceicoccaceae	Puniceicoccaceae	0	0	0	0	0	0	0	0	0	0	0	0	0	0	0	0	0	0	0	0	0	0	0	0	0	0	0	0	0	0	0	0	0	0	0.0682	0	0	0	0	0	0	0	0	0	0	0	0	0
Bacteria;Proteobacteria;Alphaproteobacteria;SAR116;Puniceispirillum_f	Puniceispirillum_f	0	0	0	0	0	0	0.0171	0	0	0	0	0	0	0	0	0	0	0	0	0	0	0	0	0	0	0	0	0	0	0	0	0	0	0	0	0	0	0	0	0	0	0	0	0	0	0	0	0
Bacteria;Proteobacteria;Betaproteobacteria;Burkholderiales;Quisquiliibacterium_f	Quisquiliibacterium_f	0	0	0	0	0	0	0	0	0	0	0	0	0	0	0	0	0	0	0	0	0	0	0	0	0	0	0	0	0	0	0	0	0	0	0	0	0	0	0	0	0	0	0	0	0	0	0.0341	0
Bacteria;Proteobacteria;Betaproteobacteria;Burkholderiales;Ralstonia_f	Ralstonia_f	0	2.8562	0.0341	0.2302	0	3.9304	0.341	0.3837	6.8633	0.9464	0.1535	0.0085	4.8512	0.0085	1.0487	0.0426	0.0682	1.9951	0.7759	0.0341	0	0.6394	2.1485	0.0597	9.0715	0.2643	1.0487	0.2387	0.0426	0.0171	0.0341	1.3471	0.4348	2.8391	3.5553	0.0597	0.0341	0.0085	5.7038	0.7929	4.4335	2.1656	0.1876	0.162	0.0767	0.1364	0.3581	3.7173
Bacteria;Chlamydiae;Chlamydiae_c;Chlamydiales;Rhabdochlamydiaceae	Rhabdochlamydiaceae	0	0	0	0	0	0	0	0	0	0	0	0	0	0	0	0	0	0	0	0	0	0	0	0	0	0	0	0	0	0	0	0.3837	0	0	0	0	0	0	0	0	0	0	0	0	0	0	0	0
Bacteria;Proteobacteria;Alphaproteobacteria;Rhizobiales;Rhizobiaceae	Rhizobiaceae	0	0.2131	0.0085	0.0426	0	0	0.8952	0.1194	0	1.1851	0.0341	0.0085	0.0171	0.0085	0	0	0.0341	0.0085	0	0.0341	0.1023	0.7759	0.1023	0	0.7929	0.1364	0.0597	0.2899	0.0171	0.0171	0.0682	0.5798	0.1705	0.2387	0	0.0426	0.6906	0.0085	0.179	0.2046	0.9549	0.2302	0.0597	0.1108	0.0341	0.1023	0.0682	0.5712
Bacteria;Proteobacteria;Alphaproteobacteria;Rhizobiales;Rhizobiales_uc	Rhizobiales_uc	0	0	0	0	0	0	0	0	0	0	0	0	0	0	0	0	0	0	0	0	0	0	0	0	0	0	0	0	0	0	0	0	0	0	0	0	0	0	0	0	0	0.0256	0	0	0	0	0	0
Bacteria;Proteobacteria;Alphaproteobacteria;Rhodobacterales;Rhodobacteraceae	Rhodobacteraceae	0.0085	0.3581	0.0256	0.6224	0	0.8014	0.2131	0.3155	0.5798	4.4676	0	0.0085	0.324	0	0.9464	0.0767	0.0938	0.7076	0.7418	0.1194	0.1449	0.7076	0	0.0085	0.9208	0.3155	0.8867	0.665	0.0426	0.0085	0.0085	0.6565	0.0682	0.6139	1.6455	0.1194	0.486	0.0085	3.0778	0.6735	2.788	1.0402	0.4007	0.1023	0.0597	0.8014	0.3837	2.0803
Bacteria;Proteobacteria;Betaproteobacteria;Rhodocyclales;Rhodocyclaceae	Rhodocyclaceae	0	0	0	0	0	0	0	0	0	0	0	0	0	0	0	0	0	0	0	0	0	0	0	0	0	1.0743	0.0085	2.6004	0	0	0	0	0	0	0	0	0	0	0	0	0	0	0	0	0	0	2.7112	0
Bacteria;Proteobacteria;Alphaproteobacteria;Rhodospirillales;Rhodospirillaceae	Rhodospirillaceae	0	0	0	0	0	0	0	0	0	0.0767	0	0	0	0	0	0	0	0	0.1449	0	0	0	0	0	0	0	0	0	0	0	0	0	0	0	0	0	0	0	0	0	0.0085	0	0	0	0	0	0	0.2558
Bacteria;Proteobacteria;Alphaproteobacteria;Rickettsiales;Rickettsiaceae	Rickettsiaceae	0	0	0	0	0	0	0	0	0	0	0	0	0	0.0085	0	0	0	0	0	0	0	0	0	0	0	0	0	0.0171	0	0	0	0	0	0	0	0	0	0	0	0	0	0	0	0	0	0	0	0.1023
Bacteria;Bacteroidetes;Bacteroidia;Bacteroidales;Rikenellaceae	Rikenellaceae	0	0	0	0	0	0	0	0	0	0	0	0	0	0	0	0	0	0	0	0	0	0	0	0	0	0	0	0	0	0	0	0	0	0	0	0	0.0085	0	0	0	0	0	0	0	0	0	0	0.179
Bacteria;Rhodothermaeota;Rhodothermia;Rhodothermales;Rubricoccaceae	Rubricoccaceae	0	0	0	0	0	0	0	0	0	0	0	0	0	0	0	0	0	0	0	0	0	0	0	0	0	0	0	0	0	0	0	0	0	0	0	0	0	0	0	0	0	0	0	0	0	0	0	0
Bacteria;Actinobacteria;Rubrobacteria;Rubrobacterales;Rubrobacteraceae	Rubrobacteraceae	0	0	0	0	0	0	0	0	0	0	0	0	0.0341	0	0	0	0	0	0	0	0	0	0.3069	0	0	0	0	0.0767	0	0	0	0	0	0	0	0	0	0	0	0	0	0	0	0	0	0	0	0
Bacteria;Firmicutes;Clostridia;Clostridiales;Ruminococcaceae	Ruminococcaceae	0	0.162	0.0426	0	0	0	0	0.0512	0	0.3922	0.0256	0.0256	0.2473	0	0	0	0	0	0	0	0	0.5116	0	0.0085	0	0	0.2131	0	0.0597	0	0	0	0	0.0256	0.0426	0.0341	0.0597	0	0.1108	0.2046	0.1705	0	0	0.0171	0.0512	0.0767	0	1.8757
Bacteria;Saccharibacteria_TM7;Saccharimonas_c;Saccharimonas_o;Saccharimonas_f	Saccharimonas_f	0	0.2984	0.1364	0	0	0	0	0.3496	0	1.5261	0.0682	0.0426	0	0	0	0	0.0341	0.2473	0.3155	0.0171	0	0.1194	0.2302	0.2387	0.0938	0.0085	0.4178	0	0.2131	0	0	0.2728	0.3581	0.2302	0.7418	0.6309	1.0316	0.0171	0.0085	0.4689	0.4092	1.3215	0.0682	0	0.3666	0.0256	0.0341	0.4519
Bacteria;Bacteroidetes;Sphingobacteriia;Saprospirales;Saprospiraceae	Saprospiraceae	0	0	0	0	0	0	0	0	0	0	0	0	0	0	0	0	0	0	0	0	0	0	0	0	0	0	0	0	0	0	0	0	0	0	0	0	0	0	0	0	0	0	0	0	0	0	0	0
Bacteria;Firmicutes;Negativicutes;Selenomonadales;Selenomonadaceae	Selenomonadaceae	0.0171	0.2046	0.0597	0.1194	0	0	0	0.4774	0	0	0.0171	0.0171	0	0	0	0.179	0	0	0.2643	0	0	0.0853	0.2131	0.1535	0	0.0085	0.1279	0.0171	0.0341	0	0.0256	0.9719	0.1279	0	0	0.2984	0.2814	0.0085	0.0426	0.7418	0.3837	0	0	0.5201	1.0572	0.5371	0.0682	0.3751
Bacteria;Proteobacteria;Oligoflexia;Silvanigrellales;Silvanigrellaceae	Silvanigrellaceae	0	0	0	0	0	0	0	0	0	0	0	0	0	0	0	0	0	0	0	0	0	0	0	0	0	0	0	0	0	0	0	0	0	0	0	0	0	0	0	0	0	0	0	0	0	0	0	0
Bacteria;Acidobacteria;Solibacteres;Solibacterales;Solibacteraceae	Solibacteraceae	0	0	0	0	0	0	0	0	0	0	0	0	0	0	0	0	0	0	0	0	0	0	0	0	0	0	0	0	0	0	0	0	0	0	0	0	0	0	0	0	0	0	0	0	0	0	0	0
Bacteria;Proteobacteria;Gammaproteobacteria;Nevskiales;Solimonadaceae	Solimonadaceae	0	0	0	0	0	0	0	0	0	0	0	0	0	0	0	0	0	0	0	0	0	0.0938	0	0	0	0	0	0	0	0	0	0	0	0	0	0	0	0	0	0	0	0	0	0	0	0	0	0
Bacteria;Actinobacteria;Thermoleophilia;Solirubrobacterales;Solirubrobacteraceae	Solirubrobacteraceae	0	0	0	0	0	0	0	0	0	0	0	0	0	0	0	0	0	0	0	0	0	0	0	0	0	0	0	0	0	0	0	0	0	0	0	0	0	0	0.0085	0	0	0	0	0	0	0	0	0
Bacteria;Bacteroidetes;Sphingobacteriia;Sphingobacteriales;Sphingobacteriaceae	Sphingobacteriaceae	0	0	0	0	0	0	5.6015	0	0	0.2814	0.0085	0	0	0	0	0	0.0256	0	0.1449	0	0	0	0	0	0	0	0.1535	0.0597	0.0512	0	0	0	0.0256	0	0.1876	0	0	0	0	0	0	0	0	0	0	0	0	0
Bacteria;Proteobacteria;Alphaproteobacteria;Sphingomonadales;Sphingomonadaceae	Sphingomonadaceae	0	1.3897	0.0938	0.1449	0.0341	3.3251	3.6064	2.5407	0.7759	1.33	0.0085	0.0256	3.794	0.0085	0.6224	0.1108	0.0767	0.81	0.6821	0.0512	0.5201	1.313	1.0913	0.0341	4.4079	8.5088	4.3567	9.4637	0.0512	0.0085	0.1023	0.5883	0.341	1.7649	2.2338	0.1194	0.6991	0.0085	1.5091	0.5968	0.2643	0.6053	0.2046	0.0512	0.7162	0.1876	10.4783	0.4092
Bacteria;Spirochaetes;Spirochaetia;Spirochaetales;Spirochaetaceae	Spirochaetaceae	0	0.2046	0.0341	0	0.0256	0	0	0	0	0	0	0	0	0	0	0	0	0	0.1194	0	0	0	0	0	0	0	0.0256	0	0	0	0	0.1364	0.0597	0.1023	0.2302	0.0938	0.0853	0.0256	0.1364	0.665	0.0767	0	0	0.0512	0.2131	0.1364	0.0085	0
Bacteria;Actinobacteria;Actinobacteria_c;Frankiales;Sporichthyaceae	Sporichthyaceae	0	0	0	0	0	0	0	0	0	0	0	0	0	0	0	0	0	0	0	0	0	0	0	0	0	0	0	0	0	0	0	0	0	0	0	0	0	0	0	0	0	0	0	0	0	0	0.0512	0
Bacteria;Firmicutes;Bacilli;Bacillales;Sporolactobacillaceae	Sporolactobacillaceae	0	0	0	0	0	0	0	0	0	0	0	0	0	0	0	0	0	0	0	0	0	0	0	0	0	0	0	0	0	0	0	0	0	0	0	0	0	0	0	0	0	0	0	0	0	0	0	0
Bacteria;Firmicutes;Bacilli;Bacillales;Staphylococcaceae	Staphylococcaceae	0	1.3641	0.3666	1.0231	0.0171	8.6452	0.2728	4.9024	6.0022	2.7709	0.1023	0.0597	7.1532	0.0085	1.9695	0.2046	0.1535	1.5261	11.3224	0.1535	0.1194	1.978	5.2093	0.2131	8.0143	0.2728	1.4494	0.7503	0.1449	0.0085	0.1961	13.5391	1.0998	4.4676	5.1496	0.2728	0.7247	0.0256	10.3163	5.3628	7.9291	3.2057	0.989	0.1961	0.0853	11.1689	0.1961	4.2715
Bacteria;Proteobacteria;Betaproteobacteria;Sterolibacterium_o;Sterolibacteriaceae	Sterolibacteriaceae	0	0	0	0	0	0	0	0	0	0	0	0	0	0	0	0	0	0	0	0	0	0	0	0	0	0	0	0	0	0	0	0	0	0	0	0	0	0	0	0	0	0	0	0	0	0	0.0341	0
Bacteria;Firmicutes;Bacilli;Lactobacillales;Streptococcaceae	Streptococcaceae	0.0597	20.2319	9.9156	55.1283	0.0597	4.6551	0.648	26.8736	12.5416	7.2726	16.9239	55.5802	6.0789	0.3666	19.2855	11.8083	82.5646	15.9604	14.4514	46.5087	15.6706	17.12	1.7478	6.7951	2.6345	13.3259	25.7737	12.2858	7.75	0.3496	2.6942	13.6414	1.2448	2.4299	9.0545	18.3051	21.6898	0.3666	4.9706	7.1617	10.862	11.9789	41.8365	54.8725	5.5503	2.5492	1.799	10.4101
Bacteria;Actinobacteria;Actinobacteria_c;Streptomycetales;Streptomycetaceae	Streptomycetaceae	0	0	0	0	0	0	0	0	0	0	0	0	0	0	0	0	0	0	0	0	0	0	0	0	0	0	0	0	0	0	0	0.6906	0	0	0	0	0	0.0085	0.0512	0.0341	0	0	0	0	0	0	0	0
Bacteria;Proteobacteria;Gammaproteobacteria;Aeromonadales;Succinivibrionaceae	Succinivibrionaceae	0	0	0	0	0	0	0	0	0	0	0	0	0	0	0	0	0	0	0	0	0	0	0	0	0	0	0	0	0	0	0	0	0	0	0	0	0	0	0	0	0	0	0	0	0	0	0	0
Bacteria;Proteobacteria;Epsilonproteobacteria;Campylobacterales;Sulfurimonas_f	Sulfurimonas_f	0	0	0	0	0	0	0	0	0	0	0	0	0	0	0.0682	0	0	0	0	0	0	0	0	0	0	0	0	0	0	0	0	0	0	0	0	0	0	0	0	0	0	0	0	0	0	0	0	0
Bacteria;Proteobacteria;Betaproteobacteria;Burkholderiales;Sutterellaceae	Sutterellaceae	0	0	0	0	0	0	0	0	0	0	0	0	0	0	0	0	0	0	0	0	0	0	0	0	0	0	0	0	0	0	0	0	0	0	0	0	0	0	0	0	0	0	0	0	0	0	0	0.2217
Bacteria;Cyanobacteria;Chroobacteria;Oscillatoriales;Symploca_f	Symploca_f	0	0	0	0	0	0	0	0	0	0	0	0	0	0	0.1876	0	0	0	0	0	0	0	0	0	0.0767	0	0	0	0	0	0	0	0	0	0	0	0	0	0	0	0	0	0	0	0	0	0	0
Bacteria;Synergistetes;Synergistia;Synergistales;Synergistaceae	Synergistaceae	0	0	0.0085	0	0	0	0	0	0	0	0	0	0	0	0	0	0	0	0	0	0	0	0	0	0	0	0.0341	0	0	0	0	0	0	0.162	0	0.0256	0.0341	0	0.0171	0.9464	0	0	0	0	0.0938	0.0597	0	0
Bacteria;Firmicutes;Clostridia;Clostridiales;Syntrophomonadaceae	Syntrophomonadaceae	0	0	0	0	0	0	0.0085	0	0	0	0	0	0	0	0	0	0	0	0	0	0	0	0	0	0	0	0	0	0	0	0	0	0.0426	0	0	0	0	0	0	0	0	0	0	0	0	0	0	0
Bacteria;Planctomycetes;Phycisphaerae;Phycisphaerales;Tepidisphaeraceae	Tepidisphaeraceae	0	0	0	0	0	0	0	0	0	0	0	0	0	0	0	0	0	0	0	0	0	0	0	0	0	0	0	0	0	0	0	0	0	0	0	0	0	0	0	0	0	0	0	0	0	0	0	0
Bacteria;Deinococcus-Thermus;Deinococci;Thermales;Thermaceae	Thermaceae	0	0	0	0	0	0	0	0	0	0	0	0	0	0	0	0	0	0	0	0	0	0	0.2643	0	0	0	0	0	0	0	0	0	0.0341	0.1961	0	0	0	0	0	0	0	0.0171	0	0	0	0	0	0
Bacteria;Firmicutes;Bacilli;Bacillales;Thermicanus_f	Thermicanus_f	0	0	0	0	0	0	0	0	0	0	0	0	0	0	0.0682	0	0	0	0	0	0	0	0	0	0	0	0	0	0	0	0	0	0	0	0	0	0	0	0	0	0	0	0	0	0	0	0	0
Bacteria;Firmicutes;Bacilli;Bacillales;Thermoactinomycetaceae	Thermoactinomycetaceae	0	0	0	0	0	0	0	0	0	0	0	0	0	0	0	0	0	0	0	0	0	0	0	0	0	0	0	0	0	0	0	0	0	0	0	0	0	0	0	0	0	0	0	0	0	0	0	0
Bacteria;Actinobacteria;Thermoleophilia;Thermoleophilales;Thermoleophilaceae	Thermoleophilaceae	0	0	0	0	0	0	0	0	0	0	0	0	0	0	0	0	0	0	0	0	0	0	0	0	0.162	0.0171	0	0	0	0	0	0	0	0	0	0	0	0	0	0	0	0	0	0	0.0085	0	0	0
Bacteria;Actinobacteria;Actinobacteria_c;Micrococcales;Tropherymaceae	Tropherymaceae	0	0	0	0	0	0	0	0	0	0	0	0	0	0	0	0	0	0	0	0	0	0	0	0	0	0	0	0	0	0	0	0	0	0	0	0	0	0	0	0	0	0	0	0	0	0	0	0
Bacteria;Deinococcus-Thermus;Deinococci;Trueperales;Trueperaceae	Trueperaceae	0	0	0	0	0	0	0	0	0	0	0	0	0	0	0	0	0	0	0	0	0	0	0	0	0	0	0	0	0	0	0	0	0	0.2387	0	0	0	0	0	0	0	0	0	0	0	0	0	0
Bacteria;Actinobacteria;Actinobacteria_c;Corynebacteriales;Tsukamurellaceae	Tsukamurellaceae	0	0	0	0	0	0	0	0	0	0	0	0.0085	0	0	0	0	0	0	0	0	0	0	0	0	0	0	0	0	0	0	0	0	0	0	0	0	0	0	0	0	0	0	0	0	0	0	0	0
Bacteria;Firmicutes;Negativicutes;Veillonellales;Veillonellaceae	Veillonellaceae	0.0256	3.2313	1.6796	2.7368	0.0256	2.0974	0.0597	6.9486	0.6906	6.0022	3.8281	5.4139	0.0171	0.0256	6.8633	22.0394	0.0426	6.3091	15.2443	5.4821	3.129	4.28	0.0085	6.4285	0.2046	1.8757	2.0974	2.4469	0.3581	0.1535	0.6991	7.588	2.7112	3.1119	5.3798	7.0424	3.1887	0.1279	9.4722	3.4615	2.5663	3.453	1.2959	5.7379	2.3702	0.5542	3.0096	4.2629
Bacteria;Verrucomicrobia;Verrucomicrobiae;Verrucomicrobiales;Verrucomicrobiaceae	Verrucomicrobiaceae	0	0	0	0	0	0	0	0	0	0	0	0	0	0	0	0	0	0	0	0	0	0	0	0	0	0	0	0	0	0	0	0	0	0	0	0	0	0	0	0	0	0	0	0	0	0	0	0
Bacteria;Acidobacteria;Vicinamibacter_c;Vicinamibacter_o;Vicinamibacter_f	Vicinamibacter_f	0	0	0	0	0	0	0	0	0	0	0	0	0	0	0	0	0	0	0	0	0	0	0	0	0	0	0	0	0	0	0	0	0	0	0	0	0	0	0.0341	0	0	0	0	0	0	0	0	0
Bacteria;Proteobacteria;Alphaproteobacteria;Rhizobiales;Xanthobacteraceae	Xanthobacteraceae	0	0	0	0	0	0	0	0	0	0.3581	0	0	0	0	0	0	0	0	0.2302	0	0	0.4604	0	0	0	0	0.2387	0	0	0	0	0	0	0	0	0.0171	0.2046	0	0	0	0	0	0	0	0	0	0	0
Bacteria;Proteobacteria;Gammaproteobacteria;Xanthomonadales;Xanthomonadaceae	Xanthomonadaceae	0	0	0	0.0512	0	0	1.6029	0.5968	0.2046	0.7332	0.0085	0	0	0	0	0.0171	0.0085	0.0512	0.3922	0.0085	0.0512	0.4007	24.0174	0.0085	0.5286	0.0341	0.1194	0.1194	0.324	0	0	0.503	0.2387	0.2387	0.1108	0.0426	0.6309	0	0.0085	0.0512	0.5627	0.8696	0.0171	0.0171	0.0341	0.2217	0.1108	1.7478
Bacteria;Proteobacteria;Gammaproteobacteria;Enterobacterales;Yersiniaceae	Yersiniaceae	0	0	0	0.1364	0	0.0512	0	0	0	0.0085	0	0.1279	0.4007	0	0	0.1194	0	0	0.2387	0	0	0.1108	0.3069	0	0.0171	0.0085	0.2217	0.1535	0.0085	0.0085	0	0.162	0	0	0	0.0171	0	0	0.2217	0.0938	0.0256	0.0171	0	0.0256	0	0.0341	0.0171	0.2728
Bacteria;Proteobacteria;Betaproteobacteria;Rhodocyclales;Zoogloeaceae	Zoogloeaceae	0	0	0	0	0	0	0	0	0	0	0	0	0	0	0	0	0	0	0	0	0	0	0	0	0	0	0	0	0	0	0	0	0	0	0	0	0	0	0	0	0	0	0	0	0	0	0	0
[truncated: 36 more columns]

## Sheet: genus
Dataset S1. The abundance ratios (%) at the level of phylum, class, order, family, genus, and species.
Taxonomy	Taxon Name	s362	fu1330	s566	fu1199	s454	fu5146	fu2026	fu2029	fu5649	fu2403	fu5170	fu3188	fu1242	s498	fu5745	fu2189	fu1793	fu5172	fu1282	fu2178	fu3317	fu2314	ds307	ds96	fu623	ds500	ds472	ds507	s440	s567	ds277	fu4904	s459	fu3213	fu5308	s558	fu1481	ds293	fu2211	fu1925	fu3081	fu5419	ds205	fu5844	ds526	fu5689	s1037	fu5759
Bacteria;Proteobacteria;Alphaproteobacteria;Rhizobiales;Beijerinckiaceae;AB128886_g	AB128886_g	0	0	0	0	0	0	0	0	0	0	0	0	0	0	0	0	0	0	0	0	0	0	0	0	0	0	0	0	0	0	0	0	0	0	0	0	0	0	0	0	0	0	0	0	0	0	0	0
Bacteria;Actinobacteria;Rubrobacteria;AB240334_o;AB240334_f;AB240334_g	AB240334_g	0	0	0	0	0	0	0	0	0	0	0	0	0	0	0	0	0	0	0	0	0	0	0	0	0	0	0	0	0	0	0	0	0	0	0	0	0	0	0	0	0	0	0	0	0	0	0	0
Bacteria;Proteobacteria;Alphaproteobacteria;Rhizobiales;Methylobacteriaceae;AB473917_g	AB473917_g	0	0	0	0	0	0	0	0	0	0	0	0	0	0	0	0	0	0	0	0	0	0	0	0	0	0	0	0	0	0	0	0	0	0	0	0	0	0	0	0	0	0	0	0	0	0	0	0
Bacteria;Bacteroidetes;Bacteroidia;Bacteroidales;AC160630_f;AB494828_g	AB494828_g	0	0	0	0	0	0	0	0	0	0	0	0	0	0	0	0	0	0	0	0	0	0	0	0	0	0	0	0	0	0	0	0	0	0.2473	0	0	0	0	0	0.0853	0	0	0	0	0.0085	0	0	0
Bacteria;Proteobacteria;Oligoflexia;Bdellovibrionales;AB511016_f;AB511016_g	AB511016_g	0	0	0	0	0	0	0	0	0	0	0	0	0	0	0	0	0	0	0	0	0	0	0.179	0	0	0	0	0	0	0	0	0	0	0	0	0	0	0	0	0	0	0	0	0	0	0	0	0
Bacteria;Firmicutes;Clostridia;Clostridiales;Ruminococcaceae;AB630534_g	AB630534_g	0	0	0	0	0	0	0	0	0	0	0	0	0	0	0	0	0	0	0	0	0	0	0	0	0	0	0	0	0	0	0	0	0	0	0	0	0	0	0	0	0	0	0	0	0	0	0	0
Bacteria;Saccharibacteria_TM7;Saccharimonas_c;Saccharimonas_o;Saccharimonas_f;AF125206_g	AF125206_g	0	0	0	0	0	0	0	0	0	0	0	0	0	0	0	0	0	0	0	0	0	0	0	0	0	0	0	0	0	0	0	0	0	0	0	0	0	0	0	0	0	0	0	0	0.0085	0	0	0.2643
Bacteria;Proteobacteria;Betaproteobacteria;Neisseriales;Neisseriaceae;AF366267_g	AF366267_g	0	0.162	0	0	0	0	0	0	0	0	0.0085	0.0171	0	0	0	0	0	0	0	0	0	0	0	0	0	0	0	0	0	0	0	0	0	0.0853	0	0	0	0	0	0	0	0	0	0.0512	0.0085	0	0	0
Bacteria;Actinobacteria;Actinobacteria_c;Frankiales;Sporichthyaceae;AF408985_g	AF408985_g	0	0	0	0	0	0	0	0	0	0	0	0	0	0	0	0	0	0	0	0	0	0	0	0	0	0	0	0	0	0	0	0	0	0	0	0	0	0	0	0	0	0	0	0	0	0	0.0512	0
Bacteria;Proteobacteria;Alphaproteobacteria;Rhodospirillales;Micavibrio_f;AJ292610_g	AJ292610_g	0	0	0	0	0	0	0	0	0	0	0	0	0	0	0	0	0	0	0	0	0	0	0	0	0	0	0	0	0	0	0	0	0	0	0	0	0	0	0	0	0	0	0	0	0	0	0	0
Bacteria;Bacteroidetes;Bacteroidia;Bacteroidales;AJ853611_f;AJ853611_g	AJ853611_g	0	0	0	0	0	0	0	0	0.2387	0	0	0	0	0	0	0	0	0	0	0	0	0	0	0	0	0	0	0	0	0	0	0	0	0	0	0	0	0	0	0	0	0	0	0	0	0	0	0
Bacteria;Cyanobacteria;Chroobacteria;Pleurocapsales;Chroococcidiopsis_f;ALVU_g	ALVU_g	0	0	0	0	0	0	0	0	0	0	0	0	0	0	0	0	0	0	0	0	0	0	0	0	0	0	0	0	0	0	0	0	0	0.0426	0	0	0	0	0	0	0	0	0	0	0	0	0	0
Bacteria;Firmicutes;Clostridia;Clostridiales;Lachnospiraceae;AM420052_g	AM420052_g	0	0	0.0085	0	0	0	0	0	0	0	0	0	0	0	0	0	0	0	0	0	0	0	0	0	0	0.0171	0	0	0	0	0	0	0	0	0	0	0	0	0	0	0	0	0.0597	0	0.0426	0.1023	0	0
Bacteria;Bacteroidetes;Bacteroidia;Bacteroidales;Porphyromonadaceae;AM420159_g	AM420159_g	0	0	0	0	0	0	0	0	0	0	0	0	0	0	0	0	0	0	0	0	0	0	0	0	0	0	0	0	0	0	0	0	0	0	0	0	0	0	0	0	0	0	0	0	0	0	0	0
Bacteria;Firmicutes;Clostridia;Clostridiales;Lachnospiraceae;AM420198_g	AM420198_g	0	0	0	0	0	0	0	0	0	0	0	0	0	0	0	0	0	0	0	0	0	0	0	0	0	0	0	0	0	0	0	0	0	0	0	0	0	0	0	0	0	0	0	0	0.0085	0	0	0
Bacteria;Firmicutes;Erysipelotrichi;Erysipelotrichales;Erysipelotrichaceae;AM982586_g	AM982586_g	0	0	0	0	0	0	0	0	0	0	0	0	0	0	0	0	0	0	0	0	0	0	0	0	0	0	0	0	0	0	0	0	0	0	0	0	0	0	0	0	0	0	0	0	0.0256	0	0	0
Bacteria;Firmicutes;Clostridia;Clostridiales;Gracilibacteraceae;AM991201_g	AM991201_g	0	0	0	0	0	0	0	0	0	0	0	0	0	0	0	0	0	0	0	0	0	0	0	0	0	0	0	0	0	0	0	0	0	0	0	0	0	0	0	0	0	0	0	0	0	0	0	0
Bacteria;Peregrinibacteria;Peribacteria;ASND_o;ASND_f;ASND_g	ASND_g	0	0	0	0	0	0	0	0	0	0	0	0	0	0	0	0	0	0	0	0.0512	0	0	0	0	0	0	0	0	0	0	0	0	0	0	0	0	0.0171	0	0	0	0	0	0	0	0	0	0	0
Bacteria;Firmicutes;Clostridia;Clostridiales;Mogibacterium_f;AY134903_g	AY134903_g	0	0	0	0	0	0	0	0	0	0	0	0	0	0	0	0	0	0	0	0	0	0	0	0	0	0	0	0	0	0	0	0	0	0	0	0	0	0	0	0	0	0	0	0	0	0	0	0
Bacteria;Planctomycetes;Planctomycetia;Planctomycetales;Isosphaeraceae;AY234711_g	AY234711_g	0	0	0	0	0	0.2131	0	0	0	0	0	0	0	0	0	0	0	0	0	0	0	0	0	0	0	0	0	0	0	0	0	0	0	0	0	0	0	0	0	0	0	0.1279	0	0	0	0	0	0
Bacteria;Planctomycetes;Planctomycetia;Planctomycetales;Planctomycetaceae;AY328798_g	AY328798_g	0	0	0	0	0	0	0	0	0	0	0	0	0	0	0	0	0	0	0	0	0	0.0853	0	0	0	0	0	0	0	0	0	0	0	0	0	0	0	0	0	0	0	0	0	0	0	0	0	0
Bacteria;Firmicutes;Clostridia;Clostridiales;Syntrophomonadaceae;AY341821_g	AY341821_g	0	0	0	0	0	0	0.0085	0	0	0	0	0	0	0	0	0	0	0	0	0	0	0	0	0	0	0	0	0	0	0	0	0	0.0426	0	0	0	0	0	0	0	0	0	0	0	0	0	0	0
Bacteria;Firmicutes;Negativicutes;Selenomonadales;Selenomonadaceae;AY442820_g	AY442820_g	0	0	0	0	0	0	0	0	0	0	0	0	0	0	0	0	0	0	0	0	0	0	0	0	0	0	0	0	0	0	0	0	0	0	0	0	0	0	0	0	0	0	0	0	0.0341	0	0	0
Bacteria;Proteobacteria;Alphaproteobacteria;Parvularculales;Parvularculaceae;AY625139_g	AY625139_g	0	0	0	0	0	0	0	0	0	0	0	0	0	0	0	0	0	0	0	0	0	0	0	0	0	0	0	0	0	0	0	0	0	0	0	0	0	0	0	0	0	0	0	0	0	0	0	0
Bacteria;Chloroflexi;Ktedonobacteria;AY673403_o;AY673403_f;AY673403_f_uc	AY673403_f_uc	0	0	0	0	0	0	0	0	0	0	0	0	0	0	0	0	0	0	0	0	0	0	0	0	0	0	0	0	0	0	0	0	0	0	0	0	0	0	0	0	0	0	0	0	0	0	0	0
Bacteria;Armatimonadetes;PAC000296_c;PAC000296_o;PAC000296_f;AY796037_g	AY796037_g	0	0	0	0	0	0	0	0	0	0	0	0	0	0	0	0	0	0	0	0	0	0	0	0	0	0	0	0	0	0	0	0	0	0	0	0	0	0	0	0	0	0	0	0	0	0	0	0
Bacteria;Proteobacteria;Alphaproteobacteria;Rhodospirillales;AY957891_f;AY957891_f_uc	AY957891_f_uc	0	0	0	0	0	0	0	0	0	0	0	0	0	0	0	0	0	0	0	0	0	0	0	0	0	0	0	0	0	0	0	0	0	0	0	0	0	0	0	0	0	0	0	0	0	0	0	0
Bacteria;Firmicutes;Bacilli;Lactobacillales;Aerococcaceae;Abiotrophia	Abiotrophia	0	0	0.0085	0	0	0	0	0	0	0	0.1535	0	0	0	0	0	0.0341	0	0	0	0	0.0767	0	0	0	0	0	0.3496	0.0853	0	0	0	0	0	0	0	0	0	0	0	0.2131	0	0	0	0.0085	0	0	0
Bacteria;Firmicutes;Bacilli;Bacillales;Staphylococcaceae;Abyssicoccus	Abyssicoccus	0	0	0	0	0	0	0	0	0	0	0	0	0	0	0	0	0	0	0	0	0	0	0	0	0	0	0	0	0	0	0.0085	0	0	0	0	0	0	0	0	0	0	0	0	0	0	0	0	0
Bacteria;Proteobacteria;Alphaproteobacteria;Rhodospirillales;Acetobacteraceae;Acetobacter	Acetobacter	0	0	0	0	0	0	0	0	0	0	0	0	0	0	0	0	0	0	0	0	0.0256	0	0	0	0	0	0	0	0	0	0	0	0	0	0	0	0	0	0	0	0	0	0	0	0	0	0	0
Bacteria;Proteobacteria;Alphaproteobacteria;Rhodospirillales;Acetobacteraceae;Acetobacteraceae_uc	Acetobacteraceae_uc	0	0	0	0	0	0	0	0	0	0	0	0	0	0	0	0	0	0	0	0	0	0	0	0	0	0	0.0682	0	0	0	0	0	0	0	0	0	0	0	0	0	0	0	0	0	0	0	0	0
Bacteria;Tenericutes;Mollicutes;Acholeplasmatales;Acholeplasmataceae;Acholeplasmataceae_uc	Acholeplasmataceae_uc	0	0	0	0	0	0	0	0	0	0	0	0	0	0	0	0	0	0	0	0	0	0	0	0	0	0	0	0	0	0	0	0	0	0	0	0	0	0	0	0	0	0	0	0	0	0	0	0
Bacteria;Proteobacteria;Betaproteobacteria;Burkholderiales;Alcaligenaceae;Achromobacter	Achromobacter	0	0	0	0	0	0	0	0	0	0	0	0	0	0	0	0	0	0.1705	0	0	0	0	0	0	0	0	0	0.0256	0	0	0	0	0.0341	0	0	0	0	0	0	0.0085	0	0	0	0	0	0	0	0
Bacteria;Proteobacteria;Betaproteobacteria;Burkholderiales;Comamonadaceae;Acidovorax	Acidovorax	0	0	0	0.0171	0.0171	1.1084	0.0341	0	0.324	0.0682	0	0.0171	0	0	0.0085	0	0	0	0.2217	0	0.1279	0	0	0	0.1108	0.0085	0.0256	0	0.0341	0.0085	0.0256	0	0	0	0.1279	0.0171	0.0767	0	0.1279	0	0	0	0	0	0.0085	0	0	0.2302
Bacteria;Proteobacteria;Gammaproteobacteria;Pseudomonadales;Moraxellaceae;Acinetobacter	Acinetobacter	0.0085	0.1364	0.0682	0.0767	0.0426	5.0644	45.8692	0.3837	1.7734	3.2228	0.0171	0.0085	1.5688	0.0682	0.2131	0.0767	0.0256	0.827	2.2338	0.0512	1.0828	1.978	0.4178	0.0171	2.3872	7.068	14.673	20.6156	1.978	0.0426	0.0767	0	0.3325	0.6053	0.5712	0.2728	2.4469	0.0085	0.0597	0.2899	1.0061	0.7076	0.1449	0.1279	4.4249	0.4092	12.7973	1.8416
Bacteria;Actinobacteria;Actinobacteria_c;Actinomycetales;Actinomycetaceae;Actinobaculum	Actinobaculum	0	0	0	0	0	0	0	0	0	0	0	0	0	0	0	0	0	0	0.0853	0	0	0	0	0	0	0	0.2131	0	0	0	0	0	0	0	0	0.0256	0	0	0.2302	0	0	0	0.0085	0	0	0	0	0.1449
Bacteria;Actinobacteria;Actinobacteria_c;Actinomycetales;Actinomycetaceae;Actinomyces	Actinomyces	0.0085	1.1595	0.9975	0.5627	0.0085	0.6991	0.0341	3.7514	0.4774	1.1595	0.2131	0.9634	1.0061	0	1.2021	2.6174	0.0085	0.1194	1.6029	0.503	0.2046	2.1912	0	0.9549	0.9123	0.1449	1.1254	0.665	0.2302	0.0682	0.0171	1.2021	0.503	1.4068	0.9549	3.5297	2.481	0.0426	0.648	0.5457	0.5968	1.0743	0.6735	2.7794	0.5798	0.2728	4.1436	1.9951
Bacteria;Actinobacteria;Actinobacteria_c;Actinomycetales;Actinomycetaceae;Actinomycetaceae_uc	Actinomycetaceae_uc	0	0	0	0	0	0	0	0	0	0	0	0	0	0	0	0	0	0	0	0	0	0	0	0	0	0	0	0	0	0	0	0	0	0	0	0	0	0	0	0	0	0	0	0	0	0	0	0
Bacteria;Actinobacteria;Actinobacteria_c;Pseudonocardiales;Pseudonocardiaceae;Actinomycetospora	Actinomycetospora	0	0	0.0085	0	0	0	0	0	0	0.0512	0	0	0.3155	0	0	0	0	0	0	0	0	0	0.179	0	0	0	0	0.0767	0	0	0	0	0	0	0	0	0	0	0	0	0	0	0.0256	0	0	0.0341	0	0
Bacteria;Bacteroidetes;Cytophagia;Cytophagales;Hymenobacteraceae;Adhaeribacter	Adhaeribacter	0	0	0	0	0	0	0.0341	0	0	0	0	0	0	0	0	0	0	0	0	0	0	0.0426	0	0	0	0	0	0.0171	0	0	0	0	0	0	0	0	0	0	0	0	0	0	0	0	0	0	0	0
Bacteria;Actinobacteria;Actinobacteria_c;Bifidobacteriales;Bifidobacteriaceae;Aeriscardovia	Aeriscardovia	0	0	0	0	0	0	0	0	0	0	0	0	0	0	0	0	0	0	0	0	0	0	0	0	0	0	0	0	0	0	0	0	0	0	0	0	0	0	0	0	0	0	0	0	0	0	0	0
Bacteria;Firmicutes;Bacilli;Lactobacillales;Aerococcaceae;Aerococcus	Aerococcus	0	0	0	0	0	0	0	0	0	0	0	0	0	0	0	0	0	0	0	0	0	0	0	0	0	0	0.0426	0	0	0	0	0	0	0	0	0	0	0	0	0	0	0	0	0.0171	0	0	0	0
Bacteria;Actinobacteria;Actinobacteria_c;Propionibacteriales;Nocardioidaceae;Aeromicrobium	Aeromicrobium	0	0	0	0	0	0	0	0	0	0	0	0	0	0	0	0	0	0	0	0	0	0	0	0	0	0	0	0	0	0	0	0	0	0	0	0	0	0	0	0	0	0	0	0.0256	0	0	0	0
Bacteria;Proteobacteria;Gammaproteobacteria;Aeromonadales;Aeromonadaceae;Aeromonas	Aeromonas	0	0	0	0	0	0	0	0	0	0	0	0	0	0	0	0	0	0	0	0	0.0256	0	0	0	0	0	0	0	0	0	0	0	0	0	0	0	0	0	0	0	0	0	0	0	0	0	0	0
Bacteria;Proteobacteria;Alphaproteobacteria;Rhizobiales;Bradyrhizobiaceae;Afipia	Afipia	0	0	0	0	0	0	0	0	0	0	0	0	0	0	0	0	0	0	0	0	0	0	0	0	0	0	0	0	0	0	0	0	0	0	0	0	0	0	0	0	0	0	0	0	0	0	0	0
Bacteria;Firmicutes;Clostridia;Clostridiales;Lachnospiraceae;Agathobacter	Agathobacter	0	0	0	0	0	0	0	0	0	0	0	0	0	0	0	0	0	0	0	0	0	0	0	0	0	0	0	0	0	0	0	0	0	0	0	0	0	0	0	0	0	0	0	0	0	0	0	0.3069
Bacteria;Firmicutes;Clostridia;Clostridiales;Ruminococcaceae;Agathobaculum	Agathobaculum	0	0.1535	0	0	0	0	0	0	0	0	0	0	0	0	0	0	0	0	0	0	0	0	0	0	0	0	0.1023	0	0	0	0	0	0	0	0	0	0	0	0	0	0	0	0	0	0	0	0	0
Bacteria;Proteobacteria;Gammaproteobacteria;Pasteurellales;Pasteurellaceae;Aggregatibacter	Aggregatibacter	0	0.0171	0.0256	0	0	0	0	0	1.7563	0	0	0	0	0	0.1364	0.0767	0	0	0.0341	0.1535	0.0767	0	0	0.6394	0	0.7418	0.1108	0.0597	0.2473	0	0	0	0.2131	0.4604	0	0.2131	0.2814	0	0.4092	0.6991	0.0426	0.6053	0.0767	0.7076	0.2131	0	0.0597	0
Bacteria;Actinobacteria;Actinobacteria_c;Micrococcales;Microbacteriaceae;Agrococcus	Agrococcus	0	0	0	0	0	0	0	0	0	0	0	0	0	0	0	0	0	0	0	0	0	0	0	0	0	0	0	0	0	0	0	0	0	0	0	0	0	0	0	0	0	0	0	0	0	0	0	0
Bacteria;Proteobacteria;Betaproteobacteria;Burkholderiales;Comamonadaceae;Albidiferax	Albidiferax	0	0	0	0	0	0	0	0	0	0	0	0	0	0	0	0	0	0	0	0	0	0	0	0	0	0	0	0	0	0	0	0	0	0	0	0	0	0	0	0	0	0	0	0	0	0	0	0
Bacteria;Proteobacteria;Alphaproteobacteria;Rhodobacterales;Rhodobacteraceae;Albidovulum	Albidovulum	0	0	0	0	0	0	0	0	0	0	0	0	0	0	0	0	0	0	0	0	0	0	0	0	0	0	0	0	0	0	0	0	0	0	0	0	0	0	0	0	0	0	0	0	0	0	0	0
Bacteria;Proteobacteria;Betaproteobacteria;Burkholderiales;Comamonadaceae;Alicycliphilus	Alicycliphilus	0	0	0	0	0	0	0	0	0	0	0	0	0	0	0	0	0	0	0	0	0	0	0	0	0	0	0	0	0	0	0	0	0	0	0	0	0	0	0	0	0	0	0	0	0	0	0	0
Bacteria;Firmicutes;Bacilli;Bacillales;Staphylococcaceae;Aliicoccus	Aliicoccus	0	0	0	0	0	0	0	0	0	0	0	0	0	0	0	0	0	0	0	0	0	0	0	0	0	0	0	0	0	0	0	0	0	0	0	0	0	0	0	0	0	0	0	0	0	0	0	0
Bacteria;Bacteroidetes;Bacteroidia;Bacteroidales;Rikenellaceae;Alistipes	Alistipes	0	0	0	0	0	0	0	0	0	0	0	0	0	0	0	0	0	0	0	0	0	0	0	0	0	0	0	0	0	0	0	0	0	0	0	0	0.0085	0	0	0	0	0	0	0	0	0	0	0.179
Bacteria;Proteobacteria;Gammaproteobacteria;Pseudomonadales;Moraxellaceae;Alkanindiges	Alkanindiges	0	0	0	0	0	0	0	0	0	0	0	0	0	0	0	0	0	0	0.0171	0	0	0	0	0	0	0	0	0	0	0	0	0	0	0	0	0	0	0	0	0	0	0	0	0	0	0	0	0
Bacteria;Bacteroidetes;Bacteroidia;Bacteroidales;Prevotellaceae;Alloprevotella	Alloprevotella	0.0426	1.2192	0.1449	0	0	0	0	0.4604	0.1705	1.5943	0.0256	0.1535	0	0.0256	0.5798	0.8014	0	0	0.2387	0	0	0.4689	0	0.4604	0.2473	0	0.7929	0.2387	0.0597	0	0	1.0061	0.1108	5.7123	1.7222	0.2131	1.5773	0.0341	2.5919	1.4068	0.2558	6.1557	0	0.7844	1.4579	0.4604	0.5883	6.9912
Bacteria;Proteobacteria;Alphaproteobacteria;Rhizobiales;Rhizobiaceae;Allorhizobium	Allorhizobium	0	0	0	0	0	0	0.0085	0	0	0	0	0	0	0	0	0	0	0	0	0	0	0	0	0	0	0	0	0	0	0	0	0	0	0	0	0	0	0	0	0	0	0	0	0	0	0	0	0
Bacteria;Actinobacteria;Actinobacteria_c;Bifidobacteriales;Bifidobacteriaceae;Alloscardovia	Alloscardovia	0	0	0	0	0	0	0	0	0	0	0	0.0085	0	0	0	0.0597	0	0	0.1108	0	0	0	0	0	0	0	0	0	0	0	0	0	0	0	0	0	0	0	0	0	0	0	0	0	0	0	0	0
Bacteria;Proteobacteria;Alphaproteobacteria;Rhizobiales;Alsobacter_f;Alsobacter	Alsobacter	0	0	0	0	0	0	0	0	0	0	0	0	0	0	0	0	0	0	0	0	0	0	0	0	0	0	0	0	0	0	0	0	0	0	0	0	0	0	0	0	0	0	0	0	0	0	0	0
Bacteria;Proteobacteria;Alphaproteobacteria;Sphingomonadales;Erythrobacteraceae;Altererythrobacter	Altererythrobacter	0	0	0	0	0	0	0	0	0	0	0	0	0	0	0	0	0	0	0	0	0	0	0	0	0	0	0	0	0	0	0	0	0	0	0	0	0	0	0	0	0	0	0	0	0	0	0	0
Bacteria;Proteobacteria;Alphaproteobacteria;Rhodospirillales;Alysiosphaera_f;Alysiosphaera	Alysiosphaera	0	0	0	0	0	0	0	0	0	0	0	0	0	0	0	0	0	0	0	0	0	0	0	0	0	0	0	0	0	0	0	0	0	0	0	0	0	0	0	0	0	0	0.0341	0	0	0	0	0
Bacteria;Proteobacteria;Alphaproteobacteria;Rhodobacterales;Rhodobacteraceae;Amaricoccus	Amaricoccus	0	0	0	0	0	0	0	0	0	0.0426	0	0	0	0	0.1194	0	0	0	0	0	0	0.1279	0	0	0	0	0	0.0171	0	0	0	0	0	0	0	0	0	0	0.2217	0	0	0.1108	0	0	0	0.0597	0	0.0682
Bacteria;Firmicutes;Clostridia;Clostridiales;Mogibacterium_f;Aminicella	Aminicella	0	0	0.0085	0	0	0	0	0	0.1876	0	0	0	0	0	0	0	0	0	0	0	0	0	0	0	0	0	0	0	0	0	0	0	0	0	0	0	0	0	0	0.6309	0	0	0	0.0171	0.0085	0	0	0
Bacteria;Actinobacteria;Actinobacteria_c;Micrococcales;Microbacteriaceae;Amnibacterium	Amnibacterium	0	0	0	0	0	0	0	0	0	0	0	0	0	0	0	0	0	0	0	0	0	0	0	0	0	0	0	0	0	0	0	0	0	0	0	0	0	0	0	0	0	0	0	0	0	0	0	0.2217
Bacteria;Firmicutes;Tissierellia;Tissierellales;Peptoniphilaceae;Anaerococcus	Anaerococcus	0	0	0	0	0	0	0.0426	0	0	0	0	0	0	0	0	0	0.0171	0	0.1364	0	0	0	0.1876	0	0.1108	0.0597	0.0682	0	0	0	0.0171	0.2302	0	0.0938	0.0085	0	0	0	0	0.0085	0	0.0938	0.0171	0	0	0	0.0512	0
Bacteria;Firmicutes;Clostridia;Clostridiales;Lachnospiraceae;Anaerocolumna	Anaerocolumna	0	0	0	0	0	0	0	0	0	0	0	0	0	0	0	0	0	0	0	0	0	0	0	0	0	0	0	0	0	0	0	0	0	0	0	0	0	0	0	0	0	0	0	0	0	0	0	0
Bacteria;Firmicutes;Clostridia;Clostridiales;Lachnospiraceae;Anaerostipes	Anaerostipes	0	0	0	0	0	0	0	0	0	0	0	0	0	0	0	0	0	0	0	0	0	0	0	0	0	0	0	0	0	0	0	0	0	0	0	0	0	0	0	0	0	0	0	0	0	0	0	2.9841
Bacteria;Firmicutes;Bacilli;Bacillales;Bacillaceae;Anoxybacillus	Anoxybacillus	0	0	0	0	0	0	0.0341	0	0.0085	0	0	0	0	0	0	0	0	0	0	0	0	0	0	0	0.1449	0	0.0085	0	0	0	0	0	0	0	0	0	0	0	0	0	0.6565	0	0	0	0	0	0	0
Bacteria;Proteobacteria;Betaproteobacteria;Burkholderiales;Comamonadaceae;Aquabacterium	Aquabacterium	0	0	0	0	0	0	0	0	0	0	0	0	0	0	0	0	0	0	0	0.0256	0	0.0512	0	0	0	0	0	0	0	0	0	0	0.0085	0	0.2728	0	0	0	0	0	0	0	0	0	0	0	0	0
Bacteria;Planctomycetes;Planctomycetia;Planctomycetales;Isosphaeraceae;Aquisphaera	Aquisphaera	0	0	0	0	0	0	0	0	0	0	0	0	0	0	0	0	0	0	0	0	0	0	0	0	0	0	0	0	0	0	0	0	0	0	0	0	0	0	0	0	0	0	0	0	0	0	0	0
Bacteria;Bacteroidetes;Cytophagia;Cytophagales;Cytophagaceae;Arsenicibacter	Arsenicibacter	0	0	0	0	0	0	0	0	0	0	0	0	0	0	0	0	0	0	0	0	0	0	0	0	0	0	0	0	0	0	0	0	0	0	0	0	0	0	0	0	0	0	0	0	0	0	0	0
Bacteria;Actinobacteria;Actinobacteria_c;Micrococcales;Intrasporangiaceae;Arsenicicoccus	Arsenicicoccus	0	0	0	0	0	0	0	0	0	0	0	0	0	0	0	0	0	0	0	0	0	0	0	0	0	0	0	0	0	0	0	0	0	0	0	0	0	0	0	0	0	0	0	0	0	0	0	0
Bacteria;Actinobacteria;Actinobacteria_c;Micrococcales;Micrococcaceae;Arthrobacter	Arthrobacter	0	0	0.0171	0	0	0	0	0	0.7759	0	0	0	0	0	0.1108	0	0	0	0	0	0	0	0	0	0.1364	0	0	0	0	0	0	0	0	0	0	0	0	0	0	0	0	0	0	0	0	0	0	0
Bacteria;Proteobacteria;Alphaproteobacteria;Caulobacterales;Caulobacteraceae;Asticcacaulis	Asticcacaulis	0	0	0	0	0	0	0	0	0	0	0	0	0	0	0	0	0	0	0	0	0	0	0	0	0	0	0	0	0	0	0	0	0	0	0	0	0.0341	0	0	0	0	0	0	0	0	0	0	0
Bacteria;Actinobacteria;Coriobacteriia;Coriobacteriales;Coriobacteriaceae;Atopobium	Atopobium	0	0	0.0767	0.0426	0	0.7332	0	0.3496	0	0	0.1364	0.1194	0	0.0085	0	0.9293	0	0	0.4689	0.0853	0.162	0.2387	0	0.179	0.3325	0	0.1449	0.0853	0	0	0.0085	0.3325	0.2131	0.2984	0.1279	0.6053	0.2899	0	0	0.0597	0.2131	0	0.0426	0.0597	0.0682	0	0.341	0.0426
Bacteria;Firmicutes;Bacilli;Lactobacillales;Carnobacteriaceae;Atopostipes	Atopostipes	0	0	0	0	0	0	0	0	0	0	0	0	0	0	0	0	0	0	0	0	0	0	0	0	0.827	0	0	0	0	0	0	0	0	0	0	0	0.0085	0	0	0	0	0	0.0085	0	0	0	0	0.2046
Bacteria;Proteobacteria;Alphaproteobacteria;Rhizobiales;Aurantimonadaceae;Aurantimonadaceae_uc	Aurantimonadaceae_uc	0	0	0	0.0597	0	0	0	0	0	0	0	0	0	0	0	0	0	0	0	0	0	0	0	0	0	0	0	0	0	0	0	0	0	0	0	0	0	0	0	0	0	0	0	0	0	0	0	0
Bacteria;Proteobacteria;Alphaproteobacteria;Rhizobiales;Aurantimonadaceae;Aureimonas	Aureimonas	0	0	0	0.0682	0	0	0	0	0	0	0	0	0	0	0	0	0	0	0	0	0	0	0.1535	0	0.2473	0	0.1023	0.0597	0	0	0	0	0.0085	0	0	0	0.0256	0	0	0	0	0	0	0	0	0.0426	0	0
Bacteria;Proteobacteria;Betaproteobacteria;Burkholderiales;Comamonadaceae;Azohydromonas	Azohydromonas	0	0	0	0	0	0	0	0	0	0	0	0	0	0	0	0	0	0	0	0	0	0	0	0	0	0	0	0	0	0	0	0	0	0	0	0	0	0	0	0	0	0	0	0	0	0	0	0
Bacteria;Proteobacteria;Betaproteobacteria;Rhodocyclales;Rhodocyclaceae;Azospira	Azospira	0	0	0	0	0	0	0	0	0	0	0	0	0	0	0	0	0	0	0	0	0	0	0	0	0	0.8441	0.0085	2.4299	0	0	0	0	0	0	0	0	0	0	0	0	0	0	0	0	0	0	2.6089	0
Bacteria;Proteobacteria;Alphaproteobacteria;Rhodospirillales;Rhodospirillaceae;Azospirillum	Azospirillum	0	0	0	0	0	0	0	0	0	0	0	0	0	0	0	0	0	0	0	0	0	0	0	0	0	0	0	0	0	0	0	0	0	0	0	0	0	0	0	0	0.0085	0	0	0	0	0	0	0
Bacteria;Firmicutes;Bacilli;Bacillales;Bacillaceae;Bacillaceae_uc	Bacillaceae_uc	0	0	0	0	0	0	0	0	0	0	0	0	0	0	0.0085	0	0	0	0	0	0	0	0	0	0	0	0	0	0	0	0	0	0	0	0	0	0	0	0	0	0	0	0	0	0	0	0	0
Bacteria;Firmicutes;Bacilli;Bacillales;Bacillaceae;Bacillus	Bacillus	0	0.0938	0.0085	0	0	1.3897	0	0	0	0.1449	0	0	0.1108	0	0	0	0	0	0	0	0	0.1194	0.1194	0	0.2899	0	0	0.1279	0	0	0	0	0	0.1108	0	0.0171	0	0	0.2814	0	0	0	0	0.0597	0	0	0	0.989
Bacteria;Bacteroidetes;Bacteroidia;Bacteroidales;Bacteroidaceae;Bacteroides	Bacteroides	0	0	0.0085	0	0	0	0	0	0	0	0	0	0	0	0	0	0	0	0	0	0	0.0597	0	0	0	0	0	0	0.0171	0	0	0.179	0	0.1535	0	0	0.0341	0	0	0.486	0	0.3325	0	0	0.0171	0	0	0.0512
Bacteria;Actinobacteria;Actinobacteria_c;Micrococcales;Dermacoccaceae;Barrientosiimonas	Barrientosiimonas	0	0	0	0	0	0	0	0	0	0	0	0	0	0	0	0	0	0	0	0	0	0	0	0	0	0	0	0	0	0	0	0	0	0	0	0	0	0	0	0	0	0.0085	0	0	0	0	0	0
Bacteria;Proteobacteria;Alphaproteobacteria;Rhizobiales;Bartonellaceae;Bartonella	Bartonella	0	0	0	0	0	0	0	0	4.3311	0	0	0	0	0	0	0.0171	0	0	0	0	0	0	0	0	0	0	0	0	0	0	0	0	0	0	0	0	0	0	0	0	0	0	0	0	0	0	0	0.0341
Bacteria;Proteobacteria;Alphaproteobacteria;Rhizobiales;Bartonellaceae;Bartonellaceae_uc	Bartonellaceae_uc	0	0	0	0	0	0	0	0	0	0	0	0	0	0	0	0	0	0	0	0	0	0	0	0	0	0	0	0	0	0	0	0	0	0	0	0	0	0	0	0	0	0	0	0	0	0	0	0
Bacteria;Proteobacteria;Oligoflexia;Bdellovibrionales;Bdellovibrionaceae;Bdellovibrio	Bdellovibrio	0	0	0	0	0	0	0	0	0	0	0	0	0	0	0	0	0	0	0	0	0	0.0256	0	0	0	0	0	0	0	0	0	0	0	0	0	0	0	0	0	0	0	0	0	0	0.0085	0	0	0
Bacteria;Proteobacteria;Alphaproteobacteria;Rhizobiales;Beijerinckiaceae;Beijerinckia	Beijerinckia	0	0	0	0	0	0	0	0	0	0	0	0	0	0	0	0	0	0	0	0	0	0	0	0	0	0	0	0	0	0	0	0	0	0	0	0	0	0	0	0	0	0	0	0	0	0	0	0
Bacteria;Bacteroidetes;Flavobacteria;Flavobacteriales;Flavobacteriaceae;Bergeyella	Bergeyella	0	0.665	0.0341	0	0	0	0	0	1.5347	0	0.0341	0.0256	0	0.0085	1.3556	0.0341	0	0	0.0256	0.0341	0.0171	0	0	0.1449	0	0.0512	0.0256	0.3751	0.0341	0	0	0.1023	0.0426	0	0.0597	0.2899	0.1961	0	0	0	0.0853	0.0938	0.0512	0.0682	0	0	0.1023	0.2814
Bacteria;Actinobacteria;Actinobacteria_c;Bifidobacteriales;Bifidobacteriaceae;Bifidobacterium	Bifidobacterium	0	0	0	0	0	0	0	0	0	0	0.0085	0	0	0	0	0	0	0	0.1364	0	0	0	0	0	0.0597	0	0	0	0	0	0.0085	0	0	0	0	0.0853	0	0.0085	0	0	0	0	0	0	0	0.0171	0	0.1364
Bacteria;Proteobacteria;Deltaproteobacteria;Desulfovibrionales;Desulfovibrionaceae;Bilophila	Bilophila	0	0	0	0	0	0	0	0	0	0	0	0	0	0	0	0	0	0	0	0	0	0	0	0	0	0	0	0	0	0	0	0	0	0	0	0	0	0	0	0	0	0	0	0	0	0	0	0
Bacteria;Acidobacteria;Blastocatellia;Blastocatellales;Blastocatellaceae;Blastocatella	Blastocatella	0	0	0	0	0	0	0	0	0	0	0	0	0	0	0	0	0	0	0	0	0	0	0	0	0	0	0	0	0	0	0	0	0	0	0	0	0	0	0	0	0	0	0	0	0	0	0	0
Bacteria;Actinobacteria;Actinobacteria_c;Frankiales;Geodermatophilaceae;Blastococcus	Blastococcus	0	0	0	0	0	0	0	0.5542	0.2899	0	0	0	0	0	0	0.0767	0	0	0.1449	0	0	0.0171	0	0	0.1023	0	0	0	0	0	0	0.6139	0	0	0	0	0.0171	0	0	0	0	0	0	0	0	0	0	0.2643
Bacteria;Proteobacteria;Alphaproteobacteria;Sphingomonadales;Sphingomonadaceae;Blastomonas	Blastomonas	0	0	0	0	0	0	0	0	0	0	0	0	0	0	0	0	0	0	0	0	0	0	0	0	0	0	0	0	0	0	0	0	0	0	0	0	0.0341	0	0	0	0	0	0	0	0	0	0	0
Bacteria;Firmicutes;Clostridia;Clostridiales;Lachnospiraceae;Blautia	Blautia	0	0	0	0	0	0	0	0	0	0	0.0085	0	0	0	0	0	0	0	0	0	0	0	0	0	0	0	0	0	0	0	0	0	0	0	0	0	0	0	0	0	0	0	0	0	0	0	0	1.8075
Bacteria;Proteobacteria;Alphaproteobacteria;Rhizobiales;Bosea_f;Bosea	Bosea	0	0	0	0	0	0	0.0597	0	0	0	0	0	0	0	0	0	0	0	0.0171	0	0	0	0	0	0	0.0597	0	0.2728	0	0	0	0	0	0	0	0	0	0	0	0	0	0	0	0	0	0.0171	0.1705	0
Bacteria;Actinobacteria;Actinobacteria_c;Micrococcales;Dermabacteraceae;Brachybacterium	Brachybacterium	0	0	0	0	0	0	0	0	0	0.2643	0	0	0	0	0.1705	0	0	0	0.0256	0	0	0	0	0	0.0682	0.6224	2.0974	2.481	0	0	0	0.2387	0	0	0	0	0	0	0	0	0	0.2302	0	0	0.2217	0.0085	1.5176	0.1449
Bacteria;Proteobacteria;Alphaproteobacteria;Rhizobiales;Bradyrhizobiaceae;Bradyrhizobiaceae_uc	Bradyrhizobiaceae_uc	0	0	0	0	0	0	0	0.0085	0	0	0	0	0.6906	0	0	0	0	0	0	0	0	0	0	0	0	0	0	0	0	0	0	0	0	0	0	0.0085	0	0	0	0	0	0	0	0	0	0	0	0
Bacteria;Proteobacteria;Alphaproteobacteria;Rhizobiales;Bradyrhizobiaceae;Bradyrhizobium	Bradyrhizobium	0.0171	1.0231	0.0682	0.3325	0.0171	4.8853	0.2984	1.9183	2.9158	2.8562	0.0341	0.0171	10.7852	0.0171	4.3823	0.3922	0.1364	0.7503	0.1876	0.0426	0.2131	1.6284	0.6224	0.0256	3.2057	0.0682	0.324	0.4092	0.0938	0	0.0171	1.0316	0.2046	1.0316	1.5091	0.0767	0.4348	0.0085	1.5858	2.4981	2.7027	2.1059	0.1535	0.1279	0.0085	0.2217	0.0938	2.3787
Bacteria;Firmicutes;Bacilli;Bacillales;Paenibacillaceae;Brevibacillus	Brevibacillus	0	0	0	0	0	0	0	0	0	0	0	0	0	0	0	0	0	0	0	0	0	0	0	0	0	0	0	0	0	0	0	0	0	0	0	0	0	0	0	0	0	0	0	0	0	0.0341	0	0
Bacteria;Actinobacteria;Actinobacteria_c;Micrococcales;Brevibacteriaceae;Brevibacterium	Brevibacterium	0	0	0	0	0	0	0	0	0	0	0	0	0	0	0	0	0	0	0	0	0	0	0	0	0	0.0085	0.0171	0	0	0	0	0	0	0	0	0	0	0	0	0	0	0.0256	0	0	0.0085	0	0.0938	0
Bacteria;Proteobacteria;Alphaproteobacteria;Caulobacterales;Caulobacteraceae;Brevundimonas	Brevundimonas	0.0085	0.503	0.0085	0.1194	0	2.7965	22.0138	0.3837	1.2192	1.9524	0	0	0.0597	0.0085	0.4348	0.1023	0	0	0.9549	0	0.0512	0.5201	1.151	0.0426	1.6711	1.492	0.2643	0.8014	0.0938	0	0.0171	0.5201	0	1.6029	1.1851	0.0512	0.1705	0.0085	0.9719	0.179	0.9037	0.2473	0.1194	0	0.0597	0.1364	1.6284	0.2046
Bacteria;Firmicutes;Bacilli;Bacillales;Listeriaceae;Brochothrix	Brochothrix	0	0	0	0	0	0	0	0	0	0	0	0	0	0	0	0	0	0	0	0	0	0.0853	0	0	0	0	0	0	0	0	0	0	0	0	0	0	0	0	0	0	0	0	0	0	0	0	0	0.2728
Bacteria;Proteobacteria;Alphaproteobacteria;Rhizobiales;Brucellaceae;Brucellaceae_g	Brucellaceae_g	0	0	0	0	0	0	0.1108	0	0	0	0	0	0	0	0	0	0	0	0	0	0	0	0	0	0	0	0	0	0	0	0	0	0	0	0	0	0	0	0	0	0	0	0	0	0	0	0	0
Bacteria;Proteobacteria;Gammaproteobacteria;Enterobacterales;Erwiniaceae;Buchnera	Buchnera	0	0	0.0085	0	0	0	0	0	0	0	0	0	0	0	0	0	0	0	0	0	0	0	0	0	0.6394	0	0	0	0	0	0	0	0.0085	0.2302	0.0597	0	0	0	0	0	0	0	0	0	0	0	0	0
Bacteria;Firmicutes;Erysipelotrichi;Erysipelotrichales;Erysipelotrichaceae;Bulleidia	Bulleidia	0	0	0.0597	0	0	0	0	0	0	0.0085	0.0256	0.0597	0	0	0	0.1108	0	0	0.1705	0	0	0.4092	0	0.0341	0	0	0.0512	0.2046	0	0	0	0	0.1449	0.341	0.2643	0.1364	0.1535	0	0.1364	0	0	0	0	0.0256	0.0426	0	0	0
Bacteria;Proteobacteria;Betaproteobacteria;Burkholderiales;Burkholderiaceae;Burkholderia	Burkholderia	0	0	0	0	0	0.2899	0	0	0	0.4348	0	0	0	0	0	0	0	0	0	0	0	0	0	0	0.1449	0	0	0	0.0085	0	0	0	0	0	0	0	0	0	0.0682	0	0.0426	0	0	0	0	0	0	0
Bacteria;Proteobacteria;Gammaproteobacteria;Enterobacterales;Enterobacteriaceae;Buttiauxella	Buttiauxella	0	0	0	0	0	0	0	0	0	0	0	0	0	0	0	0	0	0	0	0	0	0	0	0	0	0	0	0	0	0	0	0	0	0	0	0	0	0	0	0	0	0	0	0	0	0	0	0
Bacteria;Firmicutes;Clostridia;Clostridiales;Lachnospiraceae;Butyrivibrio	Butyrivibrio	0	0	0	0	0	0	0	0	0	0.2558	0	0	0	0	0.0085	0.2643	0	0	0	0	0	0	0	0	0	0	0.1194	0	0	0	0	0	0	0	0	0	0	0	0.0597	0	0	0	0	0	0.0853	0.0256	0	0
Bacteria;Proteobacteria;Gammaproteobacteria;Plasticicumulans_o;CBTK_f;CBTK_g	CBTK_g	0	0	0	0	0	0	0	0	0	0	0	0	0	0	0	0	0	0	0	0	0	0	0	0	0	0	0	0	0	0	0	0	0	0	0	0	0	0	0	0	0	0	0	0	0	0	0	0
Bacteria;Firmicutes;Bacilli;Bacillales;Bacillaceae;Caldibacillus	Caldibacillus	0	0	0	0	0	0	0	0	0	0	0	0	0	0	0	0	0	0	0	0	0	0	0	0	0	0	0	0	0	0	0	0	0	0	0	0	0	0	0	0	0	0	0	0	0	0	0	0
Bacteria;Chloroflexi;Caldilineae;Caldilineales;Caldilineaceae;Caldilinea	Caldilinea	0	0	0	0	0	0	0	0	0	0	0	0	0	0	0	0	0	0	0	0	0	0	0	0	0	0	0	0	0	0	0	0	0	0	0	0	0	0	0	0	0	0	0	0.0171	0	0	0	0
Bacteria;Actinobacteria;Actinobacteria_c;Micrococcales;Dermacoccaceae;Calidifontibacter	Calidifontibacter	0.0085	0.0085	0.0256	0.162	0.0085	0.0853	0.0767	0.2558	0.7929	1.799	0	0	1.3897	0.0085	0	0	0.0085	0.2217	0.0426	0.0512	0.0085	0.486	0.0938	0	0.4604	0	0.1876	0.2046	0	0.0085	0.0171	0.2558	0.0938	0.0682	0.341	0.0171	0.1023	0.0085	0.1961	0.1364	0.5968	1.2533	0.0085	0	0.0512	0.179	0.1279	1.1084
Bacteria;Cyanobacteria;Hormogoneae;Nostocales;Nostocaceae;Calothrix	Calothrix	0	0	0	0	0	0	0	0	0	0	0	0.0085	0	0	0	0	0	0	0	0	0	0	0	0	0	0	0	0	0	0	0	0	0	0	0	0	0	0	0	0	0	0	0	0	0	0	0	0
Bacteria;Proteobacteria;Epsilonproteobacteria;Campylobacterales;Campylobacteraceae;Campylobacter	Campylobacter	0	1.7222	0.179	0.1279	0.0341	0	0	0	0.0085	0.2558	0.0426	0.0767	0	0	0	0.5201	0	0.324	0.8526	0.1023	0	0.2302	0	0.0682	0	0.0085	0.1535	0.0426	0.0426	0.0256	0.0256	0.2899	0.1961	0.6139	0.0085	0.2558	0.2046	0.0171	0.4689	0.4774	0.648	0.2473	0.1876	0.4178	0.2728	0.2046	0.2217	0.3496
Bacteria;Proteobacteria;Epsilonproteobacteria;Campylobacterales;Campylobacteraceae;Campylobacteraceae_uc	Campylobacteraceae_uc	0	0	0.0085	0	0	0	0	0	0	0	0	0	0	0	0	0	0	0	0	0	0	0	0	0	0	0	0	0	0	0	0	0	0	0	0	0	0	0	0	0	0	0	0	0	0	0	0	0
Bacteria;Bacteroidetes;Flavobacteria;Flavobacteriales;Flavobacteriaceae;Capnocytophaga	Capnocytophaga	0	3.3251	0.1108	0.1449	0	0	0	0	0.5798	0.162	0.1535	0.0767	0.7844	0	0.5883	0.1279	0	0.0938	0.4263	0	0.0853	0.3751	0	0.3069	0.1961	0	0.2302	0.0682	0.0938	0	0.0085	0.4348	0	0.7247	0.0938	0.486	0.1961	0.0085	0.3496	1.1169	0.324	1.654	0.0256	0.9634	0.2473	0.162	0.1364	0
Bacteria;Firmicutes;Clostridia;Clostridiales;Ruminococcaceae;Caproiciproducens	Caproiciproducens	0	0.0085	0	0	0	0	0	0	0	0	0	0	0	0	0	0	0	0	0	0	0	0	0	0	0	0	0	0	0	0	0	0	0	0	0	0	0	0	0	0	0	0	0	0	0	0	0	0
Bacteria;Proteobacteria;Gammaproteobacteria;Cardiobacteriales;Cardiobacteriaceae;Cardiobacterium	Cardiobacterium	0	0.6053	0.0085	0	0	0	0	0	0	0	0	0	0	0	0.1364	0	0	0	0.1449	0	0	0	0	0.0085	0	0	0.0767	0	0	0	0	0	0	0.0171	0	0.0171	0.0256	0	0	0	0	0.5371	0	0.0256	0.0256	0.0853	0	0
Bacteria;Firmicutes;Bacilli;Lactobacillales;Carnobacteriaceae;Carnobacterium	Carnobacterium	0	0	0	0	0	0	0	0	0	0	0	0	0	0	0	0	0	0	0	0	0	0.0938	0	0	0	0	0	0	0	0	0	0	0	0	0	0	0	0	0	0	0	0	0	0	0	0	0	0
Bacteria;Firmicutes;Clostridia;Clostridiales;Lachnospiraceae;Catonella	Catonella	0	0	0.0426	0	0	0	0	0	0	0	0	0.0085	0	0	0	0	0	0	0	0	0	0.1023	0	0	0	0	0	0	0	0	0	0	0	0.4689	0.0682	0.0085	0.0512	0	0	0.0938	0	0.1364	0	0	0.0767	0	0	0
Bacteria;Proteobacteria;Alphaproteobacteria;Caulobacterales;Caulobacteraceae;Caulobacter	Caulobacter	0	0	0	0	0	0	0	0	0	0	0	0	0	0	0	0	0	0	0	0	0	0	0	0	0	0	0.0085	0	0	0	0	0	0.0426	0	0	0	0	0	0	0.0512	0	0	0	0	0	0	0.0171	0
Bacteria;Proteobacteria;Alphaproteobacteria;Caulobacterales;Caulobacteraceae;Caulobacteraceae_uc	Caulobacteraceae_uc	0	0	0	0	0	0	0	0	0	0	0	0	0	0	0	0	0	0	0	0	0	0.0512	0	0	0	0	0	0	0	0	0	0	0	0	0	0	0	0	0	0	0	0	0	0	0	0	0	0
Bacteria;Actinobacteria;Actinobacteria_c;Micrococcales;Cellulomonadaceae;Cellulomonas	Cellulomonas	0	0	0	0	0	0	0	0	0	0.1364	0	0	0	0	0	0	0	0	0	0	0	0	0	0	0	0	0	0	0	0	0	0	0	0	0	0	0	0	0	0	0	0	0	0	0	0	0	0
Bacteria;Firmicutes;Clostridia;Clostridiales;Ruminococcaceae;Cellulosibacter	Cellulosibacter	0	0	0	0	0	0	0	0	0	0	0	0	0	0	0	0	0	0	0	0	0	0	0	0	0	0	0	0	0	0	0	0	0	0	0	0	0	0	0	0.0767	0	0	0	0	0	0	0	0
Bacteria;Firmicutes;Bacilli;Bacillales;Bacillaceae;Cerasibacillus	Cerasibacillus	0	0	0	0	0	0	0	0	0	0	0	0	0	0	0.0938	0	0	0	0	0	0	0	0	0	0	0	0	0	0	0	0	0	0	0	0	0	0	0	0	0	0	0	0	0	0	0	0	0
Bacteria;Proteobacteria;Alphaproteobacteria;Rhizobiales;Methylopila_f;Chenggangzhangella	Chenggangzhangella	0	0	0	0	0	0	0	0	0	0	0	0	0	0	0	0	0	0	0	0	0	0	0	0	0	0	0	0	0	0	0	0	0	0	0	0	0	0	0	0	0	0	0	0	0	0	0	0
Bacteria;Proteobacteria;Gammaproteobacteria;Xanthomonadales;Xanthomonadaceae;Chiayiivirga	Chiayiivirga	0	0	0	0	0	0	0	0	0	0	0	0	0	0	0	0	0	0	0	0	0	0	0	0	0	0	0	0	0	0	0	0	0	0	0	0	0	0	0	0	0	0	0	0	0	0	0	0
Bacteria;Bacteroidetes;Sphingobacteriia;Sphingobacteriales;Chitinophagaceae;Chitinophagaceae_uc	Chitinophagaceae_uc	0	0	0	0	0	0	0	0	0	0	0	0	0	0	0	0	0	0	0	0	0	0	0	0	0	0	0	0	0	0	0	0	0	0	0	0	0	0	0.0426	0	0	0	0	0	0	0	0	0
Bacteria;Chloroflexi;Chloroflexia;Chloroflexales;Chloroflexaceae;Chloroflexaceae_uc	Chloroflexaceae_uc	0	0	0	0	0	0	0	0	0	0	0	0	0	0	0	0	0	0	0	0	0	0	0	0	0	0	0	0	0	0	0	0	0	0	0	0	0	0	0	0	0	0	0	0	0	0	0.0256	0
Bacteria;Bacteroidetes;Flavobacteria;Flavobacteriales;Flavobacteriaceae;Chryseobacterium	Chryseobacterium	0	0	0.0085	0	0	1.0657	5.3457	0.0085	0	0.0682	0	0.0085	0	0	0.0853	0.0171	0	0	0.341	0.0171	0.0853	0.486	12.6865	0.0085	0	0.0938	0.3837	0.3666	0.1876	0	0.0085	0	0.179	0.5286	0.0938	0.0085	0.2046	0	0.1279	0	0.4178	0	0.0171	0	0.0256	0	0.2558	0
Bacteria;Firmicutes;Bacilli;Bacillales;Planococcaceae;Chryseomicrobium	Chryseomicrobium	0	0	0	0	0	0	0	0	0	0	0	0	0	0	0	0	0	0	0	0	0	0	0	0	0	0	0	0	0	0	0	0	0	0	0	0	0	0	0.0256	0	0	0	0	0	0	0	0	0
Bacteria;Verrucomicrobia;Spartobacteria;Chthoniobacterales;Chthoniobacteraceae;Chthoniobacteraceae_uc	Chthoniobacteraceae_uc	0	0	0	0	0	0	0	0	0	0	0	0	0	0	0	0	0	0	0	0	0	0	0	0	0	0	0	0	0	0	0	0	0	0	0	0	0	0	0	0	0	0	0	0	0	0	0	0
Bacteria;Firmicutes;Bacilli;Bacillales;Planococcaceae;Chungangia	Chungangia	0	0	0	0	0	0	0	0	0	0	0	0	0	0	0	0	0	0	0	0	0	0	0	0	0	0	0	0	0	0	0	0	0	0	0	0	0	0	0	0	0.2814	0	0	0	0	0	0	0
Bacteria;Actinobacteria;Actinobacteria_c;Micrococcales;Micrococcaceae;Citricoccus	Citricoccus	0	0	0	0	0	0	0	0	0	0	0	0	0	0	0	0	0	0	0	0	0	0	0	0	0	0	0	0	0	0	0	0	0	0	0	0	0	0	0	0.0512	0	0	0	0	0	0	0	0.3922
Bacteria;Proteobacteria;Gammaproteobacteria;Enterobacterales;Enterobacteriaceae;Citrobacter	Citrobacter	0	0	0	0	0	0	0	0	0	0	0	0.0085	0	0	0	0	0.0426	0.0085	0	0	0	0.0512	0.0085	0	0	0.7759	0.1449	1.3727	0	0	0	0	0	0	0	0	0.0341	0	0	0	0	0	0	0	0.0171	0.0682	0.827	0
Bacteria;Actinobacteria;Actinobacteria_c;Micrococcales;Microbacteriaceae;Clavibacter	Clavibacter	0	0	0	0	0	0	0	0	0	0	0	0	0	0	0	0	0	0.0938	0	0.0171	0	0	0	0	0	0	0	0	0	0	0	0	0	0	0	0	0	0	0	0	0	0	0	0	0	0	0	0
Bacteria;Bacteroidetes;Flavobacteria;Flavobacteriales;Flavobacteriaceae;Cloacibacterium	Cloacibacterium	0	0	0.0085	0	0.0085	0	0	0	0.989	0	0.0085	0	0	0	0.0341	0	0.0085	0	0.2558	0.0085	0.3069	0.0512	0	0	0	0.0256	0.1194	0.0767	0	0	0	0	0.0597	0.1705	0	0.0171	0	0	0	0	0	0	0	0	0	0	0.0853	1.5517
Bacteria;Firmicutes;Clostridia;Clostridiales;Clostridiaceae;Clostridium	Clostridium	0.0256	0	0	0	0	0	0	0	0	0	0	0	0	0	0	0	0	0	0	0	0	0	0	0	0	0	0	0.1023	0	0	0	0	0	0	0	0	0	0	0.0085	0.0085	0.0085	0.0085	0	0	0.0085	0	0	0
Bacteria;Firmicutes;Clostridia;Clostridiales;Lachnospiraceae;Clostridium_g21	Clostridium_g21	0	0.0171	0	0	0	0	0	0	0	0	0	0	0	0	0	0	0	0	0	0	0	0	0	0	0	0	0	0	0	0	0	0	0	0	0	0	0	0	0	0	0	0	0	0	0	0	0	0
Bacteria;Firmicutes;Clostridia;Clostridiales;Lachnospiraceae;Clostridium_g24	Clostridium_g24	0	0	0	0	0	0	0	0	0	0	0	0	0	0	0	0	0	0	0	0	0	0	0	0	0	0	0	0	0	0	0	0	0	0.0512	0	0	0.0938	0	0	0	0	0	0	0	0	0	0	0
Bacteria;Firmicutes;Clostridia;Clostridiales;Lachnospiraceae;Clostridium_g34	Clostridium_g34	0	0	0	0	0	0	0	0	0	0	0	0	0	0	0	0	0	0	0	0	0	0	0	0	0	0	0	0.0256	0	0	0	0	0	0	0	0	0	0	0	0	0	0	0	0	0	0	0	0
Bacteria;Firmicutes;Erysipelotrichi;Erysipelotrichales;Erysipelotrichaceae;Clostridium_g6	Clostridium_g6	0	0	0	0	0	0	0	0	0	0	0	0	0	0	0	0	0	0	0	0	0	0	0	0	0	0	0	0	0	0	0	0	0	0.1876	0	0	0	0	0	0	0	0	0	0	0	0	0	0
Bacteria;Bacteroidetes;Sphingobacteriia;Sphingobacteriales;Chitinophagaceae;Cnuella	Cnuella	0	0	0	0	0	0	0	0	0	0	0	0	0	0	0	0	0	0	0	0	0	0	0	0	0	0	0	0	0	0	0	0	0	0	0	0	0	0	0.2814	0	0	0	0	0	0	0	0.0341	0
Bacteria;Actinobacteria;Actinobacteria_c;Micrococcales;Microbacteriaceae;Cnuibacter	Cnuibacter	0	0	0	0	0	0	0	0	0	0	0	0	0	0	0	0	0	0	0.0085	0	0	0	0	0	0	0	0	0	0	0	0	0	0	0	0	0	0	0	0	0	0	0	0	0	0	0	0	0
Bacteria;Proteobacteria;Betaproteobacteria;Burkholderiales;Comamonadaceae;Comamonadaceae_uc	Comamonadaceae_uc	0	0	0	0	0	0	0.0341	0.0085	0	0	0	0	0	0	0	0	0	0	0	0.0085	0	0	0.0085	0	0	0	0	0	0	0	0	0	0	0	0	0	0	0	0	0	0	0.0085	0	0	0	0	0	0
Bacteria;Proteobacteria;Betaproteobacteria;Burkholderiales;Comamonadaceae;Comamonas	Comamonas	0	0.1961	0.0085	0.0085	0.0085	0	5.2434	0.1023	0.7418	0.3496	0.0938	0.0256	0.5798	0.0171	0.2302	0.4604	0.2217	0.5116	0.9464	0.2558	1.151	0.3069	0.2046	0	1.6966	0.0512	0.3069	0.2217	0.2131	0	0.0938	0	0.3751	0.2728	0.1023	0.1023	0.2899	0	0.1876	0.1023	0.2984	2.0547	0.3155	0.1535	0.0085	0.1876	0.0085	0
Bacteria;Actinobacteria;Thermoleophilia;Solirubrobacterales;Conexibacteraceae;Conexibacter	Conexibacter	0	0	0	0.1535	0	0	0	0	0	0	0	0	0	0	0	0	0	0	0	0	0	0	0	0	0	0	0	0	0	0	0	0	0	0	0	0	0	0	0	0	0	0	0	0	0	0	0	0
Bacteria;Firmicutes;Clostridia;Clostridiales;Lachnospiraceae;Coprococcus	Coprococcus	0	0	0	0	0	0	0	0	0	0	0	0	0	0	0	0	0	0	0	0	0	0	0	0	0	0	0	0	0	0	0	0	0	0	0	0	0	0	0	0	0	0	0	0	0	0	0	0.1194
Bacteria;Firmicutes;Clostridia;Clostridiales;Lachnospiraceae;Coprococcus_g2	Coprococcus_g2	0	0	0	0	0	0	0	0	0	0	0	0	0	0	0	0	0	0	0	0	0	0	0	0	0	0	0	0	0	0	0	0	0	0	0	0	0	0	0	0	0	0	0	0	0	0	0	0.4263
Bacteria;Actinobacteria;Actinobacteria_c;Corynebacteriales;Corynebacteriaceae;Corynebacterium	Corynebacterium	0.0085	0.9123	0.2302	0.3837	0.0171	4.783	0.2899	2.2764	5.6953	3.6405	0.1364	0.0171	7.4516	0.0256	0.9293	0.2643	0.1279	1.2618	1.8245	0.2984	0.5968	1.9951	10.4101	0.8014	7.0253	0.1023	0.6053	0.4519	0.1108	0	0.0426	25.4071	0.7503	4.3311	20.1807	0.2302	0.9975	0.0171	3.3592	4.118	4.3738	2.3958	0.5286	0.648	0.0853	49.4075	0.1705	3.0352
Bacteria;Proteobacteria;Gammaproteobacteria;Legionellales;Coxiellaceae;Coxiella	Coxiella	0	0	0	0	0	0	0	0	0	0	0	0	0	0	0	0	0	0	0	0	0	0	0	0	0	0	0	0	0	0	0	0	0	0	0	0	0	0	0	0	0	0	0	0	0	0	0	0
Bacteria;Proteobacteria;Gammaproteobacteria;Legionellales;Coxiellaceae;Coxiellaceae_uc	Coxiellaceae_uc	0	0	0	0	0	0	0	0	0	0	0	0	0	0	0	0	0	0	0	0	0	0	0	0	0	0	0	0	0	0	0	0	0	0	0	0	0	0	0	0	0	0	0	0	0	0	0	0
Bacteria;Proteobacteria;Alphaproteobacteria;Rhodospirillales;Acetobacteraceae;Craurococcus	Craurococcus	0	0	0	0	0	0	0	0	0	0	0	0	0	0	0.0341	0	0	0	0.0512	0	0	0	0.1705	0	0	0	0	0	0	0	0	0	0	0	0	0	0	0	0	0	0	0	0	0	0	0	0	0
Bacteria;Chlamydiae;Chlamydiae_c;Chlamydiales;Criblamydiaceae;Criblamydiaceae_uc	Criblamydiaceae_uc	0	0	0	0	0	0	0	0	0	0	0	0	0	0	0	0	0	0	0	0	0	0	0	0	0.0938	0	0	0	0	0	0	0	0	0	0	0	0	0	0	0	0	0	0	0	0	0	0	0
Bacteria;Actinobacteria;Coriobacteriia;Coriobacteriales;Coriobacteriaceae;Cryptobacterium	Cryptobacterium	0	0	0	0	0	0	0	0	0	0	0	0	0	0	0	0	0	0	0	0	0	0	0	0	0	0	0	0	0	0	0	0	0	0	0	0	0	0	0	0	0	0	0	0	0	0	0	0
Bacteria;Actinobacteria;Actinobacteria_c;Frankiales;Antricoccus_f;Cumulibacter	Cumulibacter	0	0	0	0	0	0	0	0	0	0	0	0	0	0	0	0	0	0	0	0	0	0	0	0	0	0	0	0	0	0	0	0	0	0	0	0	0	0	0	0.0341	0	0	0	0	0	0	0	0
Bacteria;Proteobacteria;Betaproteobacteria;Burkholderiales;Ralstonia_f;Cupriavidus	Cupriavidus	0	0	0	0	0	0	0	0	0	0	0.0171	0	0	0	0	0	0	0	0	0	0	0	0	0	0	0.0682	0.0171	0	0	0	0	0	0	0	0	0	0	0	0	0	0	0	0	0	0	0	0.0767	0
Bacteria;Actinobacteria;Actinobacteria_c;Propionibacteriales;Propionibacteriaceae;Cutibacterium	Cutibacterium	0.1449	3.8025	0.1535	1.5602	0.1535	9.225	0.6309	5.3287	11.2201	14.5707	0.9719	0.3581	9.8985	0.1364	3.8793	1.5858	1.0828	2.805	3.453	1.475	4.0157	12.1835	10.7085	0.1449	19.3367	0.4433	5.7379	10.2055	0.8355	0.1876	0.6224	3.9219	1.3045	4.2715	9.1142	2.3105	7.3834	0.2131	8.2019	6.4456	7.9973	4.6807	5.2178	1.0146	0.2217	5.7209	1.4068	6.6672
Bacteria;Proteobacteria;Deltaproteobacteria;Myxococcales;Archangiaceae;Cystobacter	Cystobacter	0	0	0	0	0	0	0	0	0	0	0	0	0	0	0.2984	0	0	0	0	0	0	0	0	0	0	0	0	0	0	0	0	0	0	0	0	0	0	0	0	0	0	0	0	0	0	0	0	0
Bacteria;Bacteroidetes;Cytophagia;Cytophagales;Cytophagaceae;Cytophaga	Cytophaga	0	0	0	0	0	0	0	0	0	0	0	0	0	0	0	0	0	0	0	0	0	0	0	0	0	0	0.2387	0	0	0	0	0	0	0	0	0	0	0	0	0	0	0	0	0	0	0	0	0
Bacteria;Bacteroidetes;Cytophagia;Cytophagales;Cytophagaceae;Cytophagaceae_uc	Cytophagaceae_uc	0	0	0	0	0	0	0	0	0	0	0	0	0	0	0	0	0	0	0	0	0	0	0	0	0	0	0	0	0	0	0	0	0	0	0	0	0	0	0	0	0	0	0	0	0	0	0	0
Bacteria;Bacteroidetes;Bacteroidia;Bacteroidales;AC160630_f;DQ003626_g	DQ003626_g	0	0	0	0	0	0	0	0	0	0	0	0	0	0	0	0	0	0	0	0	0	0	0	0	0	0	0	0	0	0	0	0	0	0	0	0	0	0	0	0	0	0	0	0.0341	0	0	0	0
Bacteria;Actinobacteria;Actinobacteria_c;Propionibacteriales;Propionibacteriaceae;DQ125551_g	DQ125551_g	0	0	0	0	0	0	0	0	0	0	0	0	0	0	0	0	0	0	0	0	0	0	0	0	0	0	0	0	0	0	0	0	0	0	0	0	0	0	0	0	0	0	0	0	0	0	0	0
Bacteria;Actinobacteria;Acidimicrobiia;Acidimicrobiales;Iamiaceae;DQ129383_g	DQ129383_g	0	0	0	0	0	0	0	0	0	0	0	0	0	0	0	0	0	0	0	0	0	0	0	0	0	0	0	0	0	0	0	0	0	0	0	0	0	0	0	0	0	0	0	0	0	0	0	0
Bacteria;Chloroflexi;Thermomicrobia;DQ129389_o;DQ129389_f;DQ129389_f_uc	DQ129389_f_uc	0	0	0	0	0	0	0	0	0	0	0	0	0	0	0	0	0	0	0	0	0	0	0	0	0	0	0	0	0	0	0	0	0	0	0	0	0	0	0	0	0	0	0	0	0	0	0	0
Bacteria;Chloroflexi;Thermomicrobia;DQ129389_o;DQ129389_f;DQ129389_g	DQ129389_g	0	0	0	0	0	0	0	0	0	0	0	0	0	0	0	0	0	0	0	0	0	0	0	0	0	0	0.0256	0	0	0	0	0	0	0	0	0	0	0	0.0853	0.0085	0	0	0	0	0	0.1023	0	0
Bacteria;Cyanobacteria;Chroobacteria;Pleurocapsales;Chroococcidiopsis_f;DQ129645_g	DQ129645_g	0	0	0	0	0	0	0	0	0	0	0	0	0	0	0	0	0	0	0	0	0	0	0	0	0	0	0	0	0	0	0	0	0.0597	0	0	0	0	0	0	0	0	0.1023	0	0	0	0	0	0
Bacteria;Bacteroidetes;Sphingobacteriia;NVQB_o;NVQB_f;DQ404664_g	DQ404664_g	0	0	0	0	0	0	0	0	0	0	0	0	0	0	0	0	0	0	0.0767	0	0	0	0	0	0	0	0	0	0	0	0	0	0	0	0	0	0	0	0	0.0767	0	0	0	0	0	0.0171	0	0
Bacteria;Cyanobacteria;Chroobacteria;Pleurocapsales;Chroococcidiopsis_f;DQ532182_g	DQ532182_g	0	0	0	0	0	0	0	0	0	0	0	0	0	0	0	0	0	0	0	0	0	0	0	0	0	0	0	0	0	0	0	0	0	0	0	0	0	0	0	0	0	0	0	0	0	0	0	0
Bacteria;Proteobacteria;Alphaproteobacteria;Caulobacterales;Caulobacteraceae;DQ532201_g	DQ532201_g	0	0	0	0	0	0	0	0	0	0	0	0	0	0	0	0	0	0	0	0	0	0	0	0	0	0	0	0	0	0	0	0	0	0	0	0	0	0	0	0	0	0	0	0	0	0	0	0
Bacteria;Proteobacteria;Alphaproteobacteria;Rhodospirillales;Acetobacteraceae;DQ532333_g	DQ532333_g	0	0	0	0	0	0	0	0	0	0	0	0	0	0	0	0	0	0	0	0	0	0	0	0	0.2814	0	0	0	0	0	0	0	0	0	0	0	0	0	0	0	0	0	0	0	0	0	0	0
Bacteria;Gemmatimonadetes;Gemmatimonadetes_c;Gemmatimonadales;Gemmatimonadaceae;DQ532334_g	DQ532334_g	0	0	0	0	0	0	0	0	0	0	0	0	0	0	0	0	0	0	0	0	0	0	0	0	0.0767	0	0	0	0	0	0	0	0	0.162	0	0	0	0	0	0	0	0	0	0	0	0	0	0
Bacteria;Actinobacteria;Actinobacteria_c;Kineosporiales;Kineosporiaceae;DQ532344_g	DQ532344_g	0	0	0	0	0	0	0	0	0	0	0	0	0	0	0	0.0512	0	0	0	0	0	0	0	0	0	0	0	0	0	0	0	0	0	0	0	0	0	0	0	0	0	0	0	0	0	0	0	0
Bacteria;TM6;TM6_c;Babela_o;PAC000589_f;DQ814727_g	DQ814727_g	0	0	0	0	0	0	0	0	0	0	0	0	0	0	0	0	0	0	0	0	0	0	0	0	0	0	0	0	0	0	0	0	0	0	0	0	0	0	0	0	0	0	0	0	0	0	0	0
Bacteria;Proteobacteria;Alphaproteobacteria;Rhodospirillales;Acetobacteraceae;DQ906052_g	DQ906052_g	0	0	0	0	0	0	0	0	0.1023	0	0	0	0	0	0	0	0	0	0	0	0	0	0	0	0	0	0	0	0	0	0	0	0	0	0	0	0	0	0	0	0	0	0	0	0	0	0	0
Bacteria;Chloroflexi;Chloroflexia;Chloroflexales;DQ906857_f;DQ906857_f_uc	DQ906857_f_uc	0	0	0	0	0	0	0	0	0	0	0	0	0	0	0	0	0	0	0	0	0	0	0	0	0	0	0	0	0	0	0	0	0	0	0	0	0	0	0	0	0	0	0	0	0	0	0	0
Bacteria;Bacteroidetes;Flavobacteria;Flavobacteriales;Flavobacteriaceae;Daejeonia	Daejeonia	0	0	0	0	0	0	0	0	0	0	0	0	0	0	0	0	0	0	0	0	0	0	0	0	0	0	0	0	0	0	0	0	0	0	0	0	0	0	0	0	0	0	0	0	0	0	0	0
Bacteria;Proteobacteria;Betaproteobacteria;Rhodocyclales;Azonexaceae;Dechloromonas	Dechloromonas	0	0	0	0	0	0	0	0	0	0	0	0	0	0	0	0	0	0	0	0	0.0512	0.0597	0	0	0	0.0085	0	0	0	0	0	0	0	0.0085	0	0	0	0	0	0	0	0	0	0	0	0	0	0
Bacteria;Deinococcus-Thermus;Deinococci;Deinococcales;Deinococcaceae;Deinococcaceae_uc	Deinococcaceae_uc	0	0	0	0	0	0	0	0	0	0	0	0	0	0	0	0	0	0	0	0	0	0	0	0	0.0171	0	0	0	0	0	0	0	0	0.1279	0	0	0	0	0	0	0	0	0	0	0	0	0	0
Bacteria;Deinococcus-Thermus;Deinococci;Deinococcales;Deinococcaceae;Deinococcus	Deinococcus	0	0	0	0	0	0	0	0	0	0	0	0	0	0	0	0	0	0	0	0	0	0	1.0061	0	0.2302	0	0	0	0.0085	0	0.0426	0	0	0.1535	0.0682	0	0.0341	0	0	0.0171	0.179	0.5542	0.0085	0.0085	0.0085	0.0767	0	0
Bacteria;Proteobacteria;Betaproteobacteria;Burkholderiales;Comamonadaceae;Delftia	Delftia	0	0	0	0	0	0	1.0913	0	0	0	0	0	0	0	0	0	0	0.0085	0	0	0	0	5.8914	0	0	0	0	0	0	0	0	0	0	0	0	0	0	0	0	0	0	0	0	0	0	0	0	0
Bacteria;Actinobacteria;Actinobacteria_c;Micrococcales;Dermacoccaceae;Dermacoccaceae_uc	Dermacoccaceae_uc	0	0	0	0.0085	0	0	0	0	0.0085	0	0	0	0	0	0	0	0	0	0	0	0	0	0	0	0	0	0	0	0	0	0	0.0085	0	0	0	0	0	0	0	0.0085	0	0.0085	0	0	0	0	0	0
Bacteria;Actinobacteria;Actinobacteria_c;Micrococcales;Dermacoccaceae;Dermacoccus	Dermacoccus	0	0.341	0	0.1108	0	0.665	0	0.4092	0.4604	1.0487	0	0	0.4689	0.0085	0.4178	0	0	0.0938	0.503	0	0.0426	0.0426	0	0	1.0828	0.0682	0	0	0.0085	0	0.0171	0.7247	0.0597	0.1108	0.486	0.0341	0.1705	0	0.5627	0	0	0.5798	0.0938	0	0.0085	0.0682	0	0.3581
Bacteria;Firmicutes;Clostridia;Clostridiales;Peptococcaceae;Desulfotomaculum	Desulfotomaculum	0	0	0	0	0	0	0	0	0	0	0	0	0	0	0	0	0	0	0	0	0	0	0	0	0	0	0	0	0	0	0	0	0	0	0	0	0	0	0	0	0	0	0	0	0	0	0	0
Bacteria;Proteobacteria;Deltaproteobacteria;Desulfovibrionales;Desulfovibrionaceae;Desulfovibrio	Desulfovibrio	0	0.0171	0	0	0	0	0	0	0	0	0	0	0	0	0	0	0	0	0	0	0	0	0	0	0	0	0	0	0	0	0	0	0	0	0	0	0	0	0	0.162	0	0	0	0	0	0	0	0
Bacteria;Firmicutes;Clostridia;Natranaerobiales;Dethiobacter_f;Dethiobacter	Dethiobacter	0	0	0	0	0	0	0	0	0	0	0	0	0	0	0	0	0	0	0	0	0	0	0	0	0	0	0	0	0	0	0	0	0	0	0	0	0	0	0	0	0	0	0	0	0	0	0	0
Bacteria;Proteobacteria;Alphaproteobacteria;Rhizobiales;Devosia_f;Devosia	Devosia	0	0	0	0	0	0.81	0.0171	0	0	0	0	0	0	0	0	0	0	0	0	0	0	0	0	0	0	0	0	0	0	0	0	0	0	0	0	0	0	0	0	0	0	0	0	0	0	0	0.0085	0
Bacteria;Firmicutes;Negativicutes;Veillonellales;Veillonellaceae;Dialister	Dialister	0	0.4178	0.0256	0.0341	0	0.3837	0	0	0	0.5201	0	0	0	0.0085	0.2302	0.0341	0	0	0.0171	0	0.0256	0.0256	0	0.0341	0	0	0	0	0.0256	0	0.0853	0	0	0	0	0.0256	0.0767	0	0.1876	0.1279	0.2814	0	0	0.1194	0.0426	0.0085	0.0341	0.2046
Bacteria;Proteobacteria;Betaproteobacteria;Burkholderiales;Comamonadaceae;Diaphorobacter	Diaphorobacter	0	0	0	0	0.0085	0	0	0	1.9354	1.2874	0	0	1.4068	0.0256	0	0.0938	0	0.1961	1.5432	0	1.2789	0.3922	0.4007	0	0.179	0.0512	0.162	0.0085	0	0	0	0	0.1705	0.4774	0.0256	0.0171	0.0171	0	0.1108	0	0	0.5371	0.0426	0.0597	0	0.1108	0.0341	1.3215
Bacteria;Actinobacteria;Actinobacteria_c;Corynebacteriales;Dietziaceae;Dietzia	Dietzia	0	0	0	0	0	0	0.0597	0	0	0	0	0	0	0	0	0	0	0	0	0	0	0.0341	0	0	0	0	0.0171	0	0	0	0	0	0	0	0	0	0	0	0	0	0	0	0	0	0	0	0.1023	0.2728
Bacteria;Proteobacteria;Gammaproteobacteria;Xanthomonadales;Xanthomonadaceae;Dokdonella	Dokdonella	0	0	0	0	0	0	0	0	0	0	0	0	0	0	0	0	0	0	0	0	0	0	0	0	0	0	0	0	0	0	0	0	0	0	0	0	0	0	0	0	0	0	0	0	0	0	0	0.0085
Bacteria;Firmicutes;Bacilli;Lactobacillales;Carnobacteriaceae;Dolosigranulum	Dolosigranulum	0	0	0	0	0	0	0	0	0	0	0	0	0	0	0	0	0	0	0	0	0	0	0	0	0	0	0	0	0	0.0085	0	0	0	0	0	0	0	0	0	0	0	0	0	0	0	0	0	0
Bacteria;Firmicutes;Bacilli;Bacillales;Bacillaceae;Domibacillus	Domibacillus	0	0	0	0	0	0	0	0	0	0	0	0	0	0	0	0	0	0	0	0	0	0	0	0	0	0	0	0	0	0	0	0	0	0	0	0	0	0	0	0	0	0	0	0	0	0	0	0
Bacteria;Firmicutes;Clostridia;Clostridiales;Lachnospiraceae;Dorea	Dorea	0	0	0	0	0	0	0	0	0	0	0	0	0	0.0171	0	0	0	0	0	0	0	0	0	0	0	0	0	0	0	0	0	0	0	0	0	0	0	0	0	0	0	0	0	0	0	0	0	0.3837
Bacteria;Bacteroidetes;Cytophagia;Cytophagales;Cytophagaceae;Dyadobacter	Dyadobacter	0	0	0	0	0	0	0	0	0	0	0	0	0	0	0	0	0	0	0	0	0	0	0	0	0	0	0	0	0	0	0	0	0	0	0	0	0	0	0	0.0341	0	0	0	0	0	0	0	0
Bacteria;Cyanobacteria;Chroobacteria;Pleurocapsales;Chroococcidiopsis_f;EF032788_g	EF032788_g	0	0	0	0	0	0	0	0	0	0	0	0	0	0	0	0	0	0	0	0	0	0	0	0	0	0	0	0	0	0	0	0	0	0	0	0	0	0	0	0	0	0.0938	0	0	0	0	0	0
Bacteria;Proteobacteria;Alphaproteobacteria;Rhodospirillales;Alysiosphaera_f;EF125410_g	EF125410_g	0	0	0	0	0	0	0	0	0	0	0	0	0	0	0	0	0	0	0	0	0	0	0	0	0	0	0	0	0	0	0	0	0	0	0	0	0	0	0	0	0	0	0	0	0	0	0	0
Bacteria;Firmicutes;Clostridia;Clostridiales;Mogibacterium_f;EF436322_g	EF436322_g	0	0	0	0	0	0	0	0	0	0	0	0	0	0	0	0	0	0	0	0	0	0	0	0	0	0	0	0	0	0	0	0	0	0	0	0	0	0	0	0	0	0	0	0	0	0	0	0
Bacteria;Tenericutes;Mollicutes;PAC001265_o;PAC001265_f;EF586032_g	EF586032_g	0	0	0	0	0	0	0	0	0	0	0	0	0	0	0	0	0	0	0	0	0	0	0	0	0	0	0	0	0	0	0	0	0	0	0	0	0	0	0	0	0	0	0	0	0	0	0	0
Bacteria;Actinobacteria;Actinobacteria_c;Frankiales;Frankiaceae;EU132518_g	EU132518_g	0	0	0	0	0	0	0	0	0	0	0	0	0	0	0	0	0	0	0	0	0	0	0	0	0	0	0	0	0	0	0	0	0	0	0	0	0	0	0	0	0	0	0	0	0	0	0	0
Bacteria;Chloroflexi;EU133950_c;EU133950_o;EU133950_f;EU133950_f_uc	EU133950_f_uc	0	0	0	0	0	0	0	0	0	0	0	0	0	0	0	0	0	0	0	0	0	0	0	0	0.0853	0	0	0	0	0	0	0	0	0	0	0	0	0	0	0	0	0	0	0	0	0	0	0
Bacteria;Chloroflexi;Chloroflexia;Chloroflexales;EU134133_f;EU134133_f_uc	EU134133_f_uc	0	0	0	0	0	0	0	0	0	0	0	0	0	0	0	0	0	0	0	0	0	0	0	0	0	0	0	0	0	0	0	0	0	0	0	0	0	0	0	0	0	0	0	0	0	0	0	0
Bacteria;TM6;TM6_c;Babela_o;EU266778_f;EU266778_g	EU266778_g	0	0	0	0	0	0	0	0	0	0	0	0	0	0	0	0	0	0	0	0	0	0	0	0	0	0	0	0	0	0	0	0	0	0	0	0	0	0	0	0	0	0	0	0	0	0	0	0
Bacteria;Proteobacteria;Alphaproteobacteria;Rhizobiales;Aurantimonadaceae;EU289426_g	EU289426_g	0	0	0	0	0	0	0	0	0	0	0	0	0	0	0	0	0	0	0	0	0	0	0	0	0	0	0	0	0	0	0	0	0	0	0.0171	0	0	0	0	0	0	0	0	0	0	0	0	0
Bacteria;Proteobacteria;Alphaproteobacteria;Rhizobiales;Beijerinckiaceae;EU289441_g	EU289441_g	0	0	0	0	0	0	0	0	0	0	0	0	0	0	0	0	0	0	0	0	0	0	0	0	0	0	0	0	0	0	0	0	0	0	0	0	0	0	0	0	0	0	0	0	0.0085	0	0	0.1279
Bacteria;Actinobacteria;Thermoleophilia;Thermoleophilales;Thermoleophilaceae;EU289467_g	EU289467_g	0	0	0	0	0	0	0	0	0	0	0	0	0	0	0	0	0	0	0	0	0	0	0	0	0.162	0	0	0	0	0	0	0	0	0	0	0	0	0	0	0	0	0	0	0	0	0	0	0
Bacteria;Planctomycetes;Planctomycetia;Planctomycetales;Isosphaeraceae;EU289510_g	EU289510_g	0	0	0	0	0	0	0	0	0.2302	0	0	0	0	0	0	0	0	0	0	0	0	0	0	0	0	0	0	0	0	0	0	0	0	0	0	0	0	0	0	0	0	0	0	0	0	0	0	0
Bacteria;Proteobacteria;Betaproteobacteria;Burkholderiales;Oxalobacteraceae;EU362137_g	EU362137_g	0	0	0	0	0	0	0	0	0	0	0	0	0	0	0	0	0	0	0	0	0	0	0	0	0	0	0	0	0	0	0	0	0	0	0	0	0	0	0	0	0	0	0	0	0	0	0	0
Bacteria;Proteobacteria;Alphaproteobacteria;Rhodospirillales;Rhodospirillaceae;EU589272_g	EU589272_g	0	0	0	0	0	0	0	0	0	0	0	0	0	0	0	0	0	0	0	0	0	0	0	0	0	0	0	0	0	0	0	0	0	0	0	0	0	0	0	0	0	0	0	0	0	0	0	0
Bacteria;Proteobacteria;Deltaproteobacteria;Myxococcales;EU589314_f;EU589314_g	EU589314_g	0	0	0	0	0	0	0	0	0	0	0	0	0	0	0	0	0	0	0	0	0	0	0	0	0	0	0	0	0	0	0	0	0	0	0	0	0	0	0	0	0	0	0	0	0	0	0	0
Bacteria;Proteobacteria;Alphaproteobacteria;Rhodospirillales;Micavibrio_f;EU801307_g	EU801307_g	0	0	0	0	0	0	0	0	0	0	0	0	0.5542	0	0	0	0	0	0	0	0	0	0	0	0	0	0	0	0	0	0	0	0	0	0	0	0	0	0	0	0	0	0	0	0	0	0	0
Bacteria;Firmicutes;Clostridia;Clostridiales;Mogibacterium_f;EU842499_g	EU842499_g	0	0	0	0	0	0	0	0	0	0	0	0	0	0	0	0	0	0	0	0	0	0	0	0	0	0	0	0	0	0	0	0	0	0	0	0	0	0	0	0	0	0	0	0	0.0341	0	0	0
Bacteria;Proteobacteria;Gammaproteobacteria;Legionellales;Coxiellaceae;EU881328_g	EU881328_g	0	0	0	0	0	0	0	0	0	0	0	0	0	0	0	0	0	0	0	0	0	0	0	0	0	0	0	0	0	0	0	0	0	0	0	0	0	0	0	0	0	0	0	0	0	0	0	0
Bacteria;Acidobacteria;Acidobacteriia;Acidobacteriales;Acidobacteriaceae;Edaphobacter	Edaphobacter	0	0	0	0	0	0	0	0	0	0.5457	0	0	0	0	0	0	0	0	0	0	0	0	0	0	0	0.0085	0	0	0	0	0	0	0	0	0	0	0	0	0	0	0	0	0	0	0	0	0	0
Bacteria;Firmicutes;Erysipelotrichi;Erysipelotrichales;Erysipelotrichaceae;Eggerthia	Eggerthia	0	0.0085	0	0	0	0	0	0	0	0	0	0	0	0	0	0	0	0	0	0	0	0	0	0	0	0	0	0	0	0	0	0	0	0	0	0.0171	0	0	0	0	0	0	0	0.0085	0	0	0	0
Bacteria;Proteobacteria;Betaproteobacteria;Neisseriales;Neisseriaceae;Eikenella	Eikenella	0	0	0	0	0	0	0	0	0	0	0	0	0	0	0	0	0	0	0	0	0	0	0	0.0085	0	0	0	0	0	0	0	0	0	0	0	0	0	0	0	0.0426	0	0	0	0	0	0	0	0
Bacteria;Bacteroidetes;Flavobacteria;Flavobacteriales;Flavobacteriaceae;Elizabethkingia	Elizabethkingia	0	0	0	0	0	0	0	0	0	0	0	0	0	0	0	0	0	0	0	0	0	0	0	0	0.0938	0	0	0	0.0341	0	0	0	0.2558	0	0	0	0	0	0	0	0	0	0	0	0	0	0.0171	0
Bacteria;Bacteroidetes;Flavobacteria;Flavobacteriales;Flavobacteriaceae;Empedobacter	Empedobacter	0	0	0	0	0	0	0	0	0	0	0	0	0	0	0	0	0	0	0	0	0	0	0	0	0	0	0	0	0	0	0	0	0	0	0	0	0	0	0	0	0	0	0	0	0	0	0	0
Bacteria;Proteobacteria;Gammaproteobacteria;Pseudomonadales;Moraxellaceae;Enhydrobacter	Enhydrobacter	0.0085	1.4238	0.0171	0.0426	0	3.4871	0.0682	3.5979	0.6309	0.5627	0	0.0171	0.7759	0.0341	0.5798	0	0.0085	0.2643	2.9158	0.0426	0.179	2.14	1.5773	0	6.6928	0.4348	0.503	0.1364	0.0085	0	0.0426	0.3581	0.1535	3.8622	4.0327	0.2643	0.8696	0.0085	2.3531	0.0597	3.4104	0.486	0.0767	0.0426	0.0853	0.2217	0.2131	0.989
Bacteria;Proteobacteria;Gammaproteobacteria;Enterobacterales;Enterobacteriaceae;Enterobacter	Enterobacter	0	0	0	0.0256	0	0.0085	0	0	0	0.7162	0	0	0	0	0.2899	0	0	0	0.1194	0	0.0085	0.5371	0	0	0	0.1023	0	0.1023	0	0	0	0	0	0	0	0.0171	0	0	0	0	0	0	0	0.0341	0	0	0.162	0
Bacteria;Proteobacteria;Gammaproteobacteria;Enterobacterales;Enterobacteriaceae;Enterobacteriaceae_g	Enterobacteriaceae_g	0	0	0	0	0	0	0	0	0	8.1081	0.5286	0	0	0	0	0	0	0	0	1.0998	0.0256	0.1023	0	0	0	0.1194	0.8526	0.1279	0	0	0.0085	0	0.0682	0	0	0.0853	0.1023	0	0.4689	0.1364	0	0	0	0	0.0256	0.6224	0.3325	0
Bacteria;Proteobacteria;Gammaproteobacteria;Enterobacterales;Enterobacteriaceae;Enterobacteriaceae_uc	Enterobacteriaceae_uc	0	0	0	0	0	0.0085	0	0	0	0.3751	0	0	0	0	0.5883	0	0	0.0085	0	0.0171	0	0.2558	0	0	0	0.1876	0	0.3496	0	0	0	0.0938	0	0	0	0.0171	0.0512	0	0	0	0	0	0	0	0.0256	0.0767	0.4433	0
Bacteria;Firmicutes;Bacilli;Lactobacillales;Enterococcaceae;Enterococcus	Enterococcus	0	0.0085	0	0	0	0.2473	0	0	0	0.1279	0	0	0	0	0	0	0	0	0	0	0	0	0	0	0	0	0	0	0	0.0085	0	0	0	0	0.0171	0	0	0	0	0	0	0	0	0.0512	0	0	0	0
Bacteria;Actinobacteria;Coriobacteriia;Coriobacteriales;Coriobacteriaceae;Enterorhabdus	Enterorhabdus	0	0	0	0	0	0	0	0	0	0	0	0	0	0	0	0	0	0	0	0	0	0	0	0	0	0	0	0	0	0	0	0	0	0	0	0	0	0	0	0	0	0	0	0	0	0	0	0
Bacteria;Proteobacteria;Alphaproteobacteria;Rhizobiales;Methylobacteriaceae;Enterovirga	Enterovirga	0	0	0	0	0	0	0	0	0	0	0	0	0	0	0	0	0	0	0.0256	0	0	0	0	0	0	0	0	0.0171	0	0	0	0	0	0	0	0	0	0	0	0	0	0	0	0	0	0	0	0
Bacteria;Proteobacteria;Gammaproteobacteria;Enterobacterales;Erwiniaceae;Erwinia	Erwinia	0	0	0	0	0	0	0	0	0	0	0	0	0	0	0	0	0	0	0	0	0	0	0	0	0	0	0	0	0	0	0	0	0	0	0	0	0	0	0	0	0	0	0	0	0	0	0	0
Bacteria;Proteobacteria;Gammaproteobacteria;Enterobacterales;Erwiniaceae;Erwiniaceae_uc	Erwiniaceae_uc	0	0	0	0	0	0	0	0	0	0	0	0	0	0	0	0	0	0	0	0	0	0	0	0	0	0	0	0	0	0	0	0	0	0	0	0	0	0	0	0	0	0	0	0	0	0	0	0
Bacteria;Proteobacteria;Alphaproteobacteria;Sphingomonadales;Erythrobacteraceae;Erythrobacter	Erythrobacter	0	0	0	0	0	0	0	0	0	0	0	0	0	0	0	0	0	0	0	0	0	0	0	0	0	0	0	0	0	0	0	0	0	0	0	0	0	0	0	0	0	0	0	0	0	0	0	0
Bacteria;Proteobacteria;Alphaproteobacteria;Sphingomonadales;Erythrobacteraceae;Erythrobacteraceae_uc	Erythrobacteraceae_uc	0	0	0	0	0	0	0	0	0	0	0	0	0	0	0	0	0	0	0	0	0	0	0	0	0	0	0	0	0	0	0	0	0	0	0	0	0	0	0	0	0	0	0	0	0	0	0	0
Bacteria;Proteobacteria;Gammaproteobacteria;Enterobacterales;Enterobacteriaceae;Escherichia	Escherichia	0	0	0.0341	0	0	0.4007	0	0.0256	0	0.2473	0.0171	0	0	0	0	0.0256	0.0256	0	0	0	0.0256	0.0426	0.0682	0	0	0.0085	0.0938	0.0341	0.0171	0.0171	0	0	0	0.0682	0	0.0171	0	0	0.1705	0	0.4348	0.0085	0	0	0.0426	0.0426	0.0938	0.1194
Bacteria;Firmicutes;Clostridia;Clostridiales;Mogibacterium_f;Eubacterium_g10	Eubacterium_g10	0	0.0085	0.0767	0	0	0.1705	0	0.4092	0	0.1705	0	0	0	0	0	0.1449	0	0	0	0	0	0	0	0.0512	0	0	0	0.0426	0	0	0	0	0.665	0	0.3666	0.0682	0.0767	0.0085	0	0.2387	0	0	0	0.0256	0.0682	0	0	0.0512
Bacteria;Firmicutes;Clostridia;Clostridiales;Mogibacterium_f;Eubacterium_g11	Eubacterium_g11	0	0	0	0.1449	0	0	0	0	0	0	0	0	0	0	0.0085	0	0	0	0	0	0	0	0	0	0	0	0.2131	0	0	0	0	0	0	0	0	0	0	0	0	0	0	0	0	0.0597	0.0512	0	0	0
Bacteria;Firmicutes;Clostridia;Clostridiales;Mogibacterium_f;Eubacterium_g14	Eubacterium_g14	0	0	0	0	0	0	0	0	0	0	0	0	0	0	0	0	0	0	0	0	0	0	0	0	0	0	0	0	0	0	0	0	0	0	0	0	0	0	0	0	0	0	0	0	0.0085	0	0	0
Bacteria;Firmicutes;Clostridia;Clostridiales;Lachnospiraceae;Eubacterium_g4	Eubacterium_g4	0	0	0	0	0	0	0	0	0	0	0	0	0	0	0	0	0	0	0	0	0	0	0	0	0	0	0	0	0	0	0	0	0	0	0	0	0	0	0	0	0	0	0	0	0	0	0	0
Bacteria;Firmicutes;Bacilli;Bacillales;Exiguobacteriaceae;Exiguobacterium	Exiguobacterium	0	0	0	0	0	0	0	0	0	0	0	0	0	0	0.2131	0	0	0.1194	0.0938	0	0	0	0	0	0.7418	0	0	0	0	0	0	0	0	0	0.0426	0	0	0	0	0	0	0.1535	0	0	0	0	0	0
Bacteria;Saccharibacteria_TM7;Saccharimonas_c;Saccharimonas_o;Saccharimonas_f;FJ470493_g	FJ470493_g	0	0	0	0	0	0	0	0	0	0	0	0	0	0	0	0	0	0	0	0	0	0	0	0	0	0	0	0	0	0	0	0	0	0	0	0	0	0	0	0.0512	0	0	0	0	0	0	0	0
Bacteria;Actinobacteria;Thermoleophilia;Solirubrobacterales;Parviterribacteraceae;FJ479378_g	FJ479378_g	0	0	0	0	0	0	0	0	0	0	0	0	0	0	0	0	0	0	0	0	0	0	0	0	0	0	0	0	0	0	0	0	0	0	0	0	0	0	0	0	0	0	0	0	0	0	0	0
Bacteria;Firmicutes;Clostridia;Clostridiales;Lachnospiraceae;FJ534957_g	FJ534957_g	0	0	0	0	0	0	0	0	0	0	0	0	0	0	0	0	0	0	0	0	0	0	0	0	0	0	0	0	0	0	0	0	0	0	0	0	0	0	0	0	0	0	0	0	0	0	0	0
Bacteria;Planctomycetes;Planctomycetia;Planctomycetales;Planctomycetaceae;FJ542882_g	FJ542882_g	0	0.0938	0	0	0	0	0	0	0	0	0	0	0	0	0	0	0	0	0	0	0	0	0	0	0	0	0	0	0	0	0	0	0	0	0	0	0	0	0	0	0	0	0	0	0	0	0	0
Bacteria;Actinobacteria;Actinobacteria_c;Micrococcales;Microbacteriaceae;FJ893810_g	FJ893810_g	0	0	0	0	0	0	0	0	0	0	0	0	0	0	0	0	0	0	0	0	0	0	0	0	0	0	0	0	0	0	0	0	0	0	0	0	0	0	0	0	0	0	0	0	0	0	0	0
Bacteria;Proteobacteria;Betaproteobacteria;Burkholderiales;Oxalobacteraceae;FM178829_g	FM178829_g	0	0	0	0	0	0	0	0	0	0	0	0	0	0	0	0	0	0	0	0	0	0	0	0	0	0	0	0	0	0	0	0	0	0	0	0	0	0	0	0	0	0	0	0	0	0	0	0
Bacteria;Elusimicrobia;Elusimicrobia_c;Elusimicrobiales;FM204952_f;FM204952_f_uc	FM204952_f_uc	0	0	0	0	0	0	0	0	0	0	0	0	0	0	0	0	0	0	0	0	0	0	0	0	0	0	0	0	0	0	0	0	0	0	0	0	0	0	0	0	0	0	0	0	0	0	0	0
Bacteria;Chloroflexi;Ardenticatenia;FM253648_o;FM253648_f;FM253648_g	FM253648_g	0	0	0	0	0	0	0	0	0	0	0	0	0	0	0	0	0	0	0	0	0	0	0	0	0	0	0	0	0	0	0	0	0	0	0	0	0	0	0	0	0	0	0	0	0	0	0	0
Bacteria;Proteobacteria;Alphaproteobacteria;Rhodospirillales;Alysiosphaera_f;FM253654_g	FM253654_g	0	0	0	0	0	0	0.0085	0	0	0	0	0	0	0	0	0	0	0	0	0	0	0	0	0	0	0	0	0.0853	0	0	0	0	0	0	0	0	0	0	0	0	0	0	0	0	0	0	0	0
Bacteria;Proteobacteria;Betaproteobacteria;Neisseriales;Neisseriaceae;FM873692_g	FM873692_g	0	0	0	0	0	0	0	0	0	0	0	0	0	0	0	0	0	0	0	0	0	0	0	0	0	0	0	0	0	0	0	0	0	0	0	0	0	0	0.0256	0	0.3155	0	0	0	0.0085	0	0	0
Bacteria;Actinobacteria;Actinobacteria_c;Frankiales;Nakamurellaceae;FM874283_g	FM874283_g	0	0	0	0	0	0	0	0	0	0	0	0	0	0	0	0	0	0	0	0	0	0	0	0	0	0	0	0	0	0	0	0	0	0	0	0	0	0	0	0	0	0	0	0	0	0	0.0426	0
Bacteria;Firmicutes;Clostridia;Clostridiales;Lachnospiraceae;FMWZ_g	FMWZ_g	0	0	0	0	0	0	0	0	0	0	0	0	0	0	0	0	0	0	0	0	0	0	0	0	0	0	0	0	0	0	0	0	0	0	0	0	0	0	0	0	0	0	0	0	0	0	0	0
Bacteria;Bacteroidetes;Cytophagia;Cytophagales;Cytophagaceae;FN554387_g	FN554387_g	0	0	0	0	0	0	0	0	0	0	0	0	0	0	0	0	0	0	0	0	0	0	0	0	0	0	0	0	0	0	0	0	0	0	0	0	0	0	0	0	0	0	0	0	0	0	0	0
Bacteria;Proteobacteria;Alphaproteobacteria;Rhizobiales;Afifella_f;FOFG_g	FOFG_g	0	0	0	0	0	0	0	0	0	0	0	0	0	0	0	0	0	0	0	0	0	0	0	0	0	0	0	0	0	0	0	0	0	0	0	0	0	0	0	0	0	0	0	0	0	0	0	0
Bacteria;Bacteroidetes;Sphingobacteriia;Sphingobacteriales;FQ032818_f;FQ032818_f_uc	FQ032818_f_uc	0	0	0	0	0	0	0	0	0	0	0	0	0	0	0	0	0	0	0	0	0	0	0	0	0	0	0	0	0	0	0	0	0	0	0	0	0	0	0	0	0	0	0	0	0	0	0	0
Bacteria;Firmicutes;Bacilli;Lactobacillales;Aerococcaceae;Facklamia	Facklamia	0	0	0	0	0	0	0	0	0	0	0	0	0	0	0	0	0	0	0	0	0	0	0	0	0	0	0	0	0	0	0	0.5286	0	0	0	0	0	0	0	0	0	0	0	0	0	0	0	0
Bacteria;Firmicutes;Clostridia;Clostridiales;Ruminococcaceae;Faecalibacterium	Faecalibacterium	0	0	0	0	0	0	0	0	0	0	0	0	0	0	0	0	0	0	0	0	0	0	0	0	0	0	0	0	0	0	0	0	0	0	0	0	0	0	0	0	0	0	0	0	0	0.0426	0	0.3155
Bacteria;Firmicutes;Erysipelotrichi;Erysipelotrichales;Erysipelotrichaceae;Faecalibaculum	Faecalibaculum	0	0	0	0	0	0	0	0	0	0	0	0	0	0	0	0	0	0	0	0	0	0	0.0256	0	0	0	0	0	0	0	0	0	0	0	0	0	0	0	0	0	0	0	0	0	0	0	0	0
Bacteria;Firmicutes;Clostridia;Clostridiales;Ruminococcaceae;Fastidiosipila	Fastidiosipila	0	0	0	0	0	0	0	0	0	0	0	0	0	0	0	0	0	0	0	0	0	0	0	0	0	0	0	0	0	0	0	0	0	0	0	0	0	0	0	0	0	0	0	0	0	0	0	0
Bacteria;Firmicutes;Tissierellia;Tissierellales;Peptoniphilaceae;Fenollaria	Fenollaria	0	0	0	0	0	0	0	0	0	0	0	0	0	0	0	0	0	0	0	0	0	0	0	0	0	0	0.1279	0	0	0	0	0	0	0	0	0	0	0	0	0	0	0	0	0	0	0	0	0
Bacteria;Bacteroidetes;Sphingobacteriia;Sphingobacteriales;Chitinophagaceae;Ferruginibacter	Ferruginibacter	0	0	0	0	0	0	0	0	0	0	0	0	0	0	0	0	0	0	0	0	0	0	0	0	0	0	0	0	0	0	0	0	0	0	0	0	0	0	0	0	0	0	0	0	0	0	0	0
Bacteria;Firmicutes;Clostridia;Clostridiales;Peptostreptococcaceae;Filifactor	Filifactor	0	0	0.0085	0	0	0	0	0	0	0	0	0	0	0	0	0	0	0	0	0	0	0	0	0	0	0	0.1108	0	0	0	0	0	0.0085	0	0	0	0.0085	0	0	0.2899	0	0.0512	0	0	0.0512	0	0	0
Bacteria;Armatimonadetes;Fimbriimonadia;Fimbriimonadales;Fimbriimonadaceae;Fimbriimonadaceae_uc	Fimbriimonadaceae_uc	0	0	0	0	0	0	0	0	0	0	0	0	0	0	0	0	0	0	0	0	0	0	0	0	0	0	0	0	0	0	0	0	0	0	0	0	0	0	0	0	0	0	0	0	0	0	0	0
Bacteria;Armatimonadetes;Fimbriimonadia;Fimbriimonadales;Fimbriimonadaceae;Fimbriimonas	Fimbriimonas	0	0	0	0	0	0	0	0	0	0	0	0	0	0	0	0	0	0	0	0	0	0	0	0	0	0	0	0	0	0	0	0	0	0	0	0	0	0	0	0	0	0	0	0	0	0	0	0
Bacteria;Firmicutes;Tissierellia;Tissierellales;Peptoniphilaceae;Finegoldia	Finegoldia	0.0085	0	0	0.0682	0	0	0.1961	0.503	0.2558	0.5712	0	0	0	0	0	0	0	0.1023	0	0	0	0	0	0	0.4007	0.0256	0.0256	0.0085	0.0341	0	0.0853	0	0	0	0.1535	0.0171	0.0256	0	0	0.3922	0.9123	0	0.0256	0	0	0.0682	0.1364	0.2473
Bacteria;Actinobacteria;Actinobacteria_c;Actinomycetales;Actinomycetaceae;Flaviflexus	Flaviflexus	0	0	0	0	0	0	0	0	0	0	0	0	0	0	0	0	0	0	0	0	0	0	0	0	0	0	0	0	0	0	0	0	0	0	0	0	0	0	0	0	0	0	0	0	0	0	0	0
Bacteria;Bacteroidetes;Sphingobacteriia;Sphingobacteriales;Chitinophagaceae;Flavihumibacter	Flavihumibacter	0	0	0	0	0	0	0	0	0	0	0	0	0	0	0	0	0	0	0	0	0	0	0	0	0	0	0	0	0	0	0	0	0	0	0	0	0	0	0	0	0	0	0	0	0	0	0	0
Bacteria;Bacteroidetes;Sphingobacteriia;Sphingobacteriales;Chitinophagaceae;Flavisolibacter	Flavisolibacter	0	0	0	0	0	0.1705	0	0	0	0	0	0	0	0	0	0	0	0	0	0	0	0	0	0	0	0	0	0	0	0	0	0	0	0	0	0	0	0	0	0	0	0	0	0	0	0	0	0
Bacteria;Bacteroidetes;Flavobacteria;Flavobacteriales;Flavobacteriaceae;Flavobacteriaceae_uc	Flavobacteriaceae_uc	0	0	0	0	0	0	0	0	0	0	0	0	0	0	0	0	0	0	0	0	0	0	0	0	0	0	0	0	0	0	0	0	0	0	0	0	0	0	0	0	0	0	0	0	0	0	0	0
Bacteria;Bacteroidetes;Flavobacteria;Flavobacteriales;Flavobacteriaceae;Flavobacterium	Flavobacterium	0	0	0	0.0085	0	0	0	0	0	0	0	0	0	0	0	0	0	0	0	0	0	0	0.0171	0	0	0	0	0	0	0	0	0	0.0256	0	0.2643	0	0	0	0	0	0	0	0	0	0	0	0.0256	0
Bacteria;Chloroflexi;Anaerolineae;Anaerolinaeles;Anaerolinaceae;Flexilinea	Flexilinea	0	0	0	0	0	0	0	0	0	0	0	0	0	0	0	0	0	0	0	0	0	0	0	0	0	0	0	0	0	0	0	0	0	0	0	0	0	0	0	0	0	0	0	0	0	0	0	0
Bacteria;Bacteroidetes;Flavobacteria;Flavobacteriales;Crocinitomicaceae;Fluviicola	Fluviicola	0	0	0.0085	0	0	0	0	0	0	0	0	0	0	0	0	0	0	0	0	0	0	0	0	0	0	0	0	0	0	0	0	0	0	0	0	0	0	0	0	0	0	0	0	0	0	0	0	0
Bacteria;Synergistetes;Synergistia;Synergistales;Synergistaceae;Fretibacterium	Fretibacterium	0	0	0.0085	0	0	0	0	0	0	0	0	0	0	0	0	0	0	0	0	0	0	0	0	0	0	0	0.0341	0	0	0	0	0	0	0.162	0	0.0256	0.0341	0	0	0.4945	0	0	0	0	0.0938	0.0597	0	0
Bacteria;Actinobacteria;Actinobacteria_c;Propionibacteriales;Propionibacteriaceae;Friedmanniella	Friedmanniella	0	0	0	0	0	0	0	0	0	0	0	0	0	0	0	0	0	0	0	0	0	0	0	0	0	0	0	0	0	0.0171	0	0	0	0	0	0	0	0	0	0	0.0597	0	0.0256	0	0	0	0	0
Bacteria;Firmicutes;Clostridia;Clostridiales;Lachnospiraceae;Frisingicoccus	Frisingicoccus	0	0	0	0	0	0	0	0	0	0	0	0	0	0	0	0	0	0	0	0	0	0	0	0	0	0	0	0	0	0	0	0	0	0	0	0	0	0	0	0	0	0	0	0	0	0	0	0.1108
Bacteria;Firmicutes;Clostridia;Clostridiales;Lachnospiraceae;Fusicatenibacter	Fusicatenibacter	0	0	0	0	0	0	0	0	0	0	0	0	0	0	0	0	0	0	0	0	0	0	0	0	0	0	0	0	0	0	0	0	0	0	0	0	0	0	0	0	0	0	0	0	0	0	0	0
Bacteria;Fusobacteria;Fusobacteria_c;Fusobacteriales;Fusobacteriaceae;Fusobacterium	Fusobacterium	0.0085	3.129	0.6906	0.1108	0	0	0	0.8611	0.2814	0.827	0.341	0.2131	0	0.0085	1.3727	0.2728	0	0	1.4409	0.2643	0	0.7673	0	0.503	0	0	0.5201	0.7844	0.2387	0.0341	0.1961	0.6139	0.6906	2.1229	1.2874	2.3361	0.9805	0.0512	0.8441	6.761	0.7673	1.1936	0.2131	2.0803	0.6309	0.9805	0.1705	0.7673
Bacteria;Chloroflexi;Caldilineae;Caldilineales;Caldilineaceae;GQ263104_g	GQ263104_g	0	0	0	0	0	0	0	0	0	0	0	0	0	0	0	0	0	0	0	0	0	0	0	0	0	0.0256	0	0	0	0	0	0	0	0	0	0	0	0	0	0	0	0	0	0	0	0	0	0
Bacteria;Planctomycetes;Planctomycetia;Planctomycetales;Planctomycetaceae;GQ263992_g	GQ263992_g	0	0	0	0	0	0	0	0	0	0	0	0	0	0	0	0	0	0	0	0	0	0	0	0	0	0	0	0	0	0	0	0	0	0	0	0	0	0	0	0	0	0	0	0	0	0	0	0
Bacteria;Actinobacteria;Acidimicrobiia;Acidimicrobiales;Ilumatobacter_f;GQ387490_g	GQ387490_g	0	0	0	0	0	0	0	0	0	0	0	0	0	0	0	0	0	0	0	0	0	0	0	0	0	0	0	0	0	0	0	0	0	0	0	0	0	0	0	0	0	0	0	0	0	0	0	0
Bacteria;Chloroflexi;GQ396871_c;GQ396871_o;GQ396871_f;GQ396871_g	GQ396871_g	0	0	0	0	0	0	0	0	0	0	0	0	0	0	0	0	0	0	0	0	0	0	0	0	0	0	0	0	0	0	0	0	0	0	0	0	0	0	0.0512	0	0	0	0	0	0	0	0	0
Bacteria;Firmicutes;Clostridia;Clostridiales;Peptococcaceae;GQ422727_g	GQ422727_g	0	0	0.0085	0	0	0	0	0	0	0	0	0	0	0	0	0	0	0	0	0	0	0	0	0	0	0	0	0	0	0	0	0	0	0	0	0	0	0	0	0	0	0	0	0	0.0085	0	0	0
Bacteria;Bacteroidetes;Bacteroidia;Bacteroidales;Prevotellaceae;GQ451241_g	GQ451241_g	0	0	0	0	0	0	0	0	0	0	0	0	0	0	0	0	0	0	0	0	0	0	0	0	0	0	0	0	0	0	0	0	0	0	0	0	0	0	0	0	0.0341	0	0	0	0	0	0	0
Bacteria;Bacteroidetes;Bacteroidia;Bacteroidales;Prevotellaceae;GU304053_g	GU304053_g	0	0	0	0	0	0	0	0	0	0	0	0	0	0	0	0	0	0	0	0	0	0	0	0	0	0	0	0	0	0	0	0	0	0	0	0	0	0	0	0	0	0	0	0	0	0	0	0
Bacteria;Bacteroidetes;Bacteroidia;Bacteroidales;Lentimicrobiaceae;GU304534_g	GU304534_g	0	0	0	0	0	0	0	0	0	0	0	0	0	0	0	0	0	0	0	0	0	0	0	0	0	0	0	0	0	0	0	0	0	0	0	0	0.0171	0	0	0	0	0	0	0	0.0085	0	0	0
Bacteria;SR1;CP006913_c;CP006913_o;CP006913_f;GU410548_g	GU410548_g	0	0.0853	0.0171	0	0	0	0	0	0	0	0	0	0	0	0	0	0	0	0	0	0	0	0	0.0085	0	0	0	0	0	0	0	0	0.2558	0	0.0171	0	0.1023	0.0341	0	1.2107	0	0.6906	0	0	0.0853	0	0	0
Bacteria;Bacteroidetes;Flavobacteria;Flavobacteriales;GU454927_f;GU454927_g	GU454927_g	0	0	0	0	0	0	0	0	0	0	0	0	0.0938	0	0	0	0	0	0	0	0	0	0	0	0	0	0	0	0	0	0	0	0	0	0	0	0	0	0	0	0	0	0	0	0	0	0	0
Bacteria;Bacteroidetes;Cytophagia;Cytophagales;Cytophagaceae;GU454944_g	GU454944_g	0	0	0	0	0	0	0	0	0	0	0	0	0	0	0	0	0	0	0	0	0	0	0	0	0	0	0	0	0	0	0	0	0	0	0	0	0	0	0	0	0	0	0	0	0	0	0	0
Bacteria;Actinobacteria;Rubrobacteria;Gaiellales;Gaiellaceae;Gaiella	Gaiella	0	0	0.0085	0	0	0	0	0	0	0	0	0	0	0	0	0	0	0	0	0	0	0	0	0	0	0	0	0	0	0	0	0	0	0	0	0	0	0	0	0	0	0	0	0	0	0	0	0
Bacteria;Actinobacteria;Actinobacteria_c;Bifidobacteriales;Bifidobacteriaceae;Gardnerella	Gardnerella	0	0	0	0	0	0	0	0	0	0	0	0	0	0	0	0	0	0	0	0	0	0	0	0	0	0	0	0	0	0	0	0	0	0	0	0	0	0	0	0	0	0	0	0	0	0	0	0
Bacteria;Firmicutes;Bacilli;Bacillales;Gemella_f;Gemella	Gemella	0.0085	0.486	1.3386	7.6307	0.0426	0.6309	0.0512	0.3666	0.5286	0.486	3.7258	16.651	0.2387	0	2.9073	0.2131	0.1535	0.1961	1.6199	7.2299	5.3457	1.8927	0	0.989	0.1364	0.6309	0.8611	2.14	1.6455	0.0085	0.3666	0.341	0.1705	0.0085	0.6053	1.2107	1.9524	0.0085	0.1705	0.162	0	0.2728	3.6491	4.4249	0.8696	0.0341	0.0767	0.3069
Bacteria;Planctomycetes;Planctomycetia;Planctomycetales;Gemmataceae;Gemmata	Gemmata	0	0	0	0	0	0	0	0	0	0	0	0	0	0	0	0	0	0	0.2728	0	0	0	0	0	0	0	0	0	0	0	0	0	0	0	0	0	0	0	0	0	0	0	0	0	0.0085	0	0	0
Bacteria;Gemmatimonadetes;Gemmatimonadetes_c;Gemmatimonadales;Gemmatimonadaceae;Gemmatimonadaceae_uc	Gemmatimonadaceae_uc	0	0	0	0	0	0	0	0	0	0	0	0	0	0	0	0	0	0	0	0	0	0	0	0	0	0.0085	0	0	0	0	0	0	0	0	0	0	0	0	0	0	0	0	0	0	0	0	0	0
Bacteria;Proteobacteria;Alphaproteobacteria;Rhodobacterales;Rhodobacteraceae;Gemmobacter	Gemmobacter	0	0	0	0	0	0	0	0	0	0	0	0	0	0	0	0	0	0	0	0	0	0	0	0	0	0	0	0	0	0	0	0	0	0	0	0.0085	0	0	0	0	0	0	0	0	0	0	0	0
Bacteria;Firmicutes;Bacilli;Bacillales;Bacillaceae;Geobacillus	Geobacillus	0	0	0	0	0	0	0	0	0	0	0	0	0.0426	0	0	0.0171	0.0171	0.1194	0	0	0.0171	0.0512	0	0.0171	0	0	0	0	0	0	0.0085	0	0	0	0	0.0341	0	0	0.0085	0	0.2473	0	0	0	0	0	0	0
Bacteria;Actinobacteria;Actinobacteria_c;Frankiales;Geodermatophilaceae;Geodermatophilus	Geodermatophilus	0	0	0	0	0	0	0	0	0	0	0	0	0	0	0	0	0	0	0	0	0	0.0085	0	0	0.1449	0	0	0	0	0	0	0	0	0	0	0	0	0	0	0	0	0	0	0	0	0	0	0
Bacteria;Firmicutes;Bacilli;Bacillales;Bacillaceae;Geomicrobium	Geomicrobium	0	0	0	0	0	0	0	0	0	0	0	0	0	0	0	0	0	0	0	0	0	0	0	0	0	0	0	0	0	0	0	0	0	0	0	0	0	0	0	0.0597	0	0	0	0	0	0	0	0
Bacteria;Proteobacteria;Betaproteobacteria;Burkholderiales;Oxalobacteraceae;Glaciimonas	Glaciimonas	0	0	0	0	0	0	0	0	0	0	0	0	0	0	0	0	0	0	0	0	0	0	0	0	0	0	0	0	0	0	0	0	0	0	0	0	0	0	0	0	0	0	0	0	0	0	0	0
Bacteria;Actinobacteria;Actinobacteria_c;Micrococcales;Micrococcaceae;Glutamicibacter	Glutamicibacter	0	0	0	0	0	0	0	0	0	0	0	0	0	0	0	0.0085	0	0	0	0	0	0	0	0	0	0	0	0	0	0	0	0	0	0	0	0	0	0	0	0	0	0	0	0	0	0	0	0
Bacteria;Actinobacteria;Actinobacteria_c;Corynebacteriales;Nocardiaceae;Gordonia	Gordonia	0	0	0	0	0	0	0.0256	0.5116	0	0.648	0	0	0	0.0085	0	0	0	0	0.0171	0.0085	0	0	0.0171	0	0	0	0.0597	0	0	0	0	0	0	0	0	0	0	0	0	0	0	0.0682	0	0	0	0	0	0
Bacteria;Firmicutes;Bacilli;Lactobacillales;Aerococcaceae;Granulicatella	Granulicatella	0.0085	1.3556	0.3155	0.4178	0	0.7418	0	2.0888	0.4263	0.1194	1.0146	0.6053	1.6711	0	0.5457	2.2594	0.8952	0.341	0.9293	2.6515	0.7076	2.2338	0	0.3155	0	0.1705	0.486	0.5371	0.5201	0.0085	0.1364	0.4433	0.0341	0.7076	0.3751	2.5492	1.1936	0.0085	0.0171	0.4007	3.3251	0.5883	0.8185	1.475	0.1449	0.0341	0.1194	0.0085
Bacteria;Bacteroidetes;Sphingobacteriia;Sphingobacteriales;Chitinophagaceae;HM366486_g	HM366486_g	0	0	0	0	0	0	0	0	0	0	0	0	0	0	0	0	0	0	0	0	0	0	0	0	0	0	0	0	0	0	0	0	0	0	0	0	0	0	0	0	0	0	0	0	0	0	0.0085	0
Bacteria;Proteobacteria;Betaproteobacteria;Burkholderiales;Comamonadaceae;HM445266_g	HM445266_g	0	0	0	0	0	0	0	0	0	0	0	0	0	0	0	0	0	0	0	0	0	0	0	0	0	0	0	0	0	0	0	0	0	0	0	0	0	0	0	0	0	0	0	0	0	0	0	0
Bacteria;Proteobacteria;Betaproteobacteria;Methylophilales;Methylophilaceae;HQ116735_g	HQ116735_g	0	0	0	0	0	0	0	0	0	0	0	0	0	0	0	0	0	0	0	0	0	0	0	0	0.1535	0	0	0	0	0	0	0	0	0	0	0	0	0	0	0	0	0	0	0	0	0	0	0
Bacteria;Verrucomicrobia;Verrucomicrobiae;Verrucomicrobiales;Verrucomicrobiaceae;HQ118308_g	HQ118308_g	0	0	0	0	0	0	0	0	0	0	0	0	0	0	0	0	0	0	0	0	0	0	0	0	0	0	0	0	0	0	0	0	0	0	0	0	0	0	0	0	0	0	0	0	0	0	0	0
Bacteria;Proteobacteria;Betaproteobacteria;Burkholderiales;Comamonadaceae;HQ158663_g	HQ158663_g	0	0.3069	0.0085	0.0256	0	0	0.0341	0.0341	1.4835	0	0	0	1.492	0	0.0512	0.3069	0.0767	0	0.0682	0.0512	0.648	0.0597	0.3922	0	0.3496	0.0085	0.341	0.1279	0	0.0171	0.0085	0.1108	0.0171	0.3837	0.1108	0	0.0767	0	0	0	0.5542	2.1997	0.1279	0	0.0171	0	0.0171	0.4945
Bacteria;Cyanobacteria;Chroobacteria;Pleurocapsales;Chroococcidiopsis_f;HQ910270_g	HQ910270_g	0	0	0	0	0	0	0	0	0	0	0	0	0	0	0	0	0	0	0	0	0	0	0	0	0	0	0	0	0	0	0	0	0	0	0	0	0	0	0	0	0	0	0	0	0	0	0	0
Bacteria;Actinobacteria;Actinobacteria_c;Frankiales;HQ910322_f;HQ910322_g	HQ910322_g	0	0	0	0	0	0	0	0	0	0	0	0	0	0	0	0	0	0	0	0	0	0	0	0	0	0	0	0.0085	0	0	0	0	0	0	0	0	0	0	0	0.0682	0	0	0.1023	0	0.0085	0	0	0
Bacteria;Proteobacteria;Betaproteobacteria;Burkholderiales;Quisquiliibacterium_f;HQ910358_g	HQ910358_g	0	0	0	0	0	0	0	0	0	0	0	0	0	0	0	0	0	0	0	0	0	0	0	0	0	0	0	0	0	0	0	0	0	0	0	0	0	0	0	0	0	0	0	0	0	0	0	0
Bacteria;Proteobacteria;Gammaproteobacteria;Pasteurellales;Pasteurellaceae;Haemophilus	Haemophilus	0	7.409	5.8743	6.7951	0.0085	3.5041	0.3666	1.6284	4.6466	0.4092	4.621	1.3215	3.129	0.0256	24.9723	2.643	0.0512	2.5833	8.5088	24.0515	10.2225	5.9937	0.1705	32.5518	0.3666	0.8355	2.7624	1.5773	5.8232	0.1279	0.1023	1.637	0.81	3.5553	2.1826	10.8875	13.846	0.1535	2.7368	5.0303	3.939	5.6612	10.1884	1.8331	2.3105	1.0146	1.9098	4.3823
Bacteria;Proteobacteria;Gammaproteobacteria;Oceanospirillales;Halomonadaceae;Halomonas	Halomonas	0	0	0	0	0	0	0	0	0	0	0	0	0	0	0.0767	0	0	0	0	0	0	0	0	0	0	0	0	0	0	0	0	0	0	0	0	0	0.0341	0	0	0	0	0	0	0	0	0	0	0
Bacteria;Proteobacteria;Epsilonproteobacteria;Campylobacterales;Helicobacteraceae;Helicobacter	Helicobacter	99.352	0.0682	63.3046	7.0253	99.0707	0.0171	0.2046	0.7503	0.1194	0.1705	58.8626	7.9632	0.0341	98.7467	0.0256	0.4433	7.7244	44.8205	0.0085	3.6576	44.8632	0.4604	0.6735	31.8697	0.81	46.7474	8.6623	0.8952	74.0046	98.3119	90.5704	0.0767	78.2505	0.0426	0.2387	9.6598	0.3325	97.5445	0.6309	0.0256	0.0171	0.0341	1.8501	0.0938	62.614	0.1023	2.4555	0.1364
Bacteria;Proteobacteria;Epsilonproteobacteria;Campylobacterales;Helicobacteraceae;Helicobacteraceae_uc	Helicobacteraceae_uc	0	0	0.0085	0	0	0	0	0	0	0	0.0085	0	0	0	0	0	0	0	0	0	0	0	0	0	0	0	0	0	0	0	0	0	0	0	0	0	0	0	0	0	0	0	0	0	0	0	0	0
Bacteria;Bacteroidetes;Sphingobacteriia;Sphingobacteriales;Chitinophagaceae;Heliimonas	Heliimonas	0	0	0	0	0	0	0	0	0	0	0	0	0	0	0	0	0	0	0	0	0	0	0	0	0	0	0	0	0	0	0	0	0	0	0	0	0	0	0	0	0	0	0	0	0	0	0	0
Bacteria;Tenericutes;Mollicutes;Mycoplasmatales;Hepatoplasma_f;Hepatoplasma	Hepatoplasma	0	0	0	0	0	0	0	0	0	0	0	0	0	0	0	0	0	0	0	0	0	0	0	0	0	0.0171	0	0	0	0	0	0	0	0	0	0	0	0	0	0	0	0	0	0	0	0	0	0
Bacteria;Actinobacteria;Actinobacteria_c;Micrococcales;Microbacteriaceae;Herbiconiux	Herbiconiux	0	0	0	0	0	0	0	0	0	0	0	0	0	0	0	0	0	0	0	0	0	0	0	0	0	0	0	0	0	0	0	0	0	0	0	0	0	0	0	0.0171	0	0	0	0	0	0	0	0
Bacteria;Firmicutes;Clostridia;Clostridiales;Lachnospiraceae;Herbinix	Herbinix	0	0	0	0	0	0	0	0	0	0	0	0	0	0	0	0	0	0	0	0	0	0	0	0	0	0	0	0	0	0	0	0	0	0	0	0	0	0	0	0	0	0	0	0	0	0	0	0
Bacteria;Proteobacteria;Alphaproteobacteria;Rhizobiales;Phyllobacteriaceae;Hoeflea	Hoeflea	0	0	0	0	0	0	0	0	0	0	0	0	0	0	0	0	0	0	0	0	0	0	0	0	0	0	0	0	0	0	0	0	0	0	0	0	0	0	0	0	0	0	0	0	0	0	0	0
Bacteria;Firmicutes;Erysipelotrichi;Erysipelotrichales;Erysipelotrichaceae;Holdemanella	Holdemanella	0	0	0	0	0	0	0	0	0	0	0	0	0	0	0	0	0	0	0	0	0	0	0	0	0	0	0.0256	0	0	0	0	0	0	0	0	0	0	0	0	0	0	0	0	0	0	0	0	0.179
Bacteria;Firmicutes;Clostridia;Clostridiales;Lachnospiraceae;Howardella	Howardella	0	0	0	0	0	0	0	0	0	0	0	0	0	0	0	0	0	0	0	0	0	0	0	0	0	0	0	0	0	0	0	0	0	0	0	0	0	0	0	0	0	0	0	0	0	0	0	0
Bacteria;Aquificae;Aquificae_c;Aquificales;Aquificaceae;Hydrogenobacter	Hydrogenobacter	0	0	0	0	0	0	0	0	0	0	0	0	0.0682	0	0	0	0	0	0	0	0	0	0	0	0	0	0	0	0	0	0	0	0	0	0	0	0	0	0	0	0	0.0938	0	0	0	0	0	0
Bacteria;Proteobacteria;Hydrogenophilalia;Hydrogenophilales;Hydrogenophilaceae;Hydrogenophilus	Hydrogenophilus	0	0.0853	0	0	0	0	0	0	0	0.3751	0	0	0	0	0	0.0853	0	0.0256	0	0	0.0512	0	0	0	0	0	0	0.0682	0.0171	0	0.0085	0	0	0	0	0	0	0	0.0085	0	0.0341	0.0767	0	0	0	0	0	0
Bacteria;Bacteroidetes;Cytophagia;Cytophagales;Hymenobacteraceae;Hymenobacter	Hymenobacter	0	0	0	0	0	0.1705	0	0	0	0.81	0	0	0	0	0	0	0	0	0	0	0	0	0.0597	0	0.3069	0	0.0682	0.0426	0	0	0	0	0	0	0	0.0256	0.0256	0	0	0.0512	0	0	0	0	0	0	0.0256	0
Bacteria;Bacteroidetes;Cytophagia;Cytophagales;Hymenobacteraceae;Hymenobacteraceae_uc	Hymenobacteraceae_uc	0	0	0	0	0	0	0	0	0	0	0	0	0	0	0	0	0	0	0	0	0	0	0	0	0	0	0	0	0	0	0	0	0	0	0	0	0	0	0	0	0	0	0	0	0	0	0	0
Bacteria;Proteobacteria;Alphaproteobacteria;Rhizobiales;Hyphomicrobiaceae;Hyphomicrobium	Hyphomicrobium	0	0	0	0	0	0	0	0	0	0	0	0	0	0	0	0	0	0	0	0	0	0	0	0	0	0	0	0	0	0	0	0	0	0	0	0	0	0	0	0	0	0	0	0	0	0.0085	0	0
Bacteria;Actinobacteria;Acidimicrobiia;Acidimicrobiales;Iamiaceae;Iamia	Iamia	0	0	0	0	0	0	0	0	0	0	0	0	0	0	0	0	0	0	0	0	0	0	0	0	0	0	0	0	0	0	0	0	0	0	0	0	0	0	0	0	0	0	0	0	0	0	0	0
Bacteria;Proteobacteria;Betaproteobacteria;Burkholderiales;Comamonadaceae;Ideonella	Ideonella	0	0	0	0	0	0	0	0	0	0	0	0	0	0	0	0	0	0	0.0256	0	0	0	0	0	0	0	0	0	0	0	0	0	0.0171	0	0.1705	0	0	0	0	0	0	0	0	0	0	0	0	0
Bacteria;Proteobacteria;Gammaproteobacteria;Alteromonadales;Idiomarinaceae;Idiomarina	Idiomarina	0	0	0	0	0	0	0	0	0	0	0	0	0	0	0	0	0	0	0	0	0	0	0	0	0.2473	0	0	0	0	0	0	0	0	0	0	0	0	0	0	0	0	0	0	0	0	0	0	0
Bacteria;Actinobacteria;Acidimicrobiia;Acidimicrobiales;Ilumatobacter_f;Ilumatobacter	Ilumatobacter	0	0	0	0	0	0	0	0	0	0	0	0	0	0	0	0	0	0	0	0	0	0	0	0	0	0	0	0	0	0	0	0	0	0	0	0	0	0	0	0	0	0	0	0	0	0	0.0426	0
Bacteria;Actinobacteria;Actinobacteria_c;Micrococcales;Intrasporangiaceae;Intrasporangiaceae_uc	Intrasporangiaceae_uc	0	0	0	0	0	0	0	0	0	0	0	0	0	0	0	0	0	0	0	0	0	0	0	0	0.1023	0	0	0	0	0	0	0	0	0	0	0	0	0	0	0	0	0	0	0	0	0	0	0
Bacteria;Actinobacteria;Actinobacteria_c;Micrococcales;Promicromonosporaceae;Isoptericola	Isoptericola	0	0	0	0	0	0	0	0	0	0	0	0	0	0	0	0	0	0	0	0	0	0	0	0	0	0	0	0	0	0	0	0	0	0	0	0	0	0	0	0	0	0	0	0	0	0	0	0
Bacteria;Planctomycetes;Planctomycetia;Planctomycetales;Isosphaeraceae;Isosphaeraceae_uc	Isosphaeraceae_uc	0	0	0	0	0	0	0	0	0	0	0	0	0	0	0	0	0	0	0	0	0	0	0	0	0	0	0	0	0	0	0	0	0	0	0	0	0	0	0.0341	0	0	0.0171	0	0	0	0	0	0
Bacteria;Proteobacteria;Alphaproteobacteria;Rhodospirillales;Rhodospirillaceae;JADL_g	JADL_g	0	0	0	0	0	0	0	0	0	0.0767	0	0	0	0	0	0	0	0	0	0	0	0	0	0	0	0	0	0	0	0	0	0	0	0	0	0	0	0	0	0	0	0	0	0	0	0	0	0
Bacteria;EU491789_p;JF144851_c;JF144851_o;JF144851_f;JF144851_f_uc	JF144851_f_uc	0	0	0	0	0	0	0	0	0	0	0	0	0	0	0	0	0	0	0	0	0	0	0	0	0	0	0	0	0	0	0	0	0	0	0	0	0	0	0	0	0	0	0	0	0	0	0	0
Bacteria;Actinobacteria;Actinobacteria_c;Pseudonocardiales;Pseudonocardiaceae;JF266448_g	JF266448_g	0	0	0	0	0	0	0	0	0	0	0	0	0	0	0	0	0	0	0	0	0	0	0	0	0	0	0	0	0	0	0	0	0	0	0	0	0	0	0	0	0	0	0	0	0	0	0	0
Bacteria;Rhodothermaeota;Rhodothermia;Rhodothermales;JF319180_f;JF319180_f_uc	JF319180_f_uc	0	0	0	0	0	0	0	0	0	0	0	0	0	0	0	0	0	0	0	0	0	0	0	0	0	0	0	0	0	0	0	0	0	0	0	0	0	0	0	0	0	0	0	0	0	0	0	0
Bacteria;Actinobacteria;Nitriliruptoria;Nitriliruptorales;Nitriliruptoraceae;JN178358_g	JN178358_g	0	0	0	0	0	0	0	0	0	0	0	0	0	0	0	0	0	0	0	0	0	0	0	0	0	0	0	0	0	0	0	0	0	0	0	0	0	0	0	0	0	0	0	0	0	0	0	0
Bacteria;Firmicutes;Clostridia;Clostridiales;Lachnospiraceae;JN713301_g	JN713301_g	0	0	0	0	0	0	0	0	0	0	0	0	0	0	0	0	0	0	0	0	0	0	0	0	0	0	0	0	0	0	0	0	0	0	0	0	0	0	0	0	0	0	0	0	0	0	0	0
Bacteria;Firmicutes;Clostridia;Clostridiales;Lachnospiraceae;JN713427_g	JN713427_g	0	0	0	0	0.0256	0	0	0	0	0	0	0	0	0	0	0	0	0	0	0	0	0	0	0	0	0	0	0	0	0	0	0	0	0	0	0	0.0341	0	0	0.0597	0	0	0	0	0	0	0	0
Bacteria;Peregrinibacteria;Peribacteria;ASND_o;DQ413083_f;JN713562_g	JN713562_g	0	0	0	0	0	0	0	0	0	0	0	0	0	0	0	0	0	0	0	0	0	0	0	0	0	0	0	0	0	0	0	0	0	0	0	0.0085	0.1961	0	0	0	0	1.0231	0	0	0	0	0	0
Bacteria;Proteobacteria;Alphaproteobacteria;Caulobacterales;Caulobacteraceae;JPOM_g	JPOM_g	0	0	0	0	0	0	0	0	0	0	0	0	0	0	0	0	0	0	0	0	0	0.0256	0	0	0	0	0	0	0	0	0	0	0	0	0	0	0	0	0	0	0.1705	0	0	0	0	0	0	0
Bacteria;Proteobacteria;Oligoflexia;Bdellovibrionales;Bdellovibrionaceae;JX898164_g	JX898164_g	0	0	0	0	0	0	0	0	0	0	0	0	0	0	0	0	0	0	0	0	0	0	0	0	0	0	0	0	0	0	0.0171	0	0	0	0	0	0.0085	0	0	0	0	0	0	0	0	0	0	0
Bacteria;Proteobacteria;Betaproteobacteria;Burkholderiales;Comamonadaceae;JZUE_g	JZUE_g	0	0	0	0	0	0	0	0	0	0	0	0	0	0	0.0853	0	0	0	0	0	0	0	0	0	0	0	0	0	0	0	0	0	0	0	0	0	0	0	0	0	0	0	0	0	0	0	0	0
Bacteria;Proteobacteria;Betaproteobacteria;Burkholderiales;Oxalobacteraceae;Janthinobacterium	Janthinobacterium	0	0	0	0	0	0	0	0	0	0	0	0	0	0	0	0	0	0	0	0	0	0	0	0	0	0	0.0171	0	0	0	0	0	0	0	0	0	0	0	0	0	0	0	0	0	0	0	0	0
Bacteria;Actinobacteria;Actinobacteria_c;Frankiales;Frankiaceae;Jatrophihabitans	Jatrophihabitans	0	0	0	0	0	0	0	0	0	0	0	0	0	0	0	0	0	0	0	0	0	0	0	0	0	0	0.0256	0	0	0	0	0	0	0	0	0	0	0	0	0.0597	0	0	0	0	0	0	0	0
Bacteria;Firmicutes;Clostridia;Clostridiales;Lachnospiraceae;Johnsonella	Johnsonella	0	0	0	0	0	0	0	0	0	0	0	0	0	0	0	0	0	0	0	0	0	0	0	0	0	0	0	0	0	0	0	0	0	0	0	0	0	0	0	0	0	0	0	0.0171	0	0	0	0
Bacteria;Firmicutes;Clostridia;Clostridiales;Lachnospiraceae;KE159571_g	KE159571_g	0	0	0	0	0	0	0	0	0	0	0	0	0	0	0	0	0	0	0	0	0	0	0	0	0	0	0	0	0	0	0	0	0	0	0	0	0	0	0	0	0	0	0	0	0	0	0	0
Bacteria;Firmicutes;Clostridia;Clostridiales;Lachnospiraceae;KE159600_g	KE159600_g	0	0.0341	0.0085	0	0	0	0	0	0	0	0	0	0	0	0	0	0	0	0	0	0	0	0	0	0	0	0	0	0	0	0	0	0	0	0	0	0	0	0	0	0	0	0	0	0	0	0	0
Bacteria;Firmicutes;Tissierellia;Tissierellales;Peptoniphilaceae;KI259813_g	KI259813_g	0	0.5883	0	0	0	0	0	0	0	0	0	0	0	0	0	0	0	0	0	0	0	0	0	0	0	0	0	0	0	0	0	0	0	0	0	0	0	0	0	0	0	0	0	0	0	0	0	0
Bacteria;Chloroflexi;Chloroflexia;Kallotenuales;Kallotenuaceae;Kallotenuaceae_uc	Kallotenuaceae_uc	0	0	0	0	0	0	0	0	0	0	0	0	0	0	0	0	0	0	0	0	0	0	0	0	0	0	0	0	0	0	0	0	0	0	0	0	0	0	0	0	0	0	0	0	0.0085	0	0	0
Bacteria;Actinobacteria;Actinobacteria_c;Kineosporiales;Kineosporiaceae;Kineosporiaceae_uc	Kineosporiaceae_uc	0	0	0	0	0	0	0	0	0	0	0	0	0	0	0	0	0	0	0	0	0	0	0	0	0	0	0	0	0	0	0	0	0	0	0	0	0	0	0.0171	0	0	0	0	0	0	0	0	0
Bacteria;Proteobacteria;Betaproteobacteria;Neisseriales;Neisseriaceae;Kingella	Kingella	0	0.1535	0.0256	0	0.0085	0	0	0	0	0	0	0	0	0	0	0.0512	0	0	0.179	0	0	0	0	0	0	0	0	0	0	0	0	0.0767	0	0	0	0.0426	0	0	0	0	0	0	0	0.2131	0.0853	0.0085	0	0
Bacteria;Actinobacteria;Actinobacteria_c;Streptomycetales;Streptomycetaceae;Kitasatospora	Kitasatospora	0	0	0	0	0	0	0	0	0	0	0	0	0	0	0	0	0	0	0	0	0	0	0	0	0	0	0	0	0	0	0	0.6906	0	0	0	0	0	0	0	0	0	0	0	0	0	0	0	0
Bacteria;Proteobacteria;Gammaproteobacteria;Enterobacterales;Enterobacteriaceae;Klebsiella	Klebsiella	0	0	0	0	0	0	0	0	0	0.3325	0.0938	0	0	0	0	0	0	0	0	0.4433	0.0171	0	0	0	0	0	0.0767	0.1449	0	0	0	0	0	0	0.1876	0	0	0	0.0085	0	0	0	0.0085	0	0.0085	0.4178	0.0682	0
Bacteria;Proteobacteria;Gammaproteobacteria;Enterobacterales;Enterobacteriaceae;Kluyvera	Kluyvera	0	0	0	0	0	0	0	0	0	0	0	0	0	0	0	0	0	0	0	0	0	0	0	0	0.179	0	0	0	0	0	0	0	0	0	0.1194	0	0	0	0	0	0	0	0	0	0	0	0	0
Bacteria;Actinobacteria;Actinobacteria_c;Micrococcales;Micrococcaceae;Kocuria	Kocuria	0	0.0085	0.0085	0.0256	0	0.81	0.1449	0.4348	0.3837	0	0	0	5.5674	0	0.0256	0	0.0085	0.2473	0.3155	0	0	0.1364	1.5517	0.0085	0.9975	0.0085	0.8355	0.2728	0	0	0.0171	1.492	0	1.168	0	0.0682	0.0682	0.0085	0.8355	0.2046	0.4178	1.0231	0.0256	0.0171	0.0256	0.0597	0.1023	0.9123
Bacteria;Proteobacteria;Gammaproteobacteria;Enterobacterales;Enterobacteriaceae;Kosakonia	Kosakonia	0	0	0	0	0	0	0	0.1449	0	0	0	0	0	0	0	0	0	0	0	0	0	0	0	0	0.1194	0	0	0	0	0	0	0	0	0	0	0	0	0	0	0	0	0	0	0	0	0	0	0
Bacteria;Actinobacteria;Actinobacteria_c;Propionibacteriales;Nocardioidaceae;Kribbella	Kribbella	0	0	0	0.0256	0	0	0	0	0	0	0	0	0	0	0	0	0	0	0	0	0	0	0	0	0	0	0	0	0	0	0	0	0	0	0	0	0	0	0	0	0	0	0	0	0	0	0	0
Bacteria;Proteobacteria;Gammaproteobacteria;Oceanospirillales;Halomonadaceae;Kushneria	Kushneria	0	0	0	0	0	0	0	0	0	0	0	0	0	0	0	0	0	0	0	0	0	0	0	0	0	0	0	0	0	0	0	0	0	0	0.0767	0	0	0	0	0	0	0	0	0	0	0	0	0
Bacteria;Actinobacteria;Actinobacteria_c;Micrococcales;Dermacoccaceae;Kytococcus	Kytococcus	0	0.0938	0	0	0	0	0	0	0	0	0	0	0	0	0	0	0	0	0	0	0	0	0	0	0	0	0	0.0597	0	0	0	0	0	0	0	0	0	0	0	0	0	0	0	0	0	0	0.0256	0
Bacteria;Proteobacteria;Deltaproteobacteria;Myxococcales;Polyangiaceae;Labilithrix	Labilithrix	0	0	0	0	0	0	0	0	0	0.0171	0	0	0	0	0	0	0	0	0	0	0	0	0	0	0	0	0	0	0	0	0	0	0	0	0	0	0	0	0	0	0	0	0	0	0	0	0	0
Bacteria;Firmicutes;Clostridia;Clostridiales;Lachnospiraceae;Lachnoanaerobaculum	Lachnoanaerobaculum	0	0.7588	0.0938	0.0597	0	0.4604	0.0171	0.341	0	0	0.0256	0.0341	0	0.0085	0.2558	0.2473	0	0.0682	0.1876	0.0256	0	0.2984	0	0.0171	0	0	0.1108	0.2387	0.0171	0	0.0256	0.3581	0.0512	0	0.8185	0.0938	0.1449	0.0171	0.0085	0.0767	0.179	0	0	0.0682	0.2046	0.0341	0.0341	0.3155
Bacteria;Firmicutes;Clostridia;Clostridiales;Lachnospiraceae;Lachnospira	Lachnospira	0	0	0	0	0	0	0	0	0	0	0	0	0	0	0	0	0	0	0	0	0	0	0	0	0	0	0	0	0	0	0	0	0	0	0	0	0.0085	0	0	0	0	0	0	0	0	0	0	0
Bacteria;Firmicutes;Clostridia;Clostridiales;Lachnospiraceae;Lachnospiraceae_uc	Lachnospiraceae_uc	0	0	0	0	0	0	0	0	0	0	0	0	0	0	0	0	0	0	0	0	0	0	0	0	0	0	0	0	0	0	0	0	0	0	0	0	0	0	0	0	0	0	0	0	0	0	0	0
Bacteria;Firmicutes;Bacilli;Lactobacillales;Lactobacillaceae;Lactobacillus	Lactobacillus	0.0085	0.0341	0	0	0.0256	0	0	0	0	0.6735	0.8185	1.0657	0	0	0.0085	0.0085	2.643	0	0.0512	0	0.0256	0.1279	0	0	0	0.2217	0.1535	0.179	0	0.0171	0.6053	0	0	0	0	0.0426	0	0.1023	0.0853	0.0341	0	0	0	0.0085	0.1279	0	0.0512	0
Bacteria;Firmicutes;Bacilli;Lactobacillales;Streptococcaceae;Lactococcus	Lactococcus	0	0	0	0.0171	0	0	0	0	0	0	0	0	0	0	0	0	0	0	0	0	0	0	0.1364	0	0	0	0.1194	0	0	0	0	0.179	0.0853	0	0.0512	0	0	0	0	0	0.1876	0.4689	0	0.0085	0.0085	0	0	0.162
Bacteria;Proteobacteria;Betaproteobacteria;Burkholderiales;Comamonadaceae;Lampropedia	Lampropedia	0	0	0	0	0	0	0	0	0	0	0	0	0	0	0	0	0	0	0	0	0	0	0	0	0	0	0	0	0	0	0	0	0	0	0	0	0	0	0	0.0853	0	0	0	0	0	0	0	0
Bacteria;Proteobacteria;Betaproteobacteria;Burkholderiales;Lautropia_f;Lautropia	Lautropia	0	3.4018	0.0682	0	0	0.5627	0.0085	0	0	0	0.1535	0	0	0	0	0.4178	0	0	0.0767	0	0	0	0.2984	0.0171	0	0.0341	0	0.1364	0.0341	0	0	0.81	0	0.2728	0.2387	0.1023	0.0938	0	0.1876	0.8952	0	0.2728	0	0.0512	0.0597	0.0682	0	0.2814
Bacteria;Actinobacteria;Actinobacteria_c;Corynebacteriales;Lawsonella_f;Lawsonella	Lawsonella	0	0.2814	0.2984	0.1279	0	0.503	0.0938	0.2643	5.2008	1.151	0.0256	0.0085	2.4981	0.0085	1.7052	0.1364	0.0085	0.9975	0.3155	0.0682	0.2217	0.9805	0.9719	0.0085	0.5712	0.0256	1.0487	0.5286	0.1023	0	0.0341	1.0828	0.2131	2.2167	2.464	0.0341	0.179	0	1.0998	2.6771	3.7684	1.0061	0.1961	0.2984	0.0171	11.8851	0.0171	1.5517
Bacteria;Proteobacteria;Gammaproteobacteria;Enterobacterales;Enterobacteriaceae;Leclercia	Leclercia	0	0	0	0	0	0	0	0	0	0	0	0	0	0	0	0	0	0	0	0	0	0	0	0	0	0	0	0	0	0	0	0	0	0	0	0	0	0	0	0	0	0	0	0	0	0	0	0
Bacteria;Proteobacteria;Gammaproteobacteria;Legionellales;Legionellaceae;Legionella	Legionella	0	0.0256	0	0	0	0.3325	0	0	0	0	0	0	0	0	0.1108	0	0	0	0	0	0	0	0	0	0	0	0	0	0	0	0	0	0	0	0	0	0	0	0	0	0.0512	0	0	0	0	0	0	0
Bacteria;Proteobacteria;Gammaproteobacteria;Legionellales;Legionellaceae;Legionellaceae_uc	Legionellaceae_uc	0	0	0	0	0	0	0	0	0	0	0	0	0	0	0	0	0	0	0	0	0	0	0	0	0	0	0	0	0	0	0	0	0	0	0	0	0	0	0	0	0	0	0	0	0	0	0	0
Bacteria;Actinobacteria;Actinobacteria_c;Micrococcales;Microbacteriaceae;Leifsonia	Leifsonia	0	0	0	0	0	0	0	0	0	0	0	0	0	0	0	0	0	0	0	0	0	0	0	0	0	0	0	0	0	0	0	0	0	0	0.1961	0	0	0	0	0	0	0	0	0	0	0	0	0
Bacteria;Proteobacteria;Betaproteobacteria;Burkholderiales;Comamonadaceae;Leptothrix	Leptothrix	0	0.4263	0	0.0341	0	0.4007	0.0171	1.1595	0	0	0	0	0	0	0	0.0171	0	0	0.341	0	0	0	0.4774	0	1.2874	0	0	0	0	0	0.0085	0	0.1364	0.2984	0.8014	0	0	0	0.2217	0	0	0	0	0	0	0	0	0
Bacteria;Fusobacteria;Fusobacteria_c;Fusobacteriales;Leptotrichiaceae;Leptotrichia	Leptotrichia	0	0.4774	0.2046	0	0	0	0	0	0.5286	0	0.4689	0.179	0.9549	0.0085	0	1.168	0	0.4007	0.0682	0.0256	0	1.3386	0	0.2814	0.2046	0.0085	0.4092	0.0682	0.2814	0	0.0085	0.324	0.1364	0.5286	0.2217	0.9123	0.7076	0.0171	0.0512	0.1449	0.4007	3.6917	0	0.9634	1.9951	0.1449	0.3496	0.4092
Bacteria;Actinobacteria;Actinobacteria_c;Micrococcales;Microbacteriaceae;Leucobacter	Leucobacter	0	0	0	0	0	0	0	0	0	0	0	0	0	0	0	0	0	0	0	0	0	0	0	0	0	0	0	0	0	0	0	0	0	0	0	0	0	0	0	0	0	0	0	0	0	0	0	0
Bacteria;Firmicutes;Bacilli;Lactobacillales;Leuconostocaceae;Leuconostoc	Leuconostoc	0	0	0	0	0	0	0	0	0	0.8441	0	0.5201	0	0.0085	0	0	0	0	0	0	0	0.0853	0	0	0	0	0.0085	0	0	0	0	0	0	0	0	0	0.0171	0	0	0	0	0	0	0	0	0	0.0171	0
Bacteria;Proteobacteria;Betaproteobacteria;Burkholderiales;Limnobacter_f;Limnobacter	Limnobacter	0	0	0	0	0	0	0	0	0	0	0	0	0	0	0	0	0	0	0	0	0	0	0	0	0	0	0	0	0	0	0	0	0	0	0	0	0	0	0	0	0	0	0	0	0	0	0	0
Bacteria;Firmicutes;Erysipelotrichi;Erysipelotrichales;Erysipelotrichaceae;Longicatena	Longicatena	0	0	0	0	0	0	0	0	0	0	0	0	0	0	0	0	0	0	0	0	0	0	0	0	0	0	0	0	0	0	0	0	0	0.1876	0	0	0	0	0	0	0	0	0	0	0	0	0	0
Bacteria;Gemmatimonadetes;Longimicrobia;Longimicrobiales;Longimicrobiaceae;Longimicrobium	Longimicrobium	0	0	0	0	0	0	0	0	0	0	0	0	0	0	0	0	0	0	0	0	0	0	0	0	0	0	0	0	0	0	0	0	0	0	0	0	0	0	0	0	0	0	0	0	0	0	0	0
Bacteria;Proteobacteria;Gammaproteobacteria;Xanthomonadales;Xanthomonadaceae;Luteimonas	Luteimonas	0	0	0	0	0	0	0	0.4178	0	0.1023	0	0	0	0	0	0	0	0	0	0.0085	0	0	0	0	0	0	0	0.0767	0	0	0	0	0	0.1023	0	0.0171	0	0	0	0	0.2473	0.2131	0	0	0.0085	0	0	0.1364
Bacteria;Acidobacteria;Vicinamibacter_c;Vicinamibacter_o;Vicinamibacter_f;Luteitalea	Luteitalea	0	0	0	0	0	0	0	0	0	0	0	0	0	0	0	0	0	0	0	0	0	0	0	0	0	0	0	0	0	0	0	0	0	0	0	0	0	0	0	0	0	0	0	0	0	0	0	0
Bacteria;Firmicutes;Bacilli;Bacillales;Planococcaceae;Lysinibacillus	Lysinibacillus	0	0	0	0	0	0	0	0	0	0	0	0	0	0	0	0	0	0	0	0	0	0	0	0	0	0	0	0	0	0	0	0	0	0	0	0	0	0	0	0	0	0	0	0.0171	0	0	0	0
Bacteria;Proteobacteria;Gammaproteobacteria;Xanthomonadales;Xanthomonadaceae;Lysobacter	Lysobacter	0	0	0	0	0	0	0	0	0	0	0	0	0	0	0	0	0	0	0	0	0	0	0	0	0	0	0	0	0	0	0	0	0	0	0	0	0	0	0	0	0.0512	0	0	0.0171	0	0	0	0
Bacteria;Proteobacteria;Alphaproteobacteria;Rhodospirillales;Rhodospirillaceae;Magnetospirillum	Magnetospirillum	0	0	0	0	0	0	0	0	0	0	0	0	0	0	0	0	0	0	0	0	0	0	0	0	0	0	0	0	0	0	0	0	0	0	0	0	0	0	0	0	0	0	0	0	0	0	0	0
Bacteria;Firmicutes;Bacilli;Lactobacillales;Carnobacteriaceae;Marinilactibacillus	Marinilactibacillus	0	0	0	0	0	0	0	0	0	0	0	0	0	0	0	0	0	0	0	0	0	0	0	0	0	0	0	0	0	0	0	0	0	0	0	0	0	0	0	0	0	0	0	0	0	0	0	0
Bacteria;Actinobacteria;Actinobacteria_c;Propionibacteriales;Nocardioidaceae;Marmoricola	Marmoricola	0	0	0	0	0	0	0	0	0	0	0	0	0	0	0	0	0	0	0	0	0	0	0	0	0.2131	0	0.0512	0	0	0	0	0	0	0	0	0	0	0	0	0	0	0	0	0	0	0	0	0.2473
Bacteria;Proteobacteria;Betaproteobacteria;Burkholderiales;Oxalobacteraceae;Massilia	Massilia	0	0.4092	0	0.0341	0.0171	0.3666	0.0853	0	0	0.1876	0.0938	0	0	0	0	0.0085	0.0171	0.162	0.2387	0	0.0853	0.1535	0.0426	0	0.1108	0.1876	1.6029	1.7137	0.0085	0	0.0597	0	0.0341	0.1108	0.2302	0.0171	0.0085	0	0.0767	0.2131	0.0512	0	0.0171	0	0.0085	0.0171	0.1364	0
Bacteria;Firmicutes;Negativicutes;Selenomonadales;Selenomonadaceae;Megamonas	Megamonas	0	0	0	0	0	0	0	0	0	0	0	0	0	0	0	0	0	0	0	0	0	0	0	0	0	0	0	0	0	0	0	0	0	0	0	0	0	0	0	0	0	0	0	0	0	0	0	0.3666
Bacteria;Firmicutes;Negativicutes;Veillonellales;Veillonellaceae;Megasphaera	Megasphaera	0	0	0	0	0	0	0	0	0	0.8696	0.6735	0.2728	0	0.0085	0	1.6711	0	0	0.7162	0.0682	0	0.2814	0	0.1194	0	0.0171	0.0341	0.0597	0.0085	0	0	2.0974	0.3666	0.9293	0.8867	0.2984	0.4519	0	2.6601	0.4348	0	0	0	0.2558	0.1023	0.0767	0.5286	0.4604
Bacteria;Proteobacteria;Betaproteobacteria;Burkholderiales;Comamonadaceae;Melaminivora	Melaminivora	0	0	0.0171	0	0	0.6139	0.0085	0	0.5627	0.9805	0	0.0085	1.2448	0.0171	0	0.4689	0.0853	0	0.2643	0.0512	1.6029	0.2387	0.5457	0.0341	0.9037	0.0085	0.2814	0.0767	0.0085	0	0	0.4433	0.0085	0.5286	0.4433	0	0.0426	0	0.2387	0.0426	0.6735	4.0157	0.3751	0	0.0085	0.0085	0.1108	0
Bacteria;Proteobacteria;Alphaproteobacteria;Rhizobiales;Phyllobacteriaceae;Mesorhizobium	Mesorhizobium	0	0.4092	0.0426	0.2217	0	0.6394	0.1108	0.1279	0.6139	0.2643	0.0341	0	1.4665	0.0085	1.3045	0	0.0426	0.2558	0.0682	0	0	0.1705	0.6565	0	0.3496	0.0341	0.0171	0.2217	0.0256	0	0.0341	0.4178	0.0256	0.2643	0.1108	0.0085	0.0597	0.0085	0.2131	1.3386	0.827	1.4409	0	0.1023	0.0341	0.0256	0	1.0231
Bacteria;Proteobacteria;Betaproteobacteria;Burkholderiales;Comamonadaceae;Methylibium	Methylibium	0	0	0	0	0	0	0	0	0	0	0	0	0	0	0	0	0	0	0	0	0	0.0256	0	0	0	0	0	0	0	0	0	0	0	0	0	0	0	0	0	0	0	0	0	0	0	0	0	0
Bacteria;Proteobacteria;Betaproteobacteria;Methylophilales;Methylophilaceae;Methylobacillus	Methylobacillus	0	0	0	0	0	0	0	0	0	0	0	0	0	0	0	0	0	0	0.0171	0	0.0597	0	0	0	0	0	0	0	0	0	0	0	0	0	0	0	0	0	0	0	0	0	0	0	0	0	0	0
Bacteria;Proteobacteria;Alphaproteobacteria;Rhizobiales;Methylobacteriaceae;Methylobacterium	Methylobacterium	0.0341	2.0888	0.1961	0.0853	0.1364	9.89	1.7393	5.9255	4.928	0.7844	0.5712	0.0682	12.8997	0.1023	0.2302	0.9719	0.4178	4.1095	1.1425	0.179	0.9378	0.9634	9.2591	0.1279	6.1301	2.2679	2.2338	3.7855	0.503	0.1449	0.9805	0.1108	1.6455	5.6612	3.8281	0.4178	1.2789	0.0341	7.1021	2.0888	8.0228	0.4092	0.5627	0.2814	0.179	1.5261	1.2618	0.1279
Bacteria;Proteobacteria;Betaproteobacteria;Methylophilales;Methylophilaceae;Methylotenera	Methylotenera	0	0	0	0	0	0	0	0	0	0	0	0	0	0	0	0	0	0	0	0	0	0	0	0	0	0	0	0	0	0	0	0	0	0	0	0	0	0	0	0	0	0	0	0	0	0	0	0
Bacteria;Proteobacteria;Betaproteobacteria;Sterolibacterium_o;Sterolibacteriaceae;Methyloversatilis	Methyloversatilis	0	0	0	0	0	0	0	0	0	0	0	0	0	0	0	0	0	0	0	0	0	0	0	0	0	0	0	0	0	0	0	0	0	0	0	0	0	0	0	0	0	0	0	0	0	0	0.0341	0
Bacteria;Proteobacteria;Alphaproteobacteria;Rhodospirillales;Micavibrio_f;Micavibrio_f_uc	Micavibrio_f_uc	0	0	0	0	0	0	0	0	0	0	0	0	0	0	0	0	0	0	0	0	0	0	0	0	0	0	0	0	0	0	0	0	0	0	0	0	0	0	0	0	0	0	0	0	0	0	0	0
Bacteria;Actinobacteria;Actinobacteria_c;Micrococcales;Microbacteriaceae;Microbacteriaceae_uc	Microbacteriaceae_uc	0	0	0	0	0	0	0	0	0	0	0	0	0	0	0	0	0	0	0	0	0	0	0	0	0	0	0	0	0	0	0	0	0	0	0	0	0	0	0	0	0	0	0	0	0	0	0	0
Bacteria;Actinobacteria;Actinobacteria_c;Micrococcales;Microbacteriaceae;Microbacterium	Microbacterium	0	0	0	0	0	0	0	0	0	0	0	0	0	0	0	0	0	0	0	0	0	0	0	0	0.0171	0	0	0	0	0	0	0	0	0	0	0	0	0	0	0	0	0	0	0.0171	0	0	0	0
Bacteria;Actinobacteria;Actinobacteria_c;Micrococcales;Microbacteriaceae;Microcella	Microcella	0	0	0	0	0	0	0	0	0	0	0	0	0	0	0	0	0	0	0	0	0	0	0	0	0	0	0	0	0	0	0	0	0	0	0	0	0	0	0	0	0	0	0	0	0	0	0	0
Bacteria;Actinobacteria;Actinobacteria_c;Micrococcales;Micrococcaceae;Micrococcaceae_uc	Micrococcaceae_uc	0	0	0	0	0	0	0	0	0	0	0	0	0	0	0	0	0	0	0	0	0	0	0	0	0	0	0	0	0	0	0	0	0	0	0	0	0	0	0	0	0.0085	0	0	0.0085	0	0	0	0
Bacteria;Actinobacteria;Actinobacteria_c;Micrococcales;Micrococcaceae;Micrococcus	Micrococcus	0	0.3069	0	0	0	0.7759	0.0938	0	1.0572	1.1425	0	0	0	0.0171	0.1108	0	0	0.1876	0	0	0.0256	0.0938	0	0	0	0.0085	0.0682	0.0085	0	0	0	0	0.0085	0	0.162	0	0.341	0	0.5968	0.0341	0.5286	0.9037	0.0512	0	0	0.0426	0.4433	1.3386
Bacteria;Cyanobacteria;Chroobacteria;Oscillatoriales;Symploca_f;Microcoleus_g1	Microcoleus_g1	0	0	0	0	0	0	0	0	0	0	0	0	0	0	0.1876	0	0	0	0	0	0	0	0	0	0.0767	0	0	0	0	0	0	0	0	0	0	0	0	0	0	0	0	0	0	0	0	0	0	0
Bacteria;Actinobacteria;Actinobacteria_c;Propionibacteriales;Propionibacteriaceae;Microlunatus	Microlunatus	0	0	0.0085	0	0	0	0	0	0	0	0	0	0	0	0	0	0	0	0	0	0	0	0	0	0	0	0	0	0	0	0	0	0	0	0	0	0	0	0.0085	0	0	0	0	0	0	0	0	0
Bacteria;Actinobacteria;Actinobacteria_c;Micromonosporales;Micromonosporaceae;Micromonospora	Micromonospora	0	0	0	0	0	0	0	0	0	0	0	0	0	0	0	0	0	0	0	0	0	0	0	0	0	0	0	0	0	0	0	0	0	0	0	0	0	0	0	0	0	0.1364	0	0	0	0	0	0
Bacteria;Proteobacteria;Alphaproteobacteria;Rhizobiales;Methylobacteriaceae;Microvirga	Microvirga	0	0	0.0341	0	0	0	0	0	0	0	0	0	0	0	0	0	0	0	0	0	0	0	0	0	0	0	0	0	0	0	0	0	0	0	0	0	0	0	0	0	0	0	0	0	0	0	0	0
Bacteria;Proteobacteria;Betaproteobacteria;Burkholderiales;Comamonadaceae;Mitsuaria	Mitsuaria	0	0	0	0	0	0	0	0	0	0	0	0	0	0	0	0	0	0	0	0	0	0	0	0	0.2217	0	0	0	0	0	0	0	0.0597	0	0	0.0085	0	0	0	0	0	0	0.0085	0.0085	0.0085	0.0256	0	0
Bacteria;Firmicutes;Negativicutes;Selenomonadales;Selenomonadaceae;Mitsuokella	Mitsuokella	0	0	0	0	0	0	0	0	0	0	0	0	0	0	0	0	0	0	0	0	0	0	0	0	0	0	0	0	0	0	0	0.6821	0	0	0	0	0	0	0	0	0	0	0	0	0	0.0512	0	0
Bacteria;Actinobacteria;Actinobacteria_c;Actinomycetales;Actinomycetaceae;Mobiluncus	Mobiluncus	0	0	0	0	0	0	0	0	0	0	0	0	0	0	0	0	0	0	0	0	0	0	0	0	0	0	0	0	0	0	0	0	0	0	0	0	0.0341	0	0	0	0	0	0	0	0.0256	0	0	0
Bacteria;Actinobacteria;Actinobacteria_c;Frankiales;Geodermatophilaceae;Modestobacter	Modestobacter	0	0	0	0	0	0	0	0	0	0	0	0	0	0	0	0	0	0	0	0	0	0	0	0	0.1449	0	0	0	0	0	0	0	0	0	0	0	0	0	0	0	0	0	0	0	0	0	0	0
Bacteria;Firmicutes;Clostridia;Clostridiales;Mogibacterium_f;Mogibacterium	Mogibacterium	0	0	0	0	0	0	0	0	0	0	0.0085	0.0171	0	0	0	0.0341	0	0	0	0	0	0.0341	0	0	0	0	0	0	0	0	0	0	0.0682	0	0.0085	0.0426	0.0171	0.0085	0	0	0	0	0	0	0	0	0	0
Bacteria;Proteobacteria;Gammaproteobacteria;Pseudomonadales;Moraxellaceae;Moraxella	Moraxella	0	0	0	0	0	0	0	0	0	0	0	0	0	0	0	0	0	0	0	0	0	0	0	0	0	0	0	0	0	0	0	0	0	0	0	0	0	0	0	0	0	0	0	0	0	0	0	0
Bacteria;Proteobacteria;Gammaproteobacteria;Pseudomonadales;Moraxellaceae;Moraxella_g1	Moraxella_g1	0	0	0	0	0	0	0	0	0	0	0	0	0	0	0	0	0	0	0	0	0	0	0	0	0	0	0	0	0	0	0	0	0	0	0	0	0	0	0	0	0	0	0	0	0	0	0	0
Bacteria;Proteobacteria;Gammaproteobacteria;Pseudomonadales;Moraxellaceae;Moraxellaceae_uc	Moraxellaceae_uc	0	0	0	0	0	0	0	0	0	0	0	0	0	0	0	0	0	0	0	0	0	0	0	0	0	0	0	0	0	0	0	0	0	0	0	0	0	0	0	0	0	0	0	0	0	0	0	0
Bacteria;Proteobacteria;Gammaproteobacteria;Enterobacterales;Morganellaceae;Morganella	Morganella	0	0	0	0	0	0	0	0	0	0	0	0	0	0	0	0	0	0	0	0	0	0	0	0	0	0	0	0	0	0	0	0	0	0	0	0	0	0	0	0	0	0	0	0	0	0	0	0
Bacteria;Firmicutes;Clostridia;Clostridiales;Lachnospiraceae;Moryella	Moryella	0	0	0.0767	0	0	0	0	0.1279	0	0	0.0341	0.0938	0	0	0.162	0.2387	0	0.6565	0	0.0085	0	0.0341	0	0.0085	0	0.1108	0	0	0.0085	0.0171	0.0171	0	0.0341	0.3666	0.0767	0.1023	0.0597	0	0.0085	0.5457	0	0	0	0.1279	0.0085	0.0512	0	0
Bacteria;Bacteroidetes;Sphingobacteriia;Sphingobacteriales;Sphingobacteriaceae;Mucilaginibacter	Mucilaginibacter	0	0	0	0	0	0	0	0	0	0	0	0	0	0	0	0	0	0	0	0	0	0	0	0	0	0	0	0	0	0	0	0	0	0	0	0	0	0	0	0	0	0	0	0	0	0	0	0
Bacteria;Deferribacteres;Deferribacteres_c;Deferribacterales;Deferribacteraceae;Mucispirillum	Mucispirillum	0	0	0	0	0	0	0	0	0	0	0	0	0	0	0	0	0	0	0	0	0	0	0	0	0	0	0	0	0	0	0	0	0	0	0	0	0	0	0	0	0	0	0	0	0	0	0	0
Bacteria;Actinobacteria;Actinobacteria_c;Corynebacteriales;Mycobacteriaceae;Mycobacterium	Mycobacterium	0	0	0	0	0	0	0.0171	0	0.5116	0	0	0	0.3155	0	0	0	0	0	0	0	0	0	0	0	0	0	0.0171	0.0512	0	0	0.0085	0	0	0	0	0	0.0085	0	0	0	0	0	0	0	0	0	0.0085	0
Bacteria;Tenericutes;Mollicutes;Mycoplasmatales;Mycoplasmataceae_f3;Mycoplasma_g14	Mycoplasma_g14	0	0	0	0	0	0	0	0	0	0	0	0	0	0	0	0	0	0	0	0	0	0	0	0	0	0	0	0	0	0	0	0	0	0	0	0	0.0085	0	0	0	0	0	0	0	0	0	0	0
Bacteria;Tenericutes;Mollicutes;Mycoplasmatales;Mycoplasmataceae_f3;Mycoplasma_g15	Mycoplasma_g15	0	0	0	0	0	0	0	0	0	0	0	0	0	0	0	0	0	0	0	0	0	0	0	0	0	0	0	0	0	0	0	0	0	0	0	0.0085	0	0	0	0	0	0	0	0	0	0	0	0
Bacteria;Tenericutes;Mollicutes;Acholeplasmatales;Acholeplasmataceae;Mycoplasma_g17	Mycoplasma_g17	0	0	0	0	0	0	0	0	0	0	0	0	0	0	0	0	0	0	0	0	0	0	0	0	0	0	0	0	0	0	0	0	0	0	0	0	0	0	0	0	0	0	0	0	0	0	0	0
Bacteria;Tenericutes;Mollicutes;Mycoplasmatales;Mycoplasmataceae;Mycoplasma_g4	Mycoplasma_g4	0	0	0	0	0	0	0	0	0	0	0	0	0	0	0	0	0	0	0.0512	0	0	0	0	0.0085	0	0	0	0	0	0	0	0	0	0.1108	0	0.0512	0	0	0	0.0938	0	0	0.0085	0.0171	0.0171	0	0	0
Bacteria;Bacteroidetes;Flavobacteria;Flavobacteriales;Flavobacteriaceae;Myroides	Myroides	0	0	0	0	0	0	0	0	0	0	0	0	0	0	0	0	0	0	0	0	0	0	0	0	0	0	0	0	0	0	0	0	0	0	0	0	0	0	0	0	0	0	0	0	0	0	0	0
Bacteria;Bacteroidetes;Sphingobacteriia;NVQB_o;NVQB_f;NVQB_g	NVQB_g	0	0	0	0	0	0	0	0	0.4945	0	0	0	0	0	0	0	0	0	0	0	0	0	0	0	0	0	0	0	0	0	0	0	0	0	0	0	0	0	0	0	0	0	0	0	0	0	0	0
Bacteria;Actinobacteria;Actinobacteria_c;Frankiales;Nakamurellaceae;Nakamurella	Nakamurella	0	0	0	0	0	0	0	0	0	0.1023	0	0	0	0	0	0	0	0	0	0	0	0	0	0	0.0085	0	0	0	0	0	0	0	0	0	0	0	0.0341	0	0	0	0	0	0	0	0	0.0426	0.0171	0
Bacteria;Actinobacteria;Actinobacteria_c;Planktophila_o;Planktophila_f;Nanopelagicus	Nanopelagicus	0	0	0	0	0	0	0	0	0	0	0	0	0	0	0	0	0	0	0	0	0	0	0.1364	0	0	0	0	0	0	0	0	0	0	0	0	0	0	0	0	0	0	0	0	0	0	0	0	0
Bacteria;Actinobacteria;Actinobacteria_c;Propionibacteriales;Propionibacteriaceae;Naumannella	Naumannella	0	0	0	0	0	0	0	0	0	0	0	0	0	0	0	0	0	0	0	0	0	0	0	0	0	0	0	0	0	0	0	0	0	0	0	0	0	0	0	0	0	0	0	0	0	0	0.0085	0
Bacteria;Firmicutes;Negativicutes;Veillonellales;Veillonellaceae;Negativicoccus	Negativicoccus	0	0	0	0	0	0	0	0	0	0	0	0	0	0	0	0	0	0	0	0	0	0	0	0	0	0	0	0	0	0	0	0	0	0	0	0	0	0	0	0	0	0	0	0	0	0	0	0
Bacteria;Proteobacteria;Betaproteobacteria;Neisseriales;Neisseriaceae;Neisseria	Neisseria	0.0256	13.846	6.9742	4.1947	0.0085	2.8391	0.1449	0.9975	3.291	0.9208	1.9354	0.2643	1.1851	0.0256	2.6004	0.6394	0.0171	0.7503	1.7649	0	0.2387	9.242	0.2643	4.1009	0.3496	0.1194	1.6796	1.6455	1.3471	0.162	0.1279	1.6455	0.2984	6.4967	3.0437	9.5149	11.4758	0.2046	1.7308	6.2665	2.1741	12.7973	3.129	0.5371	4.135	3.4871	36.2009	1.9354
Bacteria;Proteobacteria;Betaproteobacteria;Neisseriales;Neisseriaceae;Neisseriaceae_uc	Neisseriaceae_uc	0	0.179	0	0.0085	0	0	0	0	0	0.0597	0	0	0	0	0	0	0	0.0085	0	0	0	0	0	0.0341	0	0	0.1023	0	0.0256	0	0	0	0	0	0	0.0085	0	0	0	0	0	0.162	0	0	0.0085	0	0	0
Bacteria;Actinobacteria;Actinobacteria_c;Micrococcales;Micrococcaceae;Nesterenkonia	Nesterenkonia	0	0	0	0	0	0	0.0171	0	0	0	0	0	0	0	0	0	0	0	0.0085	0	0	0.0682	0	0	0	0	0	0	0	0	0	0	0	0	0.3666	0	0	0	0	0	0	0.0767	0	0	0	0.0171	0	0
Bacteria;Proteobacteria;Gammaproteobacteria;Nevskiales;Solimonadaceae;Nevskia	Nevskia	0	0	0	0	0	0	0	0	0	0	0	0	0	0	0	0	0	0	0	0	0	0.0938	0	0	0	0	0	0	0	0	0	0	0	0	0	0	0	0	0	0	0	0	0	0	0	0	0	0
Bacteria;Bacteroidetes;Sphingobacteriia;Sphingobacteriales;Chitinophagaceae;Niabella	Niabella	0	0	0	0	0	0	0	0	0.0767	0	0	0	0	0	0	0	0	0	0	0	0	0	0	0	0	0	0	0	0	0	0	0	0	0	0	0	0	0	0	0	0.0853	0	0	0	0	0	0	0
Bacteria;Bacteroidetes;Cytophagia;Cytophagales;Hymenobacteraceae;Nibribacter	Nibribacter	0	0	0	0	0	0	0	0	0	0	0	0	0	0	0	0	0	0	0	0	0	0	0	0	0	0	0	0	0	0	0	0	0	0	0	0	0	0	0	0	0	0	0	0	0	0	0	0
Bacteria;Actinobacteria;Actinobacteria_c;Corynebacteriales;Nocardiaceae;Nocardia	Nocardia	0	0	0	0	0	0	0	0.1364	0	0	0	0	0	0	0	0	0	0	0	0	0	0	0	0	0	0.0341	0	0	0	0	0	0.1535	0	0	0	0	0	0	0	0	0	0	0	0	0	0	0	0
Bacteria;Actinobacteria;Actinobacteria_c;Corynebacteriales;Nocardiaceae;Nocardiaceae_uc	Nocardiaceae_uc	0	0	0	0	0	0	0	0	0	0	0	0	0	0	0	0	0	0	0	0	0	0	0	0	0	0	0	0	0	0	0	0	0	0	0	0	0	0	0	0	0	0	0	0	0	0	0	0
Bacteria;Actinobacteria;Actinobacteria_c;Propionibacteriales;Nocardioidaceae;Nocardioides	Nocardioides	0	0	0	0	0.0085	0	0	0	0	0.0341	0	0	0	0	0	0	0	0	0.1535	0	0	0.0682	0	0	0	0	0.0171	0	0	0	0	0.2558	0	0	0	0	0	0	0	0.0682	0.0938	0.1449	0.0171	0	0	0	0	0.0256
Bacteria;Cyanobacteria;Hormogoneae;Nostocales;Nostocaceae;Nostoc	Nostoc	0	0	0	0	0	0	0	0	0	0	0	0	0	0	0	0	0	0	0	0	0	0	0	0	0	0	0	0	0	0	0	0	0	0	0	0	0	0	0	0	0	0	0	0	0	0	0	0
Bacteria;Cyanobacteria;Hormogoneae;Nostocales;Nostocaceae;Nostocaceae_uc	Nostocaceae_uc	0	0	0	0	0	0	0	0	0	0	0	0	0	0	0	0	0	0	0	0	0	0	0	0	0	0	0	0	0	0	0	0	0	0	0	0	0	0	0	0	0	0	0	0	0	0	0	0
Bacteria;Proteobacteria;Betaproteobacteria;Burkholderiales;Oxalobacteraceae;Noviherbaspirillum	Noviherbaspirillum	0	0	0	0	0	0.7076	0	0	0.341	0	0	0	0	0	0	0	0	0	0	0	0	0	0	0	0	0	0	0	0	0	0	0.0085	0	0	0	0	0	0	0	0	0	0	0	0	0	0	0	0.0938
Bacteria;Proteobacteria;Alphaproteobacteria;Sphingomonadales;Sphingomonadaceae;Novosphingobium	Novosphingobium	0	0	0	0.0938	0	0	0.1876	0.0767	0	0.3325	0	0	0	0	0	0.0256	0	0	0.2302	0	0.1705	0	0	0	0.6224	0.0256	0	0	0	0	0	0.1023	0	0.5798	0.1876	0	0	0.0085	0.0341	0.1705	0	0.1279	0.0426	0	0.0171	0	0.162	0
Bacteria;Proteobacteria;Alphaproteobacteria;Rhodobacterales;Rhodobacteraceae;Oceaniglobus	Oceaniglobus	0	0	0	0	0	0	0	0	0	0	0	0	0	0	0	0	0	0	0	0	0	0	0	0	0	0	0	0	0	0	0	0	0	0	0	0	0.0085	0	0	0	0	0	0	0	0	0	0	0
Bacteria;Proteobacteria;Gammaproteobacteria;Aeromonadales;Aeromonadaceae;Oceanisphaera	Oceanisphaera	0	0	0	0	0	0	0	0	0	0	0	0	0	0	0	0	0	0	0	0	0	0	0	0	0	0	0	0	0	0	0	0	0	0	0	0	0	0	0	0	0	0	0	0	0	0	0	0
Bacteria;Firmicutes;Bacilli;Bacillales;Bacillaceae;Oceanobacillus	Oceanobacillus	0	0	0	0	0	0	0	0	0	0	0	0	0	0	0	0	0	0	0	0	0	0	0	0	0.4092	0	0	0	0	0	0	0	0	0	0	0	0	0	0	0	0	0	0	0	0	0	0	0
Bacteria;Bacteroidetes;Bacteroidia;Bacteroidales;Odoribacteraceae;Odoribacter	Odoribacter	0	0	0	0	0	0	0	0	0	0	0	0	0	0	0	0	0	0	0	0	0	0	0	0	0	0	0.0341	0	0	0	0	0	0	0	0	0	0	0	0	0.0853	0	0	0	0	0	0	0	0
Bacteria;Actinobacteria;Coriobacteriia;Coriobacteriales;Coriobacteriaceae;Olsenella	Olsenella	0	0	0	0	0	0	0	0	0	0	0	0	0	0	0	0	0	0	0	0	0	0	0	0	0	0	0	0	0	0	0	0	0	0	0	0.0171	0	0	0	0	0	0	0	0.0426	0	0	0	0
Bacteria;Firmicutes;Clostridia;Clostridiales;Lachnospiraceae;Oribacterium	Oribacterium	0.0085	0.3581	0	0	0	0	0	0.3069	0	0	0.0341	0.1023	0	0.0085	0.3496	0.4348	0	0	0.1961	0.0426	0	0.3069	0	0.1364	0	0.0171	0.1279	0.0682	0.0426	0	0	0.7673	0.1705	0.0767	0.324	0.7673	0.1364	0.0085	0	0.1023	0.1705	0.0938	0	0.1876	0.1364	0	0.0426	0.4519
Bacteria;Actinobacteria;Actinobacteria_c;Micrococcales;Intrasporangiaceae;Ornithinimicrobium	Ornithinimicrobium	0	0	0	0	0	0	0	0	0	0	0	0	0	0	0	0	0	0	0	0	0	0	0	0	0.0341	0	0	0	0	0	0	0	0	0	0	0	0	0	0	0	0	0	0	0	0	0	0.0597	0
Bacteria;Proteobacteria;Betaproteobacteria;Rhodocyclales;Rhodocyclaceae;Oryzomicrobium	Oryzomicrobium	0	0	0	0	0	0	0	0	0	0	0	0	0	0	0	0	0	0	0	0	0	0	0	0	0	0.2302	0	0.1705	0	0	0	0	0	0	0	0	0	0	0	0	0	0	0	0	0	0	0.1023	0
Bacteria;Firmicutes;Clostridia;Clostridiales;Ruminococcaceae;Oscillibacter	Oscillibacter	0	0	0	0	0	0	0	0	0	0	0	0	0	0	0	0	0	0	0	0	0	0	0	0	0	0	0	0	0	0	0	0	0	0	0	0	0	0	0	0	0	0	0	0	0	0	0	0
Bacteria;Proteobacteria;Betaproteobacteria;Burkholderiales;Comamonadaceae;Ottowia	Ottowia	0	0.6735	0	0	0	0	0	0	0	0	0	0	0	0	0	0	0	0	0	0	0	0	0	0	0	0	0	0	0	0	0	0.4348	0	0.1108	0	0	0	0	0	0.0341	0	0	0.0426	0	0	0	0	0
Bacteria;Saccharibacteria_TM7;Saccharimonas_c;Saccharimonas_o;PAC000016_f;PAC000016_g	PAC000016_g	0	0	0	0	0	0	0	0	0	0	0	0	0	0	0	0	0	0	0	0	0	0	0.341	0	0	0	0.0256	0	0	0	0	0	0	0	0	0	0	0	0	0	0	0	0	0	0	0	0	0
Bacteria;Planctomycetes;Planctomycetia;Planctomycetales;Planctomycetaceae;PAC000036_g	PAC000036_g	0	0	0	0	0	0	0	0	0	0	0	0	0	0	0	0	0	0	0	0	0	0	0	0	0	0	0	0	0	0	0	0	0	0	0	0	0	0	0	0	0	0	0	0	0	0	0	0
Bacteria;Cyanobacteria;PAC000053_c;PAC000053_o;PAC000053_f;PAC000053_f_uc	PAC000053_f_uc	0	0	0	0	0	0	0	0	0	0	0	0	0	0	0	0	0	0	0	0	0	0	0	0	0	0	0	0	0	0	0	0	0	0	0	0	0	0	0	0	0	0	0	0	0	0	0	0
Bacteria;Cyanobacteria;PAC000053_c;PAC000053_o;PAC000053_f;PAC000053_g	PAC000053_g	0	0	0	0	0	0	0	0	0	0	0	0	0	0	0	0	0	0	0	0	0	0	0	0	0	0	0	0	0	0	0	0	0	0	0	0	0	0	0	0	0	0.2131	0	0	0.0085	0	0	0
Bacteria;Proteobacteria;Alphaproteobacteria;Rhodospirillales;Acetobacteraceae;PAC000081_g	PAC000081_g	0	0	0	0	0	0	0	0	0	0	0	0	0	0	0	0	0	0	0	0	0	0	0	0	0	0	0	0	0	0	0	0	0	0	0	0	0	0	0	0	1.4323	0	0	0	0	0	0	0
Bacteria;Actinobacteria;Thermoleophilia;Thermoleophilales;Thermoleophilaceae;PAC000142_g	PAC000142_g	0	0	0	0	0	0	0	0	0	0	0	0	0	0	0	0	0	0	0	0	0	0	0	0	0	0.0171	0	0	0	0	0	0	0	0	0	0	0	0	0	0	0	0	0	0	0.0085	0	0	0
Bacteria;Proteobacteria;Alphaproteobacteria;Rhodospirillales;PAC000146_f;PAC000146_f_uc	PAC000146_f_uc	0	0	0	0	0	0	0	0	0	0	0	0	0.486	0	0	0	0	0	0	0	0	0	0	0	0	0	0	0	0	0	0	0	0	0	0	0	0	0	0	0	0	0	0	0	0	0	0	0
Bacteria;Firmicutes;Clostridia;Clostridiales;Lachnospiraceae;PAC000196_g	PAC000196_g	0	0	0	0	0	0	0	0	0	0	0	0	0	0	0	0	0	0	0	0	0	0	0	0	0	0	0	0	0	0	0	0	0	0	0	0	0	0	0	0	0	0	0	0	0	0	0	0.2814
Bacteria;Bacteroidetes;Bacteroidia;Bacteroidales;Muribaculaceae;PAC000198_g	PAC000198_g	0	0	0	0	0	0	0	0	0	0	0	0	0	0	0	0	0	0	0	0	0	0	0	0	0	0	0	0	0	0	0	0	0	0	0	0	0	0	0.0085	0	0	0	0	0	0	0	0	0
Bacteria;Proteobacteria;Alphaproteobacteria;Rickettsiales;Rickettsiaceae;PAC000249_g	PAC000249_g	0	0	0	0	0	0	0	0	0	0	0	0	0	0.0085	0	0	0	0	0	0	0	0	0	0	0	0	0	0	0	0	0	0	0	0	0	0	0	0	0	0	0	0	0	0	0	0	0	0
Bacteria;Proteobacteria;Alphaproteobacteria;Rhodospirillales;Acetobacteraceae;PAC000328_g	PAC000328_g	0	0	0	0	0	0	0	0	0	0	0	0	0	0	0	0	0	0	0	0	0	0	0	0	0	0	0	0	0	0	0	0	0	0	0	0	0	0	0	0	0	0	0	0	0.0085	0	0	0
Bacteria;Proteobacteria;Alphaproteobacteria;Rhodospirillales;Acetobacteraceae;PAC000465_g	PAC000465_g	0	0	0	0	0	0	0	0	0	0	0	0	0	0	0	0	0	0	0	0	0	0	0	0	0	0	0	0	0	0	0	0	0	0	0	0	0	0	0.0171	0	0	0	0	0	0	0	0	0
Bacteria;Acidobacteria;Solibacteres;Solibacterales;Solibacteraceae;PAC000492_g	PAC000492_g	0	0	0	0	0	0	0	0	0	0	0	0	0	0	0	0	0	0	0	0	0	0	0	0	0	0	0	0	0	0	0	0	0	0	0	0	0	0	0	0	0	0	0	0	0	0	0	0
Bacteria;Cyanobacteria;PAC002560_c;PAC000393_o;PAC000616_f;PAC000616_g	PAC000616_g	0	0	0	0	0	0	0	0	0	0	0	0	0	0	0	0	0	0	0	0	0	0	0	0	0	0	0	0	0	0	0	0	0	0	0	0	0	0	0	0	0	0	0	0	0	0.0085	0	0
Bacteria;Gemmatimonadetes;Gemmatimonadetes_c;Gemmatimonadales;PAC000624_f;PAC000624_g	PAC000624_g	0	0	0	0	0	0	0	0	0	0	0	0	0	0	0	0	0	0	0	0	0	0	0	0	0	0	0	0	0	0	0	0	0	0	0	0	0	0	0	0	0	0	0	0	0	0	0	0
Bacteria;Planctomycetes;Planctomycetia;Planctomycetales;Isosphaeraceae;PAC000638_g	PAC000638_g	0	0	0	0	0	0	0	0	0	0	0	0	0	0	0	0	0	0	0	0	0	0	0	0	0	0	0	0	0	0	0	0	0	0	0	0	0	0	0	0	0	0	0	0	0	0	0	0
Bacteria;Firmicutes;Clostridia;Clostridiales;Ruminococcaceae;PAC000661_g	PAC000661_g	0	0	0.0426	0	0	0	0	0.0512	0	0.3922	0	0.0256	0	0	0	0	0	0	0	0	0	0.5116	0	0.0085	0	0	0.1108	0	0.0597	0	0	0	0	0.0256	0.0426	0.0341	0.0597	0	0.1108	0.1279	0	0	0	0.0171	0.0512	0.0341	0	0.2387
Bacteria;Firmicutes;Clostridia;Clostridiales;Lachnospiraceae;PAC000671_g	PAC000671_g	0	0	0	0	0	0	0	0	0	0	0	0	0	0	0	0	0	0	0	0	0	0	0	0	0	0	0	0	0	0	0	0	0	0	0	0	0	0	0	0	0	0	0	0	0	0	0	0
Bacteria;Saccharibacteria_TM7;Saccharimonas_c;Saccharimonas_o;Saccharimonas_f;PAC000677_g	PAC000677_g	0	0.0256	0	0	0	0	0	0	0	0.2217	0.0682	0.0171	0	0	0	0	0	0	0	0	0	0.0426	0	0	0.0938	0	0	0	0	0	0	0	0.0853	0.0426	0.4092	0.0341	0.0256	0.0085	0.0085	0.1279	0	0.2984	0	0	0.0426	0	0	0
Bacteria;Proteobacteria;Deltaproteobacteria;Myxococcales;PAC000695_f;PAC000695_g	PAC000695_g	0	0	0	0	0	0	0	0	0	0	0	0	0	0	0	0	0	0	0	0	0	0	0	0	0	0	0	0	0	0	0	0	0	0	0	0	0	0	0	0	0	0	0	0	0	0	0	0
Bacteria;Proteobacteria;Deltaproteobacteria;Myxococcales;Anaeromyxobacteraceae;PAC000696_g	PAC000696_g	0	0	0	0	0	0	0	0	0.5712	0	0	0	0	0	0	0	0	0	0	0	0	0	0	0	0	0	0	0	0	0	0	0	0	0	0	0	0	0	0	0	0	0	0	0	0	0	0	0
Bacteria;Firmicutes;Clostridia;Clostridiales;Ruminococcaceae;PAC000748_g	PAC000748_g	0	0	0	0	0	0	0	0	0	0	0	0	0.2473	0	0	0	0	0	0	0	0	0	0	0	0	0	0	0	0	0	0	0	0	0	0	0	0	0	0	0	0	0	0	0	0	0	0	0
Bacteria;Firmicutes;Clostridia;Clostridiales;Lachnospiraceae;PAC001046_g	PAC001046_g	0	0	0	0	0	0	0	0	0	0	0	0	0	0	0	0	0	0	0	0	0	0	0	0	0	0	0	0	0	0	0	0	0	0	0	0	0	0	0	0	0	0	0	0	0	0	0	0.162
Bacteria;Tenericutes;Mollicutes;PAC001057_o;PAC001057_f;PAC001109_g	PAC001109_g	0	0	0	0	0	0	0	0	0	0	0	0	0	0	0	0	0	0	0	0	0	0	0	0	0	0	0	0	0	0	0	0	0	0	0	0	0	0	0	0	0	0	0	0	0	0	0	0
Bacteria;Bacteroidetes;Bacteroidia;Bacteroidales;Muribaculaceae;PAC001112_g	PAC001112_g	0	0	0	0	0	0	0	0	0	0	0	0	0	0	0	0	0	0	0	0	0	0	0	0	0	0	0	0	0	0	0	0	0	0	0	0	0	0	0	0	0	0	0	0	0	0	0	0
Bacteria;Firmicutes;Clostridia;Clostridiales;Lachnospiraceae;PAC001118_g	PAC001118_g	0	0	0	0	0	0	0	0	0	0	0	0	0	0	0	0	0	0	0	0	0	0	0	0	0	0	0	0	0	0	0	0	0	0	0	0	0	0	0	0	0	0	0	0	0	0	0	0
Bacteria;Firmicutes;Clostridia;Clostridiales;Christensenellaceae;PAC001141_g	PAC001141_g	0	0	0.0085	0	0	0	0.0085	0	0	0	0	0	0	0	0	0	0	0	0	0	0	0	0	0	0	0	0	0	0	0	0	0	0	0	0	0.0085	0.0256	0	0.0171	0.2473	0.1535	0	0	0	0	0	0	0
Bacteria;Firmicutes;Clostridia;Clostridiales;Lachnospiraceae;PAC001149_g	PAC001149_g	0	0.0085	0	0	0	0	0	0	0	0	0	0	0	0	0	0	0	0	0	0	0	0	0	0	0	0	0	0	0	0	0	0	0	0	0	0	0	0	0	0	0	0	0	0	0	0	0	0
Bacteria;Firmicutes;Clostridia;Clostridiales;Lachnospiraceae;PAC001200_g	PAC001200_g	0	0	0	0	0	0	0	0	0	0	0	0	0	0	0	0	0	0	0	0	0	0	0	0	0	0	0	0	0	0	0	0	0	0	0	0	0	0	0	0	0	0.2302	0	0	0	0	0	0
Bacteria;Firmicutes;Clostridia;Clostridiales;Christensenellaceae;PAC001207_g	PAC001207_g	0	0	0	0	0	0	0	0	0	0	0	0	0	0	0	0	0	0	0	0	0	0	0	0	0	0	0	0	0	0	0	0	0	0	0	0	0	0	0	0	0	0	0	0	0	0	0	0
Bacteria;Firmicutes;Clostridia;Clostridiales;Mogibacterium_f;PAC001236_g	PAC001236_g	0	0	0	0	0	0	0	0	0	0	0	0	0	0	0	0	0	0	0	0	0	0	0	0	0	0	0	0	0	0	0	0	0	0	0	0	0	0	0	0.0938	0	0	0	0	0	0	0	0
Bacteria;Acidobacteria;Solibacteres;Solibacterales;Bryobacteraceae;PAC001299_g	PAC001299_g	0	0	0	0	0	0	0	0	0	0	0	0	0	0	0	0	0	0	0	0	0	0	0	0	0	0	0	0	0	0	0	0	0	0	0	0	0	0	0	0	0	0	0	0	0	0	0	0
Bacteria;Firmicutes;Clostridia;Clostridiales;Lachnospiraceae;PAC001341_g	PAC001341_g	0	0	0.0171	0	0	0	0	0.6565	0	0	0	0	0	0	0	0.0171	0	0	0.179	0	0	0	0	0.0341	0	0	0	0	0	0	0	0.179	0	0	0	0.0512	0.0426	0	0	0.0256	0	0	0	0	0.1876	0	0.0597	0.0512
Bacteria;Firmicutes;Clostridia;Clostridiales;Mogibacterium_f;PAC001354_g	PAC001354_g	0	0	0	0	0	0	0	0	0	0	0	0	0	0	0	0	0	0	0	0	0	0	0	0	0	0	0	0	0	0	0	0	0	0	0	0	0	0	0	0	0	0	0	0	0	0	0	0
Bacteria;Proteobacteria;Alphaproteobacteria;Rickettsiales;Holosporaceae;PAC001403_g	PAC001403_g	0	0	0	0	0	0	0	0	0	0	0	0	0	0	0	0	0	0	0	0	0	0	0	0	0	0	0	0	0	0	0	0	0	0	0	0	0	0	0	0	0	0	0	0	0	0	0	0
Bacteria;Firmicutes;Clostridia;Clostridiales;Lachnospiraceae;PAC001408_g	PAC001408_g	0	0	0	0	0	0	0	0	0	0	0	0	0	0	0	0	0	0	0	0	0	0	0	0	0	0	0	0	0	0	0	0	0	0	0	0	0	0	0	0	0	0	0	0	0	0	0	0
Bacteria;Firmicutes;Clostridia;Clostridiales;Lachnospiraceae;PAC001516_g	PAC001516_g	0	0	0	0	0	0	0	0	0	0	0	0	0	0	0	0	0	0	0	0	0	0	0	0	0	0	0	0	0	0	0	0	0	0	0	0	0	0	0	0	0	0	0	0	0	0	0	0
Bacteria;Firmicutes;Clostridia;Clostridiales;Lachnospiraceae;PAC001544_g	PAC001544_g	0	0	0	0	0	0	0	0	0	0	0	0	0	0	0	0	0	0	0	0	0	0	0	0	0	0	0	0	0	0	0	0	0	0	0	0	0	0	0	0	0	0	0	0	0	0	0	0
Bacteria;Firmicutes;Clostridia;Clostridiales;Lachnospiraceae;PAC001588_g	PAC001588_g	0	0	0	0	0	0	0	0	0	0	0	0	0	0	0	0	0	0	0	0	0	0	0	0	0	0	0	0	0	0	0	0	0	0	0	0	0	0	0	0	0	0	0	0	0	0	0	0
Bacteria;Acidobacteria;Vicinamibacter_c;Vicinamibacter_o;Vicinamibacter_f;PAC001846_g	PAC001846_g	0	0	0	0	0	0	0	0	0	0	0	0	0	0	0	0	0	0	0	0	0	0	0	0	0	0	0	0	0	0	0	0	0	0	0	0	0	0	0.0341	0	0	0	0	0	0	0	0	0
Bacteria;Acidobacteria;Solibacteres;Solibacterales;Bryobacteraceae;PAC001861_g	PAC001861_g	0	0	0	0	0	0	0	0	0	0	0	0	0	0	0	0	0	0	0	0	0	0	0	0	0	0	0	0	0	0	0	0	0	0	0	0	0	0	0	0	0.2728	0	0	0	0	0	0	0
Bacteria;Proteobacteria;Betaproteobacteria;PAC002541_o;PAC002248_f;PAC002248_g	PAC002248_g	0	0	0	0	0	0	0	0	0	0	0	0	0	0	0	0	0	0	0	0	0	0	0	0	0	0	0	0	0	0	0	0	0	0	0	0	0	0	0	0	0	0	0	0	0	0	0	0
Bacteria;Acidobacteria;PAC002280_c;PAC002280_o;PAC002280_f;PAC002280_g	PAC002280_g	0	0	0	0	0	0	0	0	0	0	0	0	0	0	0	0	0	0	0	0	0	0	0.0597	0	0	0	0	0	0	0	0	0	0	0	0	0	0	0	0	0	0	0	0	0	0	0	0	0
Bacteria;Bacteroidetes;Bacteroidia;Bacteroidales;AC160630_f;PAC002374_g	PAC002374_g	0	0	0	0	0	0	0	0	0	0	0	0	0	0	0	0	0	0	0	0	0	0	0	0	0	0	0	0	0	0	0	0	0	0	0	0	0	0	0	0	0	0	0	0	0	0	0	0
Bacteria;Bacteroidetes;Sphingobacteriia;CP012155_o;CP012155_f;PAC002427_g	PAC002427_g	0	0	0	0	0	0	0	0	0	0	0	0	0	0	0	0	0	0	0	0	0	0	0	0	0.2814	0	0	0	0	0	0	0	0	0	0	0	0	0	0	0	0	0	0	0	0	0	0	0
Bacteria;Proteobacteria;Betaproteobacteria;PAC002541_o;PAC002541_f;PAC002541_g	PAC002541_g	0	0	0	0	0	0	0	0	0	0	0	0	0	0	0	0	0	0	0	0	0	0	0	0	0	0	0	0	0	0	0	0	0	0	0	0	0	0	0	0	0	0	0	0	0	0	0	0
Bacteria;Proteobacteria;Betaproteobacteria;PAC001921_o;PAC001921_f;PAC002583_g	PAC002583_g	0	0	0	0	0	0	0	0	0	0	0	0	0	0	0	0	0	0	0	0	0	0	0	0	0	0	0	0	0	0	0	0	0	0	0	0	0	0	0	0	0	0	0	0	0	0	0	0
Bacteria;Planctomycetes;Phycisphaerae;CP019633_o;PAC002608_f;PAC002608_g	PAC002608_g	0	0	0	0	0	0	0	0	0	0	0	0	0	0	0	0	0	0	0	0	0	0	0	0	0	0	0	0	0	0	0	0	0	0	0	0	0	0	0	0	0	0	0	0	0	0	0	0
Bacteria;Firmicutes;Bacilli;Bacillales;Paenibacillaceae;Paenibacillus	Paenibacillus	0	0	0	0	0	0	0	0	0	0	0	0	0	0	0	0	0	0	0	0	0	0	0	0.0085	0	0.0085	0	0.0085	0	0	0	0	0	0	0	0	0.0171	0	0	0	0	0	0	0	0	0	0	0
Bacteria;Firmicutes;Bacilli;Bacillales;Planococcaceae;Paenisporosarcina	Paenisporosarcina	0	0	0	0	0	0	0	0	0	0	0	0	0	0	0	0	0	0	0	0	0	0.0256	0	0	0	0	0	0	0	0	0	0	0	0	0	0	0	0	0	0	0	0	0	0	0	0	0	0
Bacteria;Bacteroidetes;Bacteroidia;Bacteroidales;Porphyromonadaceae;Paludibacter	Paludibacter	0	0.2814	0.0171	0	0	0	0	0	0	0	0	0	0	0	0	0	0	0	0	0	0	0	0	0	0	0	0.0682	0	0	0	0	0	0	0	0.2984	0	0	0	0	0	0	0.1705	0	0.0085	0.0341	0	0	0
Bacteria;Proteobacteria;Betaproteobacteria;Burkholderiales;Burkholderiaceae;Pandoraea	Pandoraea	0	0	0	0	0	0	0	0	0	0	0	0	0	0	0	0	0	0	0	0	0	0	0	0	0	0.0085	0	0	0	0	0	0	0	0	0	0	0	0	0	0	0	0	0	0	0	0	0	0
Bacteria;Proteobacteria;Gammaproteobacteria;Enterobacterales;Erwiniaceae;Pantoea	Pantoea	0	0	0	0	0	0	0	0.1108	0	0.2131	0	0.0085	0	0	0	0	0	0	0.1023	0.0171	0	0	0.1535	0	0.7503	0	0.0597	0	0	0	0	0	0	0.3581	0	0	0	0	0.0512	0	0	0	0	0	0	0.0171	0	0
Bacteria;Bacteroidetes;Bacteroidia;Bacteroidales;Porphyromonadaceae;Parabacteroides	Parabacteroides	0	0	0	0	0	0	0	0	0	0	0	0	0.0512	0	0	0	0	0	0	0	0	0	0	0	0	0	0	0	0	0	0	0	0	0	0	0	0	0	0	0	0	0	0	0	0	0	0	0
Bacteria;Proteobacteria;Betaproteobacteria;Burkholderiales;Burkholderiaceae;Paraburkholderia	Paraburkholderia	0	0	0	0	0	0	0	0	0	0	0	0	0	0	0	0	0	0	0	0	0	0	0	0	0	0	0	0	0.0085	0	0	0	0	0	0	0	0	0	0	0	0	0	0	0	0	0	0	0
Bacteria;Proteobacteria;Alphaproteobacteria;Rickettsiales;Paracaedibacteraceae;Paracaedibacter	Paracaedibacter	0	0	0	0	0	0	0	0	0	0	0	0	0	0	0	0	0	0	0	0	0	0	0	0	0	0	0	0	0	0	0	0	0	0	0	0	0	0	0	0	0.0853	0	0	0	0	0	0	0
Bacteria;Proteobacteria;Alphaproteobacteria;Rhodobacterales;Rhodobacteraceae;Paracoccus	Paracoccus	0.0085	0.3581	0.0085	0.6224	0	0.8014	0.2131	0.3155	0.5798	4.4249	0	0.0085	0.324	0	0.827	0.0767	0.0938	0.7076	0.6735	0.1194	0.1449	0.5798	0	0.0085	0.7759	0.2984	0.7673	0.6394	0.0171	0.0085	0.0085	0.6565	0.0682	0.6139	1.6455	0.1108	0.4774	0.0085	2.4896	0.6735	2.788	0.9293	0.3581	0.1023	0.0512	0.7418	0.3837	2.0121
Bacteria;Actinobacteria;Actinobacteria_c;Bifidobacteriales;Bifidobacteriaceae;Parascardovia	Parascardovia	0	0	0	0	0	0	0	0	0	0	0.0171	0	0	0	0	0	0	0	0.0682	0	0	0	0	0	0	0	0	0	0	0	0	0	0	0	0	0	0	0	0	0	0	0	0	0	0	0	0	0
Bacteria;Bacteroidetes;Sphingobacteriia;Sphingobacteriales;Chitinophagaceae;Parasegetibacter	Parasegetibacter	0	0	0	0	0	0	0	0	0	0	0	0	0	0	0	0	0	0	0	0	0	0	0	0	0	0	0.0256	0	0	0	0	0	0	0	0	0	0	0	0	0	0	0	0	0	0	0	0	0
Bacteria;Firmicutes;Tissierellia;Tissierellales;Peptoniphilaceae;Parvimonas	Parvimonas	0	0	0.0682	0.0853	0	0	0	0.2473	0	0.1279	0.0256	0.0085	0	0	0	0	0	0	0.0597	0	0	0.0256	0	0.0512	0	0	0.0853	0.1279	0.0512	0	0	0	0.2046	0	0	0.0512	0.0853	0.0085	0.0256	0.4689	0.0767	0.0853	0.0597	0.6224	0.0171	0.0256	0	0
Bacteria;Actinobacteria;Thermoleophilia;Solirubrobacterales;Parviterribacteraceae;Parviterribacter	Parviterribacter	0	0	0	0	0	0	0	0	0	0	0	0	0	0	0	0	0	0	0	0	0	0	0	0	0	0	0	0	0	0	0	0	0	0	0	0	0	0	0	0	0	0	0	0	0	0	0	0
Bacteria;Proteobacteria;Gammaproteobacteria;Pasteurellales;Pasteurellaceae;Pasteurellaceae_uc	Pasteurellaceae_uc	0	0	0	0	0	0	0	0	0	0	0	0	0	0	0	0	0	0	0	0	0.0085	0	0	0.0085	0	0	0	0	0	0	0	0	0	0	0	0	0	0	0.0085	0	0	0	0	0	0	0	0	0
Bacteria;Proteobacteria;Betaproteobacteria;Burkholderiales;Comamonadaceae;Paucibacter	Paucibacter	0	0	0	0	0	0	0	0.0085	0	0	0	0	0	0	0	0	0	0	0	0	0	0	0	0	0	0	0	0	0	0	0	0	0	0	0	0	0	0	0	0	0	0	0	0	0	0	0	0
Bacteria;Proteobacteria;Betaproteobacteria;Burkholderiales;Oxalobacteraceae;Paucimonas	Paucimonas	0	0	0	0	0	0	0	0	0	0	0	0	0	0	0	0	0	0	0	0	0	0	0	0	0	0	0	0	0	0	0	0	0	0	0	0	0	0	0	0	0	0	0	0	0	0.0426	0	0
Bacteria;Firmicutes;Bacilli;Lactobacillales;Lactobacillaceae;Pediococcus	Pediococcus	0	0	0	0	0	0	0	0	0	0	0	0	0	0	0	0	0	0	0.0256	0	0	0	0	0	0	0	0	0	0	0	0	0	0	0	0	0	0	0	0	0	0	0	0	0	0	0	0	0
Bacteria;Bacteroidetes;Sphingobacteriia;Sphingobacteriales;Sphingobacteriaceae;Pedobacter	Pedobacter	0	0	0	0	0	0	0	0	0	0	0.0085	0	0	0	0	0	0	0	0	0	0	0	0	0	0	0	0	0	0	0	0	0	0	0	0	0	0	0	0	0	0	0	0	0	0	0	0	0
Bacteria;Proteobacteria;Alphaproteobacteria;Rhizobiales;Hyphomicrobiaceae;Pedomicrobium	Pedomicrobium	0	0	0	0	0	0	0	0	0	0	0	0	0	0	0	0	0	0	0	0	0	0	0	0	0	0	0	0	0	0	0	0	0	0	0	0	0	0	0	0	0	0	0	0	0	0	0	0
Bacteria;Proteobacteria;Betaproteobacteria;Burkholderiales;Comamonadaceae;Pelomonas	Pelomonas	0	0.1023	0	0	0	0	0	0	0	0	0	0	0	0	0	0.0597	0	0.1194	0.0597	0	0	0	0.1279	0	0.1535	0	0	0.0341	0	0	0	0	0	0	0	0	0.0341	0	0.0426	0	0.0426	0	0	0	0	0	0.0085	0
Bacteria;Firmicutes;Clostridia;Clostridiales;Peptostreptococcaceae;Peptoanaerobacter	Peptoanaerobacter	0	0	0	0	0	0	0	0	0	0	0	0	0	0	0	0	0	0	0	0	0	0	0	0	0	0	0	0	0	0	0	0	0	0	0	0	0	0	0	0.0171	0	0.179	0	0	0.0426	0.0597	0	0
Bacteria;Firmicutes;Tissierellia;Tissierellales;Peptoniphilaceae;Peptoniphilus	Peptoniphilus	0	0	0	0.0512	0	0	0	0.2984	0	0	0	0	0	0	0	0	0.0597	0	0	0	0	0.179	0	0	0	0.0085	0.0256	0.0512	0	0	0.0171	0	0	0.0426	0	0	0.0767	0	0	0.1535	0.1705	0	0.0426	0	0.0085	0	0	0
Bacteria;Firmicutes;Clostridia;Clostridiales;Peptostreptococcaceae;Peptostreptococcus	Peptostreptococcus	0	0.2046	0.2217	0	0.0171	0	0	0	0	0	0	0	0	0	0	0.0256	0	0	0	0.0426	0	0	0	0.0938	0	0	0.2558	0.0682	0	0	0.0512	0	0.2814	1.1595	0.648	0.0256	0.1876	0.0341	0.1876	1.5773	0.9123	0.1279	0	0.0341	0.0853	0.0171	0.0512	0
Bacteria;Proteobacteria;Oligoflexia;Bacteriovoracales;Peredibacteraceae;Peredibacter	Peredibacter	0	0	0	0	0	0	0	0	0	0	0	0	0	0	0	0	0	0	0	0	0	0	0	0	0	0	0	0	0	0	0	0	0	0	0	0	0	0	0	0	0	0	0	0	0	0	0	0
Bacteria;Proteobacteria;Oligoflexia;Bacteriovoracales;Peredibacteraceae;Peredibacteraceae_uc	Peredibacteraceae_uc	0	0	0	0	0	0	0	0	0	0	0	0	0	0	0	0	0	0	0	0	0	0	0.3581	0	0	0	0	0	0	0	0	0	0	0	0	0	0	0	0	0	0	0	0	0	0	0	0	0
Bacteria;Proteobacteria;Gammaproteobacteria;Pseudomonadales;Moraxellaceae;Perlucidibaca	Perlucidibaca	0	0	0	0	0	0	0	0	0	0	0	0	0	0	0	0	0	0	0	0	0	0	0	0	0	0	0	0	0	0	0.0256	0	0	0	0	0	0	0	0	0	0	0	0	0	0	0	0	0
Bacteria;Firmicutes;Negativicutes;Acidaminococcales;Acidaminococcaceae;Phascolarctobacterium	Phascolarctobacterium	0	0	0	0	0	0	0	0	0	0	0	0	0	0	0	0	0	0	0	0	0	0	0	0	0	0	0.0512	0	0	0	0	0	0	0	0	0	0	0	0	0	0	0	0	0	0	0	0	0
Bacteria;Proteobacteria;Alphaproteobacteria;Caulobacterales;Caulobacteraceae;Phenylobacterium	Phenylobacterium	0	0	0	0	0	0	0	0	0	0	0	0	0	0	0	0	0	0	0	0	0.0256	0	0	0	0	0	0	0	0	0	0	0	0	0	0	0	0	0	0	0	0	0	0	0	0	0	0	0
Bacteria;Bacteroidetes;Bacteroidia;Bacteroidales;Phocaeicola_f;Phocaeicola	Phocaeicola	0	0	0	0	0	0	0	0	0	0	0	0	0	0	0	0	0	0	0	0	0	0	0	0	0	0	0	0	0	0	0	0	0	0	0	0	0	0	0	0	0	0	0	0	0	0	0	0
Bacteria;Proteobacteria;Alphaproteobacteria;Rhizobiales;Phreatobacter_f;Phreatobacter	Phreatobacter	0	0	0	0	0	0	0	0	0.0938	0	0	0	0.1023	0	0.0171	0.0085	0	0	0	0.0341	0.0597	0	0	0	0.1194	0	0	0	0	0	0	0	0.0085	0	0	0.0256	0	0	0	0	0.1279	0	0	0	0	0	0.0171	0
Bacteria;Actinobacteria;Actinobacteria_c;Micrococcales;Intrasporangiaceae;Phycicoccus	Phycicoccus	0	0	0	0	0	0	0	0.0938	0	0	0	0.0085	0	0	0	0	0	0	0	0	0	0.0426	0.5712	0	0	0.0085	0.1108	0.1194	0	0	0	0.0426	0	0	0	0	0	0	0	0	0	0	0	0	0.0256	0	0.0426	0.6991
Bacteria;Planctomycetes;Phycisphaerae;Phycisphaerales;Phycisphaeraceae;Phycisphaeraceae_uc	Phycisphaeraceae_uc	0	0	0	0	0	0	0	0	0	0	0	0	0	0	0	0	0	0	0	0	0	0	0	0	0	0	0	0	0	0	0	0	0	0	0	0	0	0	0	0	0	0	0.0085	0	0	0	0	0
Bacteria;Proteobacteria;Gammaproteobacteria;Enterobacterales;Enterobacteriaceae;Phytobacter	Phytobacter	0	0	0	0	0	0	0	0	0	0	0	0	0	0	0	0	0	0	0	0	0	0	0	0	0	0.0256	0	0.0085	0	0	0.0085	0	0	0	0	0	0	0	0	0	0	0	0	0	0	0	0.0256	0
Bacteria;Planctomycetes;Planctomycetia;Planctomycetales;Planctomycetaceae;Planctomicrobium	Planctomicrobium	0	0	0	0	0	0	0	0	0	0	0	0	0	0	0	0	0	0	0	0	0	0	0	0	0	0	0	0	0	0	0	0	0	0	0	0	0	0	0	0	0	0	0	0	0	0	0	0
Bacteria;Planctomycetes;Planctomycetia;Planctomycetales;Planctomycetaceae;Planctomycetaceae_uc	Planctomycetaceae_uc	0	0	0	0	0	0	0	0	0	0	0	0	0	0	0	0	0	0	0	0	0	0	0	0	0	0	0	0	0	0	0	0	0	0	0	0	0	0	0	0	0	0	0	0	0	0	0	0
Bacteria;Firmicutes;Bacilli;Bacillales;Thermoactinomycetaceae;Planifilum	Planifilum	0	0	0	0	0	0	0	0	0	0	0	0	0	0	0	0	0	0	0	0	0	0	0	0	0	0	0	0	0	0	0	0	0	0	0	0	0	0	0	0	0	0	0	0	0	0	0	0
Bacteria;Cyanobacteria;Chroobacteria;Oscillatoriales;Planktothrix_f;Planktothrix_f_uc	Planktothrix_f_uc	0	0	0	0	0	0	0	0	0	0	0	0	0	0	0	0	0	0	0	0	0	0	0	0	0	0	0	0	0	0	0	0	0	0	0	0	0	0	0	0	0	0	0	0	0	0	0	0
Bacteria;Firmicutes;Bacilli;Bacillales;Planococcaceae;Planococcus	Planococcus	0	0	0	0	0	0	0	0	0	0.0085	0	0	0	0	0	0	0	0	0	0	0	0	0	0	0	0	0	0	0	0	0	0	0	0	0	0	0	0	0	0	0	0	0	0	0	0	0	0
Bacteria;Proteobacteria;Gammaproteobacteria;Enterobacterales;Enterobacteriaceae;Plesiomonas	Plesiomonas	0	0	0	0	0	0	0	0	0	0	0	0	0	0	0	0	0	0	0	0	0	0	0	0	0	0	0	0	0	0	0	0	0	0	0	0	0	0	0	0	0	0	0	0	0	0	0	0
Bacteria;Cyanobacteria;Chroobacteria;Pleurocapsales;Pleurocapsa_f;Pleurocapsa	Pleurocapsa	0	0	0	0	0	0	0	0	0	0	0	0	0	0	0	0	0	0	0	0	0	0	0	0	0	0.0085	0	0	0	0	0	0	0	0	0	0	0	0	0	0	0	0	0	0	0	0	0	0
Bacteria;Proteobacteria;Betaproteobacteria;Burkholderiales;Comamonadaceae;Polaromonas	Polaromonas	0	0	0	0	0	0	0	0	0	0	0	0	0	0	0	0	0	0	0	0	0	0	0	0	0	0	0	0	0	0	0	0	0	0	0	0	0	0	0	0	0	0	0	0	0	0	0	0
Bacteria;Proteobacteria;Deltaproteobacteria;Myxococcales;Polyangiaceae;Polyangiaceae_uc	Polyangiaceae_uc	0	0	0	0	0	0	0	0	0	0	0	0	0	0	0	0	0	0	0	0	0	0	0	0	0	0	0	0	0	0	0	0	0	0	0	0	0	0	0	0	0	0	0	0	0	0	0	0
Bacteria;Bacteroidetes;Cytophagia;Cytophagales;Hymenobacteraceae;Pontibacter	Pontibacter	0	0	0	0	0	0	0	0	0	0	0	0	0	0	0	0	0	0	0	0	0	0	0	0	0	0	0	0	0	0	0	0	0	0	0	0	0	0	0	0.179	0	0	0	0	0	0	0	0
Bacteria;Proteobacteria;Alphaproteobacteria;Sphingomonadales;Erythrobacteraceae;Porphyrobacter	Porphyrobacter	0	0	0	0	0	0	0	0	0	0	0	0	0	0	0	0	0	0	0	0	0	0	0	0	0.2984	0	0.0085	0	0	0	0	0	0	0	0	0	0	0	0	0	0	0	0	0	0	0	0	0
Bacteria;Bacteroidetes;Bacteroidia;Bacteroidales;Porphyromonadaceae;Porphyromonas	Porphyromonas	0.0085	4.3908	0.827	0	0.0171	1.0657	0.0256	0.0171	1.1595	0.2131	0.0597	0.0512	0.4092	0	0.1279	0.0256	0	1.2959	0.2217	0.0171	0.2643	1.9183	0	2.5578	0.3581	0.2217	0.3922	0.4092	0.2643	0.0256	0	0.665	0.2046	2.0803	0.6224	0.1449	1.7052	0.0597	1.8331	8.5685	4.0583	2.9073	0.0682	0.2302	1.1595	0.3922	0.1108	0.2473
Bacteria;Bacteroidetes;Bacteroidia;Bacteroidales;Prevotellaceae;Prevotella	Prevotella	0.1023	8.0314	2.0462	0.5371	0.0597	5.1155	0.1449	3.6491	1.4238	9.1909	1.978	3.453	0.6735	0.0938	12.5075	27.6324	0.0597	5.7464	11.4332	2.6601	1.6625	9.7707	0.162	6.4882	0.6053	0.9805	2.0633	3.129	0.5116	0.0853	0.4945	7.9291	2.481	12.6012	5.3798	12.7462	10.5465	0.5968	16.7704	15.6279	2.8306	1.961	0.3325	4.766	2.7368	2.5066	2.3105	10.5806
Bacteria;Bacteroidetes;Bacteroidia;Bacteroidales;Prevotellaceae;Prevotellaceae_uc	Prevotellaceae_uc	0	0	0	0	0	0	0	0	0	0	0	0	0	0	0	0	0	0	0	0	0	0	0	0	0	0	0	0	0	0	0	0	0	0	0	0	0	0	0	0	0	0	0	0	0	0	0	0
Bacteria;Actinobacteria;Actinobacteria_c;Propionibacteriales;Propionibacteriaceae;Propionibacterium	Propionibacterium	0	0	0	0	0	0	0	0	0	0	0	0	0	0	0	0	0	0	0	0	0	0	0	0	0	0	0	0.0085	0	0	0	0	0	0	0	0	0	0	0	0	0	0	0	0	0	0	0	0
Bacteria;Actinobacteria;Actinobacteria_c;Propionibacteriales;Propionibacteriaceae;Propioniferax	Propioniferax	0	0	0	0	0	0	0	0	0	0	0	0	0	0	0	0	0	0	0	0.0256	0	0.0597	0	0	0	0	0	0.0171	0	0	0	0	0	0	0	0	0	0	0	0	0	0	0	0	0	0	0	0
Bacteria;Proteobacteria;Betaproteobacteria;Rhodocyclales;Rhodocyclaceae;Propionivibrio	Propionivibrio	0	0	0	0	0	0	0	0	0	0	0	0	0	0	0	0	0	0	0	0	0	0	0	0	0	0	0	0	0	0	0	0	0	0	0	0	0	0	0	0	0	0	0	0	0	0	0	0
Bacteria;Proteobacteria;Gammaproteobacteria;Enterobacterales;Enterobacteriaceae;Pseudescherichia	Pseudescherichia	0	0	0	0	0	0	0	0	0	0	0	0	0	0	0	0	0	0	0	0	0	0	0	0	0	0	0	0	0	0	0	0	0	0	0	0	0	0	0	0	0	0	0	0	0	0	0	0
Bacteria;Firmicutes;Clostridia;Clostridiales;Ruminococcaceae;Pseudoflavonifractor	Pseudoflavonifractor	0	0	0	0	0	0	0	0	0	0	0	0	0	0	0	0	0	0	0	0	0	0	0	0	0	0	0	0	0	0	0	0	0	0	0	0	0	0	0	0	0	0	0	0	0	0	0	0
Bacteria;Firmicutes;Bacilli;Bacillales;Bacillaceae;Pseudogracilibacillus	Pseudogracilibacillus	0	0	0	0	0	0	0	0	0	0	0	0	0	0	0	0	0	0	0	0	0	0	0	0	0	0	0	0.1023	0	0	0	0	0	0	0	0	0	0	0	0	0	0	0	0	0	0	0	0
Bacteria;Proteobacteria;Gammaproteobacteria;Pseudomonadales;Pseudomonadaceae;Pseudomonas	Pseudomonas	0	0.4092	0.0085	0.0512	0.0256	1.5347	1.5432	1.8075	0.2984	0.4178	0.1961	0.0171	0.7588	0	0.2558	0.1023	0.0426	0	0.4774	0	0.2899	0.5201	0.2558	0	2.2423	3.9986	1.5773	6.1983	0.1194	0.0085	0.0341	0.0426	0.1194	0	0.9719	0.0597	0.3581	0.0085	2.0377	0.0682	0.1876	0.5201	0.0341	0.0512	1.0061	0.2046	6.1642	0.4007
Bacteria;Actinobacteria;Actinobacteria_c;Pseudonocardiales;Pseudonocardiaceae;Pseudonocardia	Pseudonocardia	0	0	0	0	0	0	0	0	0.179	0.4007	0	0	0	0	0	0	0	0	0	0	0	0	0	0	0	0.0341	0	0	0	0	0	0.0085	0	0	0	0	0	0	0	0	0	0	0	0	0	0	0	0
Bacteria;Actinobacteria;Actinobacteria_c;Pseudonocardiales;Pseudonocardiaceae;Pseudonocardiaceae_uc	Pseudonocardiaceae_uc	0	0	0	0	0	0	0	0	0	0	0	0	0	0	0	0	0	0	0	0	0	0	0	0	0	0	0	0	0	0	0	0	0	0	0	0	0	0	0	0	0	0	0	0	0	0	0	0
Bacteria;Actinobacteria;Actinobacteria_c;Propionibacteriales;Propionibacteriaceae;Pseudopropionibacterium	Pseudopropionibacterium	0	0	0	0	0	0	0	0	0	0	0	0	0	0	0	0	0	0	0	0	0	0	0	0	0	0	0	0	0	0	0	0	0	0	0	0.0085	0	0	0	0	0	0	0	0	0	0	0	0
Bacteria;Firmicutes;Clostridia;Clostridiales;Eubacteriaceae;Pseudoramibacter	Pseudoramibacter	0	0	0	0	0	0	0	0	0	0	0	0	0	0	0	0	0	0	0	0	0	0	0	0	0	0	0	0	0	0	0	0	0	0	0	0	0	0	0	0	0	0	0	0	0.1108	0	0	0
Bacteria;Proteobacteria;Alphaproteobacteria;Rhodobacterales;Rhodobacteraceae;Pseudorhodobacter	Pseudorhodobacter	0	0	0	0	0	0	0	0	0	0	0	0	0	0	0	0	0	0	0	0	0	0	0	0	0	0	0	0	0	0	0	0	0	0	0	0	0	0	0	0	0	0	0	0	0	0	0	0
Bacteria;Proteobacteria;Betaproteobacteria;Burkholderiales;Comamonadaceae;Pseudorhodoferax	Pseudorhodoferax	0	0	0	0	0	0	0	0	0	0	0	0	0	0	0	0	0	0	0	0	0	0	0	0	0	0	0	0	0	0	0	0	0	0	0	0	0	0	0	0	0	0	0	0	0	0	0	0
Bacteria;Proteobacteria;Gammaproteobacteria;Xanthomonadales;Xanthomonadaceae;Pseudoxanthomonas	Pseudoxanthomonas	0	0	0	0	0	0	0	0	0	0.2387	0	0	0	0	0	0	0	0	0.0426	0	0	0.324	0	0	0	0	0	0	0	0	0	0	0.0085	0	0	0.0256	0.5798	0	0	0	0	0	0	0	0.0171	0	0.0171	0
Bacteria;Proteobacteria;Gammaproteobacteria;Pseudomonadales;Moraxellaceae;Psychrobacter	Psychrobacter	0	0	0	0	0	0	0	0	0	0	0	0	0	0	0	0	0	0	0	0	0	0.0256	0	0	0	0	0	0	0	0	0	0	0	0	0	0	0	0	0	0.0512	0	0	0	0	0	0	0	0
Bacteria;Proteobacteria;Alphaproteobacteria;Rhizobiales;Methylobacteriaceae;Psychroglaciecola	Psychroglaciecola	0	0	0	0	0	0	0	0	0.0682	0	0	0	0	0	0	0	0	0	0	0	0	0	0	0	0.3837	0	0	0	0	0	0	0	0	0	0	0	0	0	0	0	0	0	0	0.0171	0	0	0	0
Bacteria;Verrucomicrobia;Opitutae;Puniceicoccales;Puniceicoccaceae;Puniceicoccaceae_uc	Puniceicoccaceae_uc	0	0	0	0	0	0	0	0	0	0	0	0	0	0	0	0	0	0	0	0	0	0	0	0	0	0	0	0	0	0	0	0	0	0	0.0682	0	0	0	0	0	0	0	0	0	0	0	0	0
Bacteria;Proteobacteria;Alphaproteobacteria;SAR116;Puniceispirillum_f;Puniceispirillum	Puniceispirillum	0	0	0	0	0	0	0.0171	0	0	0	0	0	0	0	0	0	0	0	0	0	0	0	0	0	0	0	0	0	0	0	0	0	0	0	0	0	0	0	0	0	0	0	0	0	0	0	0	0
Bacteria;Synergistetes;Synergistia;Synergistales;Synergistaceae;Pyramidobacter	Pyramidobacter	0	0	0	0	0	0	0	0	0	0	0	0	0	0	0	0	0	0	0	0	0	0	0	0	0	0	0	0	0	0	0	0	0	0	0	0	0	0	0.0171	0.4519	0	0	0	0	0	0	0	0
Bacteria;Proteobacteria;Alphaproteobacteria;Sphingomonadales;Erythrobacteraceae;Qipengyuania	Qipengyuania	0	0	0	0	0	0	0	0	0	0	0	0	0	0	0	0	0	0	0	0	0	0	0	0	0	0	0	0	0.0085	0	0	0	0	0	0	0	0	0	0	0	0	0	0	0	0	0	0	0
Bacteria;Actinobacteria;Actinobacteria_c;Kineosporiales;Kineosporiaceae;Quadrisphaera	Quadrisphaera	0	0	0	0	0	0	0	0	0	0	0	0	0	0	0	0	0	0	0	0	0	0	0	0	0	0	0.0256	0	0	0	0	0	0	0	0	0	0	0	0	0	0	0	0	0	0	0	0	0
Bacteria;Proteobacteria;Betaproteobacteria;Burkholderiales;Quisquiliibacterium_f;Quisquiliibacterium_f_uc	Quisquiliibacterium_f_uc	0	0	0	0	0	0	0	0	0	0	0	0	0	0	0	0	0	0	0	0	0	0	0	0	0	0	0	0	0	0	0	0	0	0	0	0	0	0	0	0	0	0	0	0	0	0	0.0341	0
Bacteria;Proteobacteria;Gammaproteobacteria;Enterobacterales;Yersiniaceae;Rahnella	Rahnella	0	0	0	0	0	0	0	0	0	0	0	0	0	0	0	0	0	0	0	0	0	0	0	0	0	0	0	0	0	0	0	0	0	0	0	0	0	0	0	0	0.0256	0	0	0	0	0	0	0
Bacteria;Proteobacteria;Betaproteobacteria;Burkholderiales;Ralstonia_f;Ralstonia	Ralstonia	0	2.8562	0.0341	0.2302	0	3.9304	0.341	0.3837	6.8633	0.9464	0.1364	0.0085	4.8512	0.0085	1.0487	0.0426	0.0682	1.9951	0.7759	0.0341	0	0.6394	2.1485	0.0597	9.0715	0.1961	1.0316	0.2387	0.0426	0.0171	0.0341	1.3471	0.4348	2.8391	3.5553	0.0597	0.0341	0.0085	5.7038	0.7929	4.4335	2.1656	0.1876	0.162	0.0767	0.1364	0.2814	3.7173
Bacteria;Proteobacteria;Betaproteobacteria;Burkholderiales;Comamonadaceae;Ramlibacter	Ramlibacter	0	0	0	0	0	0	0	0	0	0	0	0	0	0	0	0	0	0	0	0	0	0	0	0	0	0	0	0	0	0	0	0	0	0	0	0	0	0	0	0	0	0	0	0	0	0	0	0
Bacteria;Proteobacteria;Gammaproteobacteria;Enterobacterales;Enterobacteriaceae;Raoultella	Raoultella	0	0	0	0	0	0	0	0	0	0	0	0	0	0	0	0	0	0	0	0.0256	0	0	0	0	0	0	0	0	0	0	0	0	0	0	0	0	0	0	0	0	0	0	0	0	0	0	0	0
Bacteria;Proteobacteria;Alphaproteobacteria;Rhodospirillales;Rhodospirillaceae;Reyranella	Reyranella	0	0	0	0	0	0	0	0	0	0	0	0	0	0	0	0	0	0	0.1449	0	0	0	0	0	0	0	0	0	0	0	0	0	0	0	0	0	0	0	0	0	0	0	0	0	0	0	0	0
Bacteria;Chlamydiae;Chlamydiae_c;Chlamydiales;Rhabdochlamydiaceae;Rhabdochlamydia	Rhabdochlamydia	0	0	0	0	0	0	0	0	0	0	0	0	0	0	0	0	0	0	0	0	0	0	0	0	0	0	0	0	0	0	0	0.3837	0	0	0	0	0	0	0	0	0	0	0	0	0	0	0	0
Bacteria;Proteobacteria;Gammaproteobacteria;Alteromonadales;Alishewanella_f;Rheinheimera	Rheinheimera	0	0	0	0.0171	0	0	0	0	0	0	0	0	0	0	0	0	0	0	0	0	0	0	0	0	0	0	0	0.1535	0	0	0	0	0	0	0	0	0	0	0	0	0	0	0	0	0.0085	0	0	0
Bacteria;Proteobacteria;Alphaproteobacteria;Rhizobiales;Rhizobiaceae;Rhizobium	Rhizobium	0	0.2131	0.0085	0.0426	0	0	0.8867	0.1194	0	1.1851	0.0341	0.0085	0.0171	0.0085	0	0	0.0341	0.0085	0	0.0256	0.1023	0.7759	0.1023	0	0.7929	0.1364	0.0597	0.2899	0.0171	0.0171	0.0682	0.5798	0.1705	0.2387	0	0.0426	0.6906	0.0085	0.179	0.2046	0.9549	0.2302	0.0597	0.1108	0.0341	0.1023	0.0682	0.3581
Bacteria;Proteobacteria;Gammaproteobacteria;Xanthomonadales;Xanthomonadaceae;Rhodanobacter	Rhodanobacter	0	0	0	0	0	0	0	0	0	0.1535	0	0	0	0	0	0	0	0	0	0	0	0	0	0	0.1194	0	0	0	0	0	0	0	0	0	0	0	0	0	0	0	0	0	0	0	0	0	0	0
Bacteria;Proteobacteria;Alphaproteobacteria;Rhodobacterales;Rhodobacteraceae;Rhodobacter	Rhodobacter	0	0	0	0	0	0	0	0	0	0	0	0	0	0	0	0	0	0	0.0682	0	0	0	0	0	0	0	0	0	0	0	0	0	0	0	0	0	0	0	0	0	0	0	0	0	0	0	0	0
Bacteria;Proteobacteria;Alphaproteobacteria;Rhodobacterales;Rhodobacteraceae;Rhodobacteraceae_uc	Rhodobacteraceae_uc	0	0	0	0	0	0	0	0	0	0	0	0	0	0	0	0	0	0	0	0	0	0	0	0	0	0	0	0	0	0	0	0	0	0	0	0	0	0	0	0	0	0	0	0	0	0	0	0
Bacteria;Proteobacteria;Alphaproteobacteria;Rhodospirillales;Rhodospirillaceae;Rhodocista	Rhodocista	0	0	0	0	0	0	0	0	0	0	0	0	0	0	0	0	0	0	0	0	0	0	0	0	0	0	0	0	0	0	0	0	0	0	0	0	0	0	0	0	0	0	0	0	0	0	0	0.2558
Bacteria;Actinobacteria;Actinobacteria_c;Corynebacteriales;Nocardiaceae;Rhodococcus	Rhodococcus	0	0	0	0	0	0	0.0853	0	0	0	0	0	0	0	0	0	0	0	0	0	0	0	0	0	0	0.0085	0	0	0	0	0	0	0	0.1279	0	0.0341	0	0	0	0.0682	0	0	0	0	0	0	0	0
Bacteria;Proteobacteria;Betaproteobacteria;Burkholderiales;Comamonadaceae;Rhodoferax	Rhodoferax	0	0	0	0	0	0.0256	0	0	0	0	0	0	0	0	0	0	0	0	0	0	0	0	0	0	0	0	0	0	0	0	0	0	0	0	0	0	0	0	0	0	0	0	0	0	0	0	0	0
Bacteria;Proteobacteria;Alphaproteobacteria;Rhizobiales;Bradyrhizobiaceae;Rhodopseudomonas	Rhodopseudomonas	0	0	0	0	0	0	0	0	0	0	0	0	0.0171	0	0	0	0	0	0	0	0	0	0	0	0	0	0	0	0	0	0	0	0	0	0	0	0	0	0	0	0	0	0	0	0	0	0	0
Bacteria;Proteobacteria;Alphaproteobacteria;Rhodospirillales;Acetobacteraceae;Rhodovastum	Rhodovastum	0	0	0	0	0	0	0	0	0	0	0	0	0	0	0	0	0	0	0	0	0	0	0	0	0	0	0	0	0	0	0	0	0	0	0	0	0	0	0.0682	0	0	0	0	0	0	0	0	0
Bacteria;Proteobacteria;Alphaproteobacteria;Rhodobacterales;Rhodobacteraceae;Rhodovulum	Rhodovulum	0	0	0	0	0	0	0	0	0	0	0	0	0	0	0	0	0	0	0	0	0	0	0	0	0	0	0	0	0	0	0	0	0	0	0	0	0	0	0.0085	0	0	0	0	0	0	0	0	0
Bacteria;Proteobacteria;Alphaproteobacteria;Rickettsiales;Rickettsiaceae;Rickettsiaceae_uc	Rickettsiaceae_uc	0	0	0	0	0	0	0	0	0	0	0	0	0	0	0	0	0	0	0	0	0	0	0	0	0	0	0	0.0171	0	0	0	0	0	0	0	0	0	0	0	0	0	0	0	0	0	0	0	0.1023
Bacteria;Firmicutes;Clostridia;Clostridiales;Peptostreptococcaceae;Romboutsia	Romboutsia	0	0.0085	0	0	0	0	0	0	0	0	0	0	0	0	0	0.0256	0	0	0	0	0	0	0	0	0	0	0	0	0	0	0	0	0	0	0	0	0	0	0	0	0	0	0	0	0	0	0	0
Bacteria;Proteobacteria;Betaproteobacteria;Burkholderiales;Comamonadaceae;Roseateles	Roseateles	0	0	0	0	0	0	0	0	0	0	0	0	0	0	0	0	0	0	0	0	0	0	0	0	0	0	0	0	0	0	0	0	0	0	0	0	0	0	0	0	0	0	0	0	0	0	0	0
Bacteria;Firmicutes;Clostridia;Clostridiales;Lachnospiraceae;Roseburia	Roseburia	0	0	0	0	0	0	0	0	0	0	0	0	0	0	0	0	0	0	0	0	0	0	0	0	0	0	0	0	0	0	0	0	0	0	0	0	0	0	0	0	0	0	0	0	0	0	0	0
Bacteria;Proteobacteria;Gammaproteobacteria;Enterobacterales;Enterobacteriaceae;Rosenbergiella	Rosenbergiella	0	0	0	0	0	0	0	0	0	0	0	0	0	0	0	0	0	0	0	0	0	0	0	0	0	0	0	0	0	0	0	0	0	0	0	0	0	0	0	0	0	0	0	0	0	0	0	0
Bacteria;Proteobacteria;Alphaproteobacteria;Rhodospirillales;Acetobacteraceae;Roseomonas	Roseomonas	0	0	0	0	0	0.0426	0.0426	0	0	0	0	0	0	0	0.1279	0	0.0426	0.0767	0	0	0	0.0597	0.2643	0	0.0512	0.3069	0.3325	0.8696	0	0	0	0.1449	0	0	0.0171	0	0.0256	0	0	0	0.0938	0.0938	0	0	0.0682	0.0767	0.6309	0
Bacteria;Actinobacteria;Actinobacteria_c;Micrococcales;Micrococcaceae;Rothia	Rothia	0.0341	0.3837	2.2253	7.7074	0.0426	6.2921	0.0853	12.3284	2.3446	0.4007	1.0487	3.9901	3.6832	0.0341	1.6796	17.5207	2.7539	0.6224	2.9841	1.5091	2.8988	4.2544	0.0256	1.492	1.1425	3.9475	2.9841	2.2764	0.7673	0.0597	0.9464	0.8014	0.1194	11.8424	2.0888	11.1177	3.9901	0.0682	1.8501	1.2533	4.4505	3.0182	24.8529	10.879	0.9293	0.5627	0.3581	0.7418
Bacteria;Proteobacteria;Gammaproteobacteria;Enterobacterales;Yersiniaceae;Rouxiella	Rouxiella	0	0	0	0	0	0	0	0	0	0	0	0	0	0	0	0	0	0	0.1364	0	0	0	0	0	0	0	0	0	0	0	0	0	0	0	0	0	0	0	0	0	0	0	0	0	0	0	0	0
Bacteria;Proteobacteria;Alphaproteobacteria;Rhodobacterales;Rhodobacteraceae;Rubellimicrobium	Rubellimicrobium	0	0	0.0171	0	0	0	0	0	0	0	0	0	0	0	0	0	0	0	0	0	0	0	0	0	0.1449	0.0171	0.1194	0.0085	0.0256	0	0	0	0	0	0	0	0	0	0.3581	0	0	0	0.0426	0	0.0085	0	0	0
Bacteria;Rhodothermaeota;Rhodothermia;Rhodothermales;Rubricoccaceae;Rubrivirga	Rubrivirga	0	0	0	0	0	0	0	0	0	0	0	0	0	0	0	0	0	0	0	0	0	0	0	0	0	0	0	0	0	0	0	0	0	0	0	0	0	0	0	0	0	0	0	0	0	0	0	0
Bacteria;Actinobacteria;Rubrobacteria;Rubrobacterales;Rubrobacteraceae;Rubrobacter	Rubrobacter	0	0	0	0	0	0	0	0	0	0	0	0	0.0341	0	0	0	0	0	0	0	0	0	0.3069	0	0	0	0	0.0767	0	0	0	0	0	0	0	0	0	0	0	0	0	0	0	0	0	0	0	0
Bacteria;Bacteroidetes;Cytophagia;Cytophagales;Hymenobacteraceae;Rufibacter	Rufibacter	0	0	0	0	0	0	0	0	0	0	0	0	0	0	0	0	0	0	0	0	0	0	0	0	0	0	0	0	0	0	0	0	0	0	0	0	0	0	0	0	0	0	0	0	0	0	0	0
Bacteria;Firmicutes;Clostridia;Clostridiales;Ruminococcaceae;Ruminococcus_g2	Ruminococcus_g2	0	0	0	0	0	0	0	0	0	0	0	0	0	0	0	0	0	0	0	0	0	0	0	0	0	0	0	0	0	0	0	0	0	0	0	0	0	0	0	0	0	0	0	0	0	0	0	0
Bacteria;Firmicutes;Clostridia;Clostridiales;Lachnospiraceae;Ruminococcus_g4	Ruminococcus_g4	0	0	0	0	0	0	0	0	0	0	0	0	0	0	0	0	0	0	0	0	0	0	0	0	0	0	0	0	0	0	0	0	0	0.1023	0.1279	0	0	0	0	0	0	0	0	0	0	0	0	0.3155
Bacteria;Firmicutes;Clostridia;Clostridiales;Lachnospiraceae;Ruminococcus_g5	Ruminococcus_g5	0	0	0	0	0	0	0	0	0	0	0	0	0	0	0	0	0	0	0	0	0	0	0	0	0	0	0	0	0	0	0	0	0	0.1364	0	0	0	0	0	0	0	0	0	0	0	0	0	0
Bacteria;Firmicutes;Bacilli;Bacillales;Paenibacillaceae;Saccharibacillus	Saccharibacillus	0	0	0	0	0	0	0	0	0	0	0	0	0	0	0	0	0	0	0	0	0	0	0	0	0	0	0	0	0	0	0	0	0	0	0	0	0	0	0	0	0	0	0	0	0	0	0	0
Bacteria;Saccharibacteria_TM7;Saccharimonas_c;Saccharimonas_o;Saccharimonas_f;Saccharimonas	Saccharimonas	0	0.2728	0.1364	0	0	0	0	0.3496	0	1.3045	0	0.0256	0	0	0	0	0.0341	0.2473	0.3155	0.0171	0	0.0767	0.2302	0.2387	0	0.0085	0.4178	0	0.2131	0	0	0.2728	0.2728	0.1876	0.3325	0.5968	1.0061	0.0085	0	0.2899	0.4092	1.0231	0.0682	0	0.3155	0.0256	0.0341	0.1876
Bacteria;Actinobacteria;Actinobacteria_c;Pseudonocardiales;Pseudonocardiaceae;Saccharopolyspora	Saccharopolyspora	0	0	0	0	0	0	0	0	0	0	0	0	0	0	0	0	0	0	0	0	0	0	0	0	0.2131	0	0	0	0	0	0	0	0	0	0	0	0.0085	0	0	0	0	0	0	0	0	0	0	0
Bacteria;Firmicutes;Bacilli;Bacillales;Staphylococcaceae;Salinicoccus	Salinicoccus	0	0	0	0	0	0	0	0	0	0	0	0	0	0	0	0	0	0	0	0	0	0	0	0	0	0	0	0.0085	0	0	0	0	0	0	0	0	0	0	0	0	0	0	0	0	0	0	0	0
Bacteria;Bacteroidetes;Sphingobacteriia;Saprospirales;Saprospiraceae;Saprospiraceae_uc	Saprospiraceae_uc	0	0	0	0	0	0	0	0	0	0	0	0	0	0	0	0	0	0	0	0	0	0	0	0	0	0	0	0	0	0	0	0	0	0	0	0	0	0	0	0	0	0	0	0	0	0	0	0
Bacteria;Actinobacteria;Actinobacteria_c;Bifidobacteriales;Bifidobacteriaceae;Scardovia	Scardovia	0	0	0	0	0	0	0	0	0	0	0	0	0	0	0	0	0	0	0	0	0	0	0	0	0	0	0	0	0	0	0	0	0	0	0	0	0	0	0	0	0	0	0	0.0682	0	0	0	0
Bacteria;Proteobacteria;Betaproteobacteria;Burkholderiales;Comamonadaceae;Schlegelella	Schlegelella	0	0	0	0	0	0	0	0	0	0	0	0	0	0	0	0	0	0	0	0	0	0	0	0	0.2814	0	0.0597	0	0	0	0	0	0	0	0	0	0	0	0	0	0	0	0	0	0	0	0	0
Bacteria;Firmicutes;Negativicutes;Selenomonadales;Selenomonadaceae;Schwartzia	Schwartzia	0	0	0	0	0	0	0	0	0	0	0	0	0	0	0	0	0	0	0	0	0	0	0	0.0171	0	0	0.0426	0	0	0	0	0	0	0	0	0	0	0	0	0.0256	0	0	0	0	0.0171	0	0	0
Bacteria;Bacteroidetes;Sphingobacteriia;Sphingobacteriales;Chitinophagaceae;Sediminibacterium	Sediminibacterium	0	0	0	0	0	0	0	0	0	0	0	0	0	0	0	0.0171	0	0	0	0	0	0.0085	0	0	0.3069	0	0	0	0	0	0.0085	0	0	0.2046	0	0.0085	0	0	0	0	0	0	0.0085	0	0	0	0	0
Bacteria;Bacteroidetes;Sphingobacteriia;Sphingobacteriales;Chitinophagaceae;Segetibacter	Segetibacter	0	0	0	0	0	0	0.0256	0	0	0	0	0	0	0	0	0	0	0	0	0	0	0	0	0	0	0	0	0	0	0	0	0	0	0	0	0	0	0	0	0	0	0	0	0	0	0	0	0
Bacteria;Firmicutes;Negativicutes;Selenomonadales;Selenomonadaceae;Selenomonadaceae_uc	Selenomonadaceae_uc	0	0	0	0	0	0	0	0	0	0	0	0	0	0	0	0	0	0	0	0	0	0	0	0	0	0	0	0	0	0	0	0	0	0	0	0	0	0	0	0	0	0	0	0	0	0	0	0
Bacteria;Firmicutes;Negativicutes;Selenomonadales;Selenomonadaceae;Selenomonas	Selenomonas	0.0171	0.2046	0.0597	0.1194	0	0	0	0.4774	0	0	0.0171	0.0171	0	0	0	0.179	0	0	0.2643	0	0	0.0853	0.2131	0.1364	0	0.0085	0.0853	0.0171	0.0341	0	0.0256	0.2899	0.1279	0	0	0.2984	0.2814	0.0085	0.0426	0.7162	0.3837	0	0	0.5201	1.0061	0.486	0.0682	0.0085
Bacteria;Actinobacteria;Actinobacteria_c;Micrococcales;Intrasporangiaceae;Serinicoccus	Serinicoccus	0	0	0	0	0	0	0	0	0	0	0	0	0	0	0	0	0	0	0	0	0	0	0	0	0	0	0.0256	0.1194	0	0	0	0	0	0	0	0	0	0	0	0	0	0	0	0	0	0	0.0341	0
Bacteria;Proteobacteria;Gammaproteobacteria;Enterobacterales;Yersiniaceae;Serratia	Serratia	0	0	0	0.1364	0	0.0512	0	0	0	0.0085	0	0.1279	0.4007	0	0	0.1194	0	0	0.1023	0	0	0.1108	0.3069	0	0.0171	0.0085	0.2217	0.1535	0.0085	0.0085	0	0.162	0	0	0	0.0171	0	0	0.2217	0.0938	0	0.0171	0	0.0256	0	0.0341	0.0171	0.2728
Bacteria;Proteobacteria;Alphaproteobacteria;Rhizobiales;Rhizobiaceae;Shinella	Shinella	0	0	0	0	0	0	0	0	0	0	0	0	0	0	0	0	0	0	0	0.0085	0	0	0	0	0	0	0	0	0	0	0	0	0	0	0	0	0	0	0	0	0	0	0	0	0	0	0	0.2131
Bacteria;Firmicutes;Clostridia;Clostridiales;Lachnospiraceae;Shuttleworthia	Shuttleworthia	0	0	0	0	0	0	0	0	0	0	0	0	0	0	0	0	0	0	0	0	0	0	0	0	0	0	0.1449	0	0	0	0	0	0	0	0	0	0	0	0	0	0	0	0	0	0.0256	0	0	0
Bacteria;Proteobacteria;Oligoflexia;Silvanigrellales;Silvanigrellaceae;Silvanigrellaceae_uc	Silvanigrellaceae_uc	0	0	0	0	0	0	0	0	0	0	0	0	0	0	0	0	0	0	0	0	0	0	0	0	0	0	0	0	0	0	0	0	0	0	0	0	0	0	0	0	0	0	0	0	0	0	0	0
Bacteria;Proteobacteria;Betaproteobacteria;Neisseriales;Neisseriaceae;Simonsiella	Simonsiella	0	0	0	0	0	0	0	0	0	0	0	0	0	0	0	0	0	0	0	0	0	0	0	0	0	0	0	0	0	0	0	0	0	0	0	0	0	0	0	0	0	0	0	0	0	0	0	0
Bacteria;Proteobacteria;Betaproteobacteria;Burkholderiales;Comamonadaceae;Simplicispira	Simplicispira	0	0	0	0	0	0	0	0	0	0	0	0	0	0	0	0	0	0	0	0	0.0085	0	0	0	0	0	0	0	0	0	0	0	0	0	0	0	0	0	0	0	0	0	0	0	0	0	0	0
Bacteria;Bacteroidetes;Cytophagia;Cytophagales;Cytophagaceae;Siphonobacter	Siphonobacter	0	0	0	0	0	0	0	0	0	0	0	0	0	0	0	0	0	0	0	0	0	0	0	0	0	0	0	0	0	0	0	0	0	0	0	0	0	0	0	0	0	0	0	0	0	0	0	0
Bacteria;Proteobacteria;Alphaproteobacteria;Rhodospirillales;Rhodospirillaceae;Skermanella	Skermanella	0	0	0	0	0	0	0	0	0	0	0	0	0	0	0	0	0	0	0	0	0	0	0	0	0	0	0	0	0	0	0	0	0	0	0	0	0	0	0	0	0	0	0	0	0	0	0	0
Bacteria;Actinobacteria;Coriobacteriia;Coriobacteriales;Coriobacteriaceae;Slackia	Slackia	0	0	0	0	0	0	0	0	0	0	0	0	0	0	0	0	0	0	0	0	0	0	0	0	0	0	0	0	0	0	0	0	0.0938	0	0	0	0	0	0	0.0597	0	0	0	0.0341	0	0	0	0
Bacteria;Fusobacteria;Fusobacteria_c;Fusobacteriales;Leptotrichiaceae;Sneathia	Sneathia	0	0	0	0.1961	0	0	0	0	0	0	0	0	0	0	0	0	0	0	0.2643	0.0426	0.0256	0	0	0.3496	0.341	0	0	0	0	0	0.0171	0	0	0.2302	0	0	0	0	0	0	0	0	0	0	0	0	0.0341	0
Bacteria;Acidobacteria;Solibacteres;Solibacterales;Solibacteraceae;Solibacter	Solibacter	0	0	0	0	0	0	0	0	0	0	0	0	0	0	0	0	0	0	0	0	0	0	0	0	0	0	0	0	0	0	0	0	0	0	0	0	0	0	0	0	0	0	0	0	0	0	0	0
Bacteria;Actinobacteria;Thermoleophilia;Solirubrobacterales;Solirubrobacteraceae;Solirubrobacter	Solirubrobacter	0	0	0	0	0	0	0	0	0	0	0	0	0	0	0	0	0	0	0	0	0	0	0	0	0	0	0	0	0	0	0	0	0	0	0	0	0	0	0.0085	0	0	0	0	0	0	0	0	0
Bacteria;Spirochaetes;Spirochaetia;Spirochaetales;Spirochaetaceae;Sphaerochaeta	Sphaerochaeta	0	0	0	0	0	0	0	0	0	0	0	0	0	0	0	0	0	0	0	0	0	0	0	0	0	0	0	0	0	0	0	0	0	0	0	0	0	0	0	0.1194	0	0	0	0	0	0	0	0
Bacteria;Proteobacteria;Betaproteobacteria;Burkholderiales;Comamonadaceae;Sphaerotilus	Sphaerotilus	0	0	0	0	0	0	0	0	0	0	0	0	0	0	0	0	0	0	0	0	0	0	0	0	0	0	0	0	0	0	0	0	0	0	0	0	0	0	0	0	0	0	0	0	0	0	0	0
Bacteria;Bacteroidetes;Sphingobacteriia;Sphingobacteriales;Sphingobacteriaceae;Sphingobacterium	Sphingobacterium	0	0	0	0	0	0	5.6015	0	0	0.2814	0	0	0	0	0	0	0.0256	0	0.1449	0	0	0	0	0	0	0	0.1535	0.0597	0.0512	0	0	0	0.0256	0	0.1876	0	0	0	0	0	0	0	0	0	0	0	0	0
Bacteria;Proteobacteria;Alphaproteobacteria;Sphingomonadales;Sphingomonadaceae;Sphingobium	Sphingobium	0	0.1449	0.0256	0	0	0	0.0341	1.1169	0	0.5627	0	0.0171	2.319	0.0085	0	0	0	0.0085	0.0597	0	0.0085	0.6053	0.3837	0.0171	0.8014	4.2544	2.0206	6.6672	0.0171	0.0085	0.0171	0.2217	0.1108	0.665	0.3155	0.0085	0.3155	0	0.2302	0.2814	0	0	0	0	0.4774	0.0171	8.3468	0
Bacteria;Proteobacteria;Alphaproteobacteria;Sphingomonadales;Sphingomonadaceae;Sphingomonadaceae_uc	Sphingomonadaceae_uc	0	0	0	0	0	0	0	0	0	0	0	0	0	0	0	0	0	0	0	0	0	0	0.0426	0	0	0	0	0	0	0	0	0	0	0	0	0	0	0	0	0	0	0	0	0	0	0	0	0
Bacteria;Proteobacteria;Alphaproteobacteria;Sphingomonadales;Sphingomonadaceae;Sphingomonas	Sphingomonas	0	1.2448	0.0682	0.0512	0.0171	3.3251	3.2143	1.3471	0.7759	0.4348	0.0085	0.0085	1.475	0	0.6224	0.0853	0.0767	0.8014	0.2217	0.0512	0.341	0.7076	0.6565	0.0171	2.9841	4.2288	2.302	2.7965	0.0341	0	0.0853	0.2643	0.2302	0.5201	1.7308	0.1108	0.3496	0	1.2448	0.1449	0.2643	0.4774	0.162	0.0512	0.2217	0.1705	1.8586	0.4092
Bacteria;Proteobacteria;Alphaproteobacteria;Sphingomonadales;Sphingomonadaceae;Sphingopyxis	Sphingopyxis	0	0	0	0	0.0171	0	0.1705	0	0	0	0	0	0	0	0	0	0	0	0.1705	0	0	0	0	0	0	0	0	0	0	0	0	0	0	0	0	0	0	0	0	0	0	0	0	0	0	0	0	0
Bacteria;Proteobacteria;Alphaproteobacteria;Sphingomonadales;Sphingomonadaceae;Sphingosinicella	Sphingosinicella	0	0	0	0	0	0	0	0	0	0	0	0	0	0	0	0	0	0	0	0	0	0	0.0085	0	0	0	0.0341	0	0	0	0	0	0	0	0	0	0	0	0	0	0	0	0	0	0	0	0.1108	0
Bacteria;Spirochaetes;Spirochaetia;Spirochaetales;Spirochaetaceae;Spirochaetaceae_uc	Spirochaetaceae_uc	0	0	0	0	0	0	0	0	0	0	0	0	0	0	0	0	0	0	0	0	0	0	0	0	0	0	0	0	0	0	0	0	0	0.1023	0	0	0	0	0	0	0	0	0	0	0	0	0	0
Bacteria;Bacteroidetes;Cytophagia;Cytophagales;Cytophagaceae;Spirosoma	Spirosoma	0	0	0	0	0	0	0	0	0	0	0	0	0	0	0	0	0	0	0	0	0	0	0	0	0	0	0	0	0	0	0	0	0	0	0.1705	0	0	0	0	0	0	0	0	0	0.0085	0	0.0171	0
Bacteria;Firmicutes;Clostridia;Clostridiales;Ruminococcaceae;Sporobacter	Sporobacter	0	0	0	0	0	0	0	0	0	0	0	0	0	0	0	0	0	0	0	0	0	0	0	0	0	0	0	0	0	0	0	0	0	0	0	0	0	0	0	0	0	0	0	0	0	0	0	0.3155
Bacteria;Firmicutes;Bacilli;Bacillales;Sporolactobacillaceae;Sporolactobacillaceae_uc	Sporolactobacillaceae_uc	0	0	0	0	0	0	0	0	0	0	0	0	0	0	0	0	0	0	0	0	0	0	0	0	0	0	0	0	0	0	0	0	0	0	0	0	0	0	0	0	0	0	0	0	0	0	0	0
Bacteria;Firmicutes;Bacilli;Bacillales;Staphylococcaceae;Staphylococcus	Staphylococcus	0	1.3641	0.3666	1.0231	0.0171	8.6452	0.2728	4.9024	6.0022	2.7709	0.1023	0.0597	7.1532	0.0085	1.9695	0.2046	0.1535	1.5261	11.3224	0.1535	0.1194	1.978	5.2093	0.2131	8.0143	0.2728	1.4494	0.7418	0.1449	0.0085	0.1876	13.5391	1.0998	4.4676	5.1496	0.2728	0.7247	0.0256	10.3163	5.3628	7.9291	3.2057	0.989	0.1961	0.0853	11.1689	0.1961	4.2715
Bacteria;Proteobacteria;Gammaproteobacteria;Xanthomonadales;Xanthomonadaceae;Stenotrophomonas	Stenotrophomonas	0	0	0	0.0512	0	0	1.6029	0.179	0.2046	0.2387	0.0085	0	0	0	0	0	0	0.0512	0	0	0	0.0767	24.0174	0.0085	0.4092	0.0341	0.1194	0.0426	0.324	0	0	0.503	0.2302	0.1364	0.1108	0	0.0341	0	0.0085	0	0.2643	0.6565	0	0	0.0085	0.2217	0.0938	1.6029
Bacteria;Fusobacteria;Fusobacteria_c;Fusobacteriales;Leptotrichiaceae;Streptobacillus	Streptobacillus	0	0	0.0171	0	0	0	0	0	0	0	0	0	0	0	0	0	0	0	0	0	0	0	0	0	0	0	0	0	0	0	0	0	0	0	0	0	0	0	0	0	0	0	0.0085	0	0	0	0	0
Bacteria;Firmicutes;Bacilli;Lactobacillales;Streptococcaceae;Streptococcaceae_uc	Streptococcaceae_uc	0	0	0	0.0341	0	0	0	0	0	0	0	0	0	0	0.0085	0	0	0	0	0	0	0	0	0	0	0	0	0	0	0	0	0	0	0	0	0.0085	0	0	0.0085	0	0	0	0	0	0	0	0	0
Bacteria;Firmicutes;Bacilli;Lactobacillales;Streptococcaceae;Streptococcus	Streptococcus	0.0597	20.2319	9.9156	55.0772	0.0597	4.6551	0.648	26.8736	12.5416	7.2726	16.9239	55.5802	6.0789	0.3666	19.277	11.8083	82.5646	15.9604	14.4514	46.5087	15.6706	17.12	1.6114	6.7951	2.6345	13.3259	25.6544	12.2858	7.75	0.3496	2.6942	13.4624	1.1595	2.4299	9.0033	18.2965	21.6898	0.3666	4.9621	7.1617	10.6744	11.5099	41.8365	54.864	5.5418	2.5492	1.799	10.2481
Bacteria;Actinobacteria;Actinobacteria_c;Streptomycetales;Streptomycetaceae;Streptomyces	Streptomyces	0	0	0	0	0	0	0	0	0	0	0	0	0	0	0	0	0	0	0	0	0	0	0	0	0	0	0	0	0	0	0	0	0	0	0	0	0	0.0085	0.0512	0.0341	0	0	0	0	0	0	0	0
Bacteria;Firmicutes;Clostridia;Clostridiales;Ruminococcaceae;Subdoligranulum	Subdoligranulum	0	0	0	0	0	0	0	0	0	0	0.0256	0	0	0	0	0	0	0	0	0	0	0	0	0	0	0	0	0	0	0	0	0	0	0	0	0	0	0	0	0	0.1705	0	0	0	0	0	0	1.0061
Bacteria;Proteobacteria;Gammaproteobacteria;Aeromonadales;Succinivibrionaceae;Succinivibrionaceae_uc	Succinivibrionaceae_uc	0	0	0	0	0	0	0	0	0	0	0	0	0	0	0	0	0	0	0	0	0	0	0	0	0	0	0	0	0	0	0	0	0	0	0	0	0	0	0	0	0	0	0	0	0	0	0	0
Bacteria;Proteobacteria;Epsilonproteobacteria;Campylobacterales;Sulfurimonas_f;Sulfurimonas	Sulfurimonas	0	0	0	0	0	0	0	0	0	0	0	0	0	0	0.0682	0	0	0	0	0	0	0	0	0	0	0	0	0	0	0	0	0	0	0	0	0	0	0	0	0	0	0	0	0	0	0	0	0
Bacteria;Proteobacteria;Epsilonproteobacteria;Campylobacterales;Campylobacteraceae;Sulfurospirillum	Sulfurospirillum	0	0	0	0	0	0	0	0	0	0	0	0	0	0	0	0	0	0	0	0	0	0	0.1449	0	0	0	0	0	0	0	0	0	0	0	0	0	0	0	0	0	0	0	0	0	0	0	0	0
Bacteria;Proteobacteria;Betaproteobacteria;Burkholderiales;Sutterellaceae;Sutterella	Sutterella	0	0	0	0	0	0	0	0	0	0	0	0	0	0	0	0	0	0	0	0	0	0	0	0	0	0	0	0	0	0	0	0	0	0	0	0	0	0	0	0	0	0	0	0	0	0	0	0.2217
Bacteria;Bacteroidetes;Sphingobacteriia;Sphingobacteriales;Chitinophagaceae;Taibaiella	Taibaiella	0	0	0	0	0	0	0	0	0	0	0	0	0	0	0	0	0	0	0	0	0	0	0	0	0	0	0	0	0	0	0	0	0	0	0	0	0	0	0	0	0	0	0	0	0	0	0	0
Bacteria;Bacteroidetes;Bacteroidia;Bacteroidales;Porphyromonadaceae;Tannerella	Tannerella	0	0.5542	0.0085	0	0	0	0	0	0	0	0	0	0	0	0	0.0085	0	0	0	0	0	0.1108	0	0.0085	0	0	0.0512	0	0	0	0	0.0426	0.1023	0	0	0.0341	0.0597	0	0.0085	0	0	0	0	0.0767	0.1364	0	0	0
Bacteria;Proteobacteria;Gammaproteobacteria;Enterobacterales;Erwiniaceae;Tatumella	Tatumella	0	0	0	0	0	0	0	0	0	0.2131	0	0	0	0	0	0	0	0	0	0	0.0341	0.0597	0	0	0	0	0	0	0	0	0	0	0	0	0	0	0	0	0	0	0	0	0	0	0	0	0	0
Bacteria;Proteobacteria;Betaproteobacteria;Burkholderiales;Comamonadaceae;Tepidimonas	Tepidimonas	0	0	0	0	0	0	0	0.0682	0.1449	0	0	0	0.1535	0.0085	0.0426	0	0	0	0	0	0	0.0341	0	0	0.0938	0	0	0	0	0	0	0	0	0.0171	0	0.0085	0	0	0	0.1108	0	0	0	0	0	0.0085	0	0
Bacteria;Proteobacteria;Hydrogenophilalia;Hydrogenophilales;Hydrogenophilaceae;Tepidiphilus	Tepidiphilus	0	0	0	0	0	0	0	0	0	0	0	0	0	0	0	0	0	0	0	0	0	0	0	0	0	0	0.0341	0	0	0	0	0	0	0	0	0	0	0	0	0	0	0	0	0	0	0	0	0
Bacteria;Planctomycetes;Phycisphaerae;Phycisphaerales;Tepidisphaeraceae;Tepidisphaera	Tepidisphaera	0	0	0	0	0	0	0	0	0	0	0	0	0	0	0	0	0	0	0	0	0	0	0	0	0	0	0	0	0	0	0	0	0	0	0	0	0	0	0	0	0	0	0	0	0	0	0	0
Bacteria;Planctomycetes;Phycisphaerae;Phycisphaerales;Tepidisphaeraceae;Tepidisphaeraceae_uc	Tepidisphaeraceae_uc	0	0	0	0	0	0	0	0	0	0	0	0	0	0	0	0	0	0	0	0	0	0	0	0	0	0	0	0	0	0	0	0	0	0	0	0	0	0	0	0	0	0	0	0	0	0	0	0
Bacteria;Actinobacteria;Actinobacteria_c;Micrococcales;Intrasporangiaceae;Terrabacter	Terrabacter	0	0	0	0	0	0	0	0	0	0.0085	0	0	0	0	0	0	0	0	0	0	0	0	0	0	0	0	0	0	0	0	0	0	0	0	0	0	0.0085	0	0	0	0	0	0	0	0	0	0	0
Bacteria;Actinobacteria;Actinobacteria_c;Propionibacteriales;Propionibacteriaceae;Tessaracoccus	Tessaracoccus	0	0	0	0	0	0	0	0	0	0	0	0	0	0	0	0	0	0	0	0	0	0	0	0	0	0	0	0.0426	0	0	0	0	0	0	0	0	0	0	0	0	0	0	0	0	0	0	0	0
Bacteria;Actinobacteria;Actinobacteria_c;Propionibacteriales;Nocardioidaceae;Thermasporomyces	Thermasporomyces	0	0	0	0	0	0	0	0	0	0	0	0	0	0	0	0	0	0	0	0	0	0	0	0	0	0	0	0	0	0	0	0	0	0	0	0	0	0	0	0	0	0	0	0.0341	0	0	0	0
Bacteria;Firmicutes;Bacilli;Bacillales;Thermicanus_f;Thermicanus	Thermicanus	0	0	0	0	0	0	0	0	0	0	0	0	0	0	0.0682	0	0	0	0	0	0	0	0	0	0	0	0	0	0	0	0	0	0	0	0	0	0	0	0	0	0	0	0	0	0	0	0	0
Bacteria;Proteobacteria;Gammaproteobacteria;Xanthomonadales;Xanthomonadaceae;Thermomonas	Thermomonas	0	0	0	0	0	0	0	0	0	0	0	0	0	0	0	0	0	0	0.3496	0	0	0	0	0	0	0	0	0	0	0	0	0	0	0	0	0	0	0	0	0	0	0	0	0	0	0	0	0
Bacteria;Deinococcus-Thermus;Deinococci;Thermales;Thermaceae;Thermus	Thermus	0	0	0	0	0	0	0	0	0	0	0	0	0	0	0	0	0	0	0	0	0	0	0.2643	0	0	0	0	0	0	0	0	0	0.0341	0.1961	0	0	0	0	0	0	0	0.0171	0	0	0	0	0	0
Bacteria;Proteobacteria;Alphaproteobacteria;Rhodobacterales;Rhodobacteraceae;Thioclava	Thioclava	0	0	0	0	0	0	0	0	0	0	0	0	0	0	0	0	0	0	0	0	0	0	0	0	0	0	0	0	0	0	0	0	0	0	0	0	0	0	0	0	0	0	0	0	0	0	0	0
Bacteria;Proteobacteria;Alphaproteobacteria;Rhizobiales;Phyllobacteriaceae;Tianweitania	Tianweitania	0	0	0	0	0	0	0	0	0	0	0	0	0	0.0085	0	0	0	0	0	0	0	0	0	0	0	0	0	0.0171	0	0	0	0	0	0	0	0	0	0	0	0	0	0	0	0	0	0	0	0
Bacteria;Spirochaetes;Spirochaetia;Spirochaetales;Spirochaetaceae;Treponema	Treponema	0	0.2046	0.0341	0	0.0256	0	0	0	0	0	0	0	0	0	0	0	0	0	0.1194	0	0	0	0	0	0	0	0.0256	0	0	0	0	0.1364	0.0597	0	0.2302	0.0938	0.0853	0.0256	0.1364	0.5457	0.0767	0	0	0.0512	0.2131	0.1364	0.0085	0
Bacteria;Actinobacteria;Actinobacteria_c;Micrococcales;Tropherymaceae;Tropheryma	Tropheryma	0	0	0	0	0	0	0	0	0	0	0	0	0	0	0	0	0	0	0	0	0	0	0	0	0	0	0	0	0	0	0	0	0	0	0	0	0	0	0	0	0	0	0	0	0	0	0	0
Bacteria;Deinococcus-Thermus;Deinococci;Trueperales;Trueperaceae;Truepera	Truepera	0	0	0	0	0	0	0	0	0	0	0	0	0	0	0	0	0	0	0	0	0	0	0	0	0	0	0	0	0	0	0	0	0	0.2387	0	0	0	0	0	0	0	0	0	0	0	0	0	0
Bacteria;Actinobacteria;Actinobacteria_c;Corynebacteriales;Tsukamurellaceae;Tsukamurella	Tsukamurella	0	0	0	0	0	0	0	0	0	0	0	0.0085	0	0	0	0	0	0	0	0	0	0	0	0	0	0	0	0	0	0	0	0	0	0	0	0	0	0	0	0	0	0	0	0	0	0	0	0
Bacteria;Firmicutes;Bacilli;Bacillales;Alicyclobacillaceae;Tumebacillus	Tumebacillus	0	0	0	0	0	0	0	0	0	0	0	0	0	0	0	0	0	0	0	0	0	0	0	0	0	0	0	0	0	0	0	0	0	0	0	0	0	0	0	0	0	0	0	0	0	0	0	0
Bacteria;Firmicutes;Erysipelotrichi;Erysipelotrichales;Erysipelotrichaceae;Turicibacter	Turicibacter	0	0	0	0.0512	0	0	0	0	0	0	0	0	0	0	0	0	0	0	0	0	0	0	0	0	0	0	0	0	0	0	0	0	0	0	0	0	0	0	0	0	0	0	0	0	0	0	0	0
Bacteria;Firmicutes;Bacilli;Lactobacillales;Enterococcaceae;Vagococcus	Vagococcus	0	0	0	0	0	0	0	0	0	0	0.0085	0	0	0	0	0	0	0	0	0	0	0	0	0	0	0	0	0	0	0	0	0	0	0	0	0	0	0	0	0	0	0	0	0	0	0	0	0
Bacteria;Proteobacteria;Betaproteobacteria;Burkholderiales;Comamonadaceae;Variovorax	Variovorax	0	0	0	0	0	0	0	0	0	0	0	0	0	0	0	0	0	0	0	0	0	0.0938	0	0	0	0	0	0	0	0	0	0	0	0	0	0	0	0	0	0	0	0	0	0	0	0	0	0
Bacteria;Firmicutes;Negativicutes;Veillonellales;Veillonellaceae;Veillonella	Veillonella	0.0256	2.8135	1.654	2.7027	0.0256	1.7137	0.0597	6.9486	0.6906	4.6125	3.1546	5.1411	0.0171	0.0085	6.6331	20.3257	0.0426	6.3091	14.511	5.4139	3.1034	3.9731	0.0085	6.275	0.2046	1.8586	2.0633	2.3872	0.324	0.1535	0.6139	5.4907	2.3446	2.1826	4.4931	6.7184	2.6601	0.1279	6.6246	2.8988	2.2849	3.453	1.2959	5.3628	2.2253	0.4689	2.4469	3.5979
Bacteria;Firmicutes;Negativicutes;Veillonellales;Veillonellaceae;Veillonellaceae_uc	Veillonellaceae_uc	0	0	0	0	0	0	0	0	0	0	0	0	0	0	0	0.0085	0	0	0	0	0	0	0	0	0	0	0	0	0	0	0	0	0	0	0	0	0	0	0	0	0	0	0	0	0	0	0	0
Bacteria;Verrucomicrobia;Verrucomicrobiae;Verrucomicrobiales;Verrucomicrobiaceae;Verrucomicrobiaceae_uc	Verrucomicrobiaceae_uc	0	0	0	0	0	0	0	0	0	0	0	0	0	0	0	0	0	0	0	0	0	0	0	0	0	0	0	0	0	0	0	0	0	0	0	0	0	0	0	0	0	0	0	0	0	0	0	0
Bacteria;Proteobacteria;Gammaproteobacteria;Xanthomonadales;Xanthomonadaceae;Vulcaniibacterium	Vulcaniibacterium	0	0	0	0	0	0	0	0	0	0	0	0	0	0	0	0	0	0	0	0	0	0	0	0	0	0	0	0	0	0	0	0	0	0	0	0	0	0	0	0	0	0	0	0	0	0	0	0
Bacteria;Firmicutes;Bacilli;Lactobacillales;Leuconostocaceae;Weissella	Weissella	0	0	0.0085	0	0	0	0	0	0	1.3641	0	0	0	0	0	0	0	0	0.0085	0	0	0.1108	0	0	0	0.1194	0.179	0	0.0085	0	0	0	0	0	0	0.0085	0	0	0	0	0	0	0	0	0	0	0.0341	0
Bacteria;Actinobacteria;Actinobacteria_c;Corynebacteriales;Nocardiaceae;Williamsia	Williamsia	0	0	0	0.0171	0	0.1449	0	0.1535	0.6565	1.151	0	0.0171	0	0.0085	0.2643	0	0	0.6139	0.0085	0.1108	0.0256	0.162	0.0853	0.0256	0.1876	0.0256	0.6394	0.6565	0.0341	0.0085	0.0256	0	0	0.1194	0.1194	0.0256	0.2728	0.0085	0.0085	0.0341	0.1535	0.1108	0.1364	0.0085	0.0853	0.2473	0.4433	0.827
Bacteria;Proteobacteria;Epsilonproteobacteria;Campylobacterales;Helicobacteraceae;Wolinella	Wolinella	0	0	0	0	0	0	0	0	0	0	0	0	0	0	0	0	0	0	0	0	0	0	0	0	0	0	0	0	0	0	0	0	0	0	0	0	0	0	0	0	0	0	0	0	0	0	0	0
Bacteria;Proteobacteria;Alphaproteobacteria;Rhizobiales;Xanthobacteraceae;Xanthobacter	Xanthobacter	0	0	0	0	0	0	0	0	0	0.3581	0	0	0	0	0	0	0	0	0.2302	0	0	0.4604	0	0	0	0	0.2387	0	0	0	0	0	0	0	0	0.0171	0.2046	0	0	0	0	0	0	0	0	0	0	0
Bacteria;Proteobacteria;Gammaproteobacteria;Xanthomonadales;Xanthomonadaceae;Xanthomonas	Xanthomonas	0	0	0	0	0	0	0	0	0	0	0	0	0	0	0	0.0171	0.0085	0	0	0	0.0512	0	0	0	0	0	0	0	0	0	0	0	0	0	0	0	0.0171	0	0	0.0512	0	0	0.0171	0	0	0	0	0
Bacteria;Proteobacteria;Betaproteobacteria;Burkholderiales;Comamonadaceae;Xenophilus	Xenophilus	0	0	0	0	0	0	0	0	0	0	0	0	0	0	0	0	0	0	0	0	0	0	0	0	0	0	0	0	0	0	0	0	0	0	0	0	0	0	0	0	0	0	0	0	0	0	0	0
Bacteria;Actinobacteria;Actinobacteria_c;Micrococcales;Dermacoccaceae;Yimella	Yimella	0	0.0597	0	0	0	0	0	0.0597	0	0.8185	0	0.0085	0	0	0	0.0171	0.0341	0	0.2558	0	0.0426	0.0682	0	0	0.0682	0.0512	0.2387	0.1023	0	0	0	0	0	0	0.1108	0	0	0	0	0	0	0	0	0	0	0	0	0.341
Bacteria;Proteobacteria;Betaproteobacteria;Rhodocyclales;Zoogloeaceae;Zoogloea	Zoogloea	0	0	0	0	0	0	0	0	0	0	0	0	0	0	0	0	0	0	0	0	0	0	0	0	0	0	0	0	0	0	0	0	0	0	0	0	0	0	0	0	0	0	0	0	0	0	0	0
Bacteria;Proteobacteria;Betaproteobacteria;Rhodocyclales;Zoogloeaceae;Zoogloeaceae_uc	Zoogloeaceae_uc	0	0	0	0	0	0	0	0	0	0	0	0	0	0	0	0	0	0	0	0	0	0	0	0	0	0	0	0	0	0	0	0	0	0	0	0	0	0	0	0	0	0	0	0	0	0	0	0
Unclassified in higher taxonomic rank	Unclassified in higher taxonomic rank	0	0.1023	0	0	0	0	0	0	0.2728	0.0256	0	0	0	0	0	0	0	0	0.0171	0.0085	0	0	0	0	0	0	0	0	0	0	0	0	0	0	0	0	0	0	0.0085	0	0	0.0256	0.0085	0	0	0	0	0
[truncated: 36 more columns]

## Sheet: species
Dataset S1. The abundance ratios (%) at the level of phylum, class, order, family, genus, and species.
Taxonomy	Taxon Name	s362	fu1330	s566	fu1199	s454	fu5146	fu2026	fu2029	fu5649	fu2403	fu5170	fu3188	fu1242	s498	fu5745	fu2189	fu1793	fu5172	fu1282	fu2178	fu3317	fu2314	ds307	ds96	fu623	ds500	ds472	ds507	s440	s567	ds277	fu4904	s459	fu3213	fu5308	s558	fu1481	ds293	fu2211	fu1925	fu3081	fu5419	ds205	fu5844	ds526	fu5689	s1037	fu5759
Bacteria;Firmicutes;Clostridia;Clostridiales;Lachnospiraceae;Coprococcus;AAYW_s	AAYW_s	0	0	0	0	0	0	0	0	0	0	0	0	0	0	0	0	0	0	0	0	0	0	0	0	0	0	0	0	0	0	0	0	0	0	0	0	0	0	0	0	0	0	0	0	0	0	0	0.1194
Bacteria;Cyanobacteria;Chroobacteria;Pleurocapsales;Pleurocapsa_f;Pleurocapsa;AB074510_s	AB074510_s	0	0	0	0	0	0	0	0	0	0	0	0	0	0	0	0	0	0	0	0	0	0	0	0	0	0.0085	0	0	0	0	0	0	0	0	0	0	0	0	0	0	0	0	0	0	0	0	0	0
Bacteria;Proteobacteria;Alphaproteobacteria;Rhizobiales;Bradyrhizobiaceae;Bradyrhizobium;AB121773_s	AB121773_s	0	0	0	0	0	0	0	0	0	0	0	0	0	0	0	0	0	0	0	0	0	0	0	0	0	0	0	0	0	0	0	0	0	0	0	0	0	0	0	0	0	0	0	0	0	0	0	0
Bacteria;Proteobacteria;Alphaproteobacteria;Rhizobiales;Beijerinckiaceae;AB128886_g;AB128886_g_uc	AB128886_g_uc	0	0	0	0	0	0	0	0	0	0	0	0	0	0	0	0	0	0	0	0	0	0	0	0	0	0	0	0	0	0	0	0	0	0	0	0	0	0	0	0	0	0	0	0	0	0	0	0
Bacteria;Proteobacteria;Alphaproteobacteria;Rhizobiales;Beijerinckiaceae;AB128886_g;AB128886_s	AB128886_s	0	0	0	0	0	0	0	0	0	0	0	0	0	0	0	0	0	0	0	0	0	0	0	0	0	0	0	0	0	0	0	0	0	0	0	0	0	0	0	0	0	0	0	0	0	0	0	0
Bacteria;Cyanobacteria;Hormogoneae;Nostocales;Nostocaceae;Nostoc;AB187507_s	AB187507_s	0	0	0	0	0	0	0	0	0	0	0	0	0	0	0	0	0	0	0	0	0	0	0	0	0	0	0	0	0	0	0	0	0	0	0	0	0	0	0	0	0	0	0	0	0	0	0	0
Bacteria;Proteobacteria;Alphaproteobacteria;Sphingomonadales;Sphingomonadaceae;Sphingosinicella;AB245346_s	AB245346_s	0	0	0	0	0	0	0	0	0	0	0	0	0	0	0	0	0	0	0	0	0	0	0.0085	0	0	0	0	0	0	0	0	0	0	0	0	0	0	0	0	0	0	0	0	0	0	0	0	0
Bacteria;Firmicutes;Bacilli;Bacillales;Paenibacillaceae;Paenibacillus;AB369185_s	AB369185_s	0	0	0	0	0	0	0	0	0	0	0	0	0	0	0	0	0	0	0	0	0	0	0	0	0	0.0085	0	0	0	0	0	0	0	0	0	0	0	0	0	0	0	0	0	0	0	0	0	0
Bacteria;Proteobacteria;Alphaproteobacteria;Rhizobiales;Methylobacteriaceae;AB473917_g;AB473917_g_uc	AB473917_g_uc	0	0	0	0	0	0	0	0	0	0	0	0	0	0	0	0	0	0	0	0	0	0	0	0	0	0	0	0	0	0	0	0	0	0	0	0	0	0	0	0	0	0	0	0	0	0	0	0
Bacteria;Firmicutes;Clostridia;Clostridiales;Clostridiaceae;Clostridium;AB504378_s	AB504378_s	0	0	0	0	0	0	0	0	0	0	0	0	0	0	0	0	0	0	0	0	0	0	0	0	0	0	0	0	0	0	0	0	0	0	0	0	0	0	0	0	0	0	0	0	0	0	0	0
Bacteria;Proteobacteria;Oligoflexia;Bdellovibrionales;Bdellovibrionaceae;Bdellovibrio;AB511008_s	AB511008_s	0	0	0	0	0	0	0	0	0	0	0	0	0	0	0	0	0	0	0	0	0	0.0256	0	0	0	0	0	0	0	0	0	0	0	0	0	0	0	0	0	0	0	0	0	0	0	0	0	0
Bacteria;Proteobacteria;Oligoflexia;Bdellovibrionales;AB511016_f;AB511016_g;AB511011_s	AB511011_s	0	0	0	0	0	0	0	0	0	0	0	0	0	0	0	0	0	0	0	0	0	0	0	0	0	0	0	0	0	0	0	0	0	0	0	0	0	0	0	0	0	0	0	0	0	0	0	0
Bacteria;Proteobacteria;Oligoflexia;Bdellovibrionales;AB511016_f;AB511016_g;AB511016_g_uc	AB511016_g_uc	0	0	0	0	0	0	0	0	0	0	0	0	0	0	0	0	0	0	0	0	0	0	0.0512	0	0	0	0	0	0	0	0	0	0	0	0	0	0	0	0	0	0	0	0	0	0	0	0	0
Bacteria;Firmicutes;Clostridia;Clostridiales;Ruminococcaceae;AB630534_g;AB630534_g_uc	AB630534_g_uc	0	0	0	0	0	0	0	0	0	0	0	0	0	0	0	0	0	0	0	0	0	0	0	0	0	0	0	0	0	0	0	0	0	0	0	0	0	0	0	0	0	0	0	0	0	0	0	0
Bacteria;Actinobacteria;Thermoleophilia;Thermoleophilales;Thermoleophilaceae;PAC000142_g;AB630582_s	AB630582_s	0	0	0	0	0	0	0	0	0	0	0	0	0	0	0	0	0	0	0	0	0	0	0	0	0	0	0	0	0	0	0	0	0	0	0	0	0	0	0	0	0	0	0	0	0.0085	0	0	0
Bacteria;TM6;TM6_c;Babela_o;PAC000589_f;DQ814727_g;AB630784_s	AB630784_s	0	0	0	0	0	0	0	0	0	0	0	0	0	0	0	0	0	0	0	0	0	0	0	0	0	0	0	0	0	0	0	0	0	0	0	0	0	0	0	0	0	0	0	0	0	0	0	0
Bacteria;Actinobacteria;Thermoleophilia;Solirubrobacterales;Solirubrobacteraceae;Solirubrobacter;AB637350_s	AB637350_s	0	0	0	0	0	0	0	0	0	0	0	0	0	0	0	0	0	0	0	0	0	0	0	0	0	0	0	0	0	0	0	0	0	0	0	0	0	0	0.0085	0	0	0	0	0	0	0	0	0
Bacteria;Firmicutes;Clostridia;Clostridiales;Lachnospiraceae;Oribacterium;ACIQ_s	ACIQ_s	0	0	0	0	0	0	0	0	0	0	0	0	0	0	0	0	0	0	0	0	0	0	0	0	0	0	0.0171	0	0	0	0	0	0	0	0	0	0	0	0	0	0	0	0	0.0085	0	0	0	0
Bacteria;Bacteroidetes;Bacteroidia;Bacteroidales;Porphyromonadaceae;Paludibacter;ADCM_s	ADCM_s	0	0.2814	0.0171	0	0	0	0	0	0	0	0	0	0	0	0	0	0	0	0	0	0	0	0	0	0	0	0.0682	0	0	0	0	0	0	0	0.2984	0	0	0	0	0	0	0.1705	0	0.0085	0.0341	0	0	0
Bacteria;Spirochaetes;Spirochaetia;Spirochaetales;Spirochaetaceae;Treponema;AF061347_s	AF061347_s	0	0	0	0	0	0	0	0	0	0	0	0	0	0	0	0	0	0	0	0	0	0	0	0	0	0	0	0	0	0	0	0	0	0	0	0.0853	0.0426	0	0	0	0	0	0	0	0	0	0	0
Bacteria;Saccharibacteria_TM7;Saccharimonas_c;Saccharimonas_o;Saccharimonas_f;AF125206_g;AF125206_s	AF125206_s	0	0	0	0	0	0	0	0	0	0	0	0	0	0	0	0	0	0	0	0	0	0	0	0	0	0	0	0	0	0	0	0	0	0	0	0	0	0	0	0	0	0	0	0	0.0085	0	0	0.2643
Bacteria;Proteobacteria;Alphaproteobacteria;Rhodospirillales;Rhodospirillaceae;Magnetospirillum;AF170352_s	AF170352_s	0	0	0	0	0	0	0	0	0	0	0	0	0	0	0	0	0	0	0	0	0	0	0	0	0	0	0	0	0	0	0	0	0	0	0	0	0	0	0	0	0	0	0	0	0	0	0	0
Bacteria;Spirochaetes;Spirochaetia;Spirochaetales;Spirochaetaceae;Treponema;AF182834_s	AF182834_s	0	0	0	0	0	0	0	0	0	0	0	0	0	0	0	0	0	0	0	0	0	0	0	0	0	0	0	0	0	0	0	0	0	0	0	0	0	0	0	0	0	0	0	0	0	0	0	0
Bacteria;Planctomycetes;Planctomycetia;Planctomycetales;Planctomycetaceae;PAC000036_g;AF234760_s	AF234760_s	0	0	0	0	0	0	0	0	0	0	0	0	0	0	0	0	0	0	0	0	0	0	0	0	0	0	0	0	0	0	0	0	0	0	0	0	0	0	0	0	0	0	0	0	0	0	0	0
Bacteria;Actinobacteria;Actinobacteria_c;Propionibacteriales;Propionibacteriaceae;Propionibacterium;AF287757_s	AF287757_s	0	0	0	0	0	0	0	0	0	0	0	0	0	0	0	0	0	0	0	0	0	0	0	0	0	0	0	0	0	0	0	0	0	0	0	0	0	0	0	0	0	0	0	0	0	0	0	0
Bacteria;Firmicutes;Clostridia;Clostridiales;Lachnospiraceae;Butyrivibrio;AF287772_s	AF287772_s	0	0	0	0	0	0	0	0	0	0	0	0	0	0	0	0	0	0	0	0	0	0	0	0	0	0	0.0171	0	0	0	0	0	0	0	0	0	0	0	0	0	0	0	0	0	0	0	0	0
Bacteria;Firmicutes;Clostridia;Clostridiales;Lachnospiraceae;Johnsonella;AF287774_s	AF287774_s	0	0	0	0	0	0	0	0	0	0	0	0	0	0	0	0	0	0	0	0	0	0	0	0	0	0	0	0	0	0	0	0	0	0	0	0	0	0	0	0	0	0	0	0.0171	0	0	0	0
Bacteria;Firmicutes;Negativicutes;Selenomonadales;Selenomonadaceae;Schwartzia;AF287791_s	AF287791_s	0	0	0	0	0	0	0	0	0	0	0	0	0	0	0	0	0	0	0	0	0	0	0	0	0	0	0	0	0	0	0	0	0	0	0	0	0	0	0	0	0	0	0	0	0	0	0	0
Bacteria;Proteobacteria;Betaproteobacteria;Neisseriales;Neisseriaceae;AF366267_g;AF366267_s	AF366267_s	0	0.162	0	0	0	0	0	0	0	0	0.0085	0.0171	0	0	0	0	0	0	0	0	0	0	0	0	0	0	0	0	0	0	0	0	0	0.0853	0	0	0	0	0	0	0	0	0	0.0512	0.0085	0	0	0
Bacteria;Actinobacteria;Coriobacteriia;Coriobacteriales;Coriobacteriaceae;Olsenella;AF371712_s	AF371712_s	0	0	0	0	0	0	0	0	0	0	0	0	0	0	0	0	0	0	0	0	0	0	0	0	0	0	0	0	0	0	0	0	0	0	0	0	0	0	0	0	0	0	0	0	0	0	0	0
Bacteria;Firmicutes;Negativicutes;Selenomonadales;Selenomonadaceae;Selenomonas;AF385503_s	AF385503_s	0	0	0	0	0	0	0	0	0	0	0	0	0	0	0	0	0	0	0	0	0	0	0	0.0085	0	0	0	0	0	0	0	0	0	0	0	0	0	0	0	0	0	0	0	0.0426	0.0512	0.0767	0	0
Bacteria;Saccharibacteria_TM7;Saccharimonas_c;Saccharimonas_o;Saccharimonas_f;PAC000677_g;AF385506_s	AF385506_s	0	0.0256	0	0	0	0	0	0	0	0.2217	0.0682	0.0171	0	0	0	0	0	0	0	0	0	0.0426	0	0	0.0938	0	0	0	0	0	0	0	0.0853	0.0426	0.4092	0.0341	0.0256	0.0085	0.0085	0.1279	0	0.2984	0	0	0.0426	0	0	0
Bacteria;Bacteroidetes;Bacteroidia;Bacteroidales;Prevotellaceae;Prevotella;AF385509_s	AF385509_s	0	0	0	0	0	0	0	0	0	0.3325	0.162	0.0085	0	0	0	0.4178	0	0.1194	0.1194	0	0	0	0	0	0	0	0	0	0	0	0	0.0426	0	0	0	0.2217	0.2046	0	0.1194	0	0	0	0	0	0.0171	0	0	0
Bacteria;Bacteroidetes;Bacteroidia;Bacteroidales;Prevotellaceae;Prevotella;AF385554_s	AF385554_s	0	0	0	0	0	0	0	0	0	0	0	0	0	0	0	0	0	0	0	0	0	0	0	0	0	0	0	0	0	0	0	0	0	0	0	0.0085	0	0	0.0171	0	0	0	0	0	0.0085	0	0	0
Bacteria;Firmicutes;Clostridia;Clostridiales;Lachnospiraceae;Lachnoanaerobaculum;AF385557_s	AF385557_s	0	0	0	0	0	0	0	0	0	0	0	0	0	0	0	0	0	0	0	0	0	0	0	0	0	0	0	0	0	0	0	0	0	0	0	0	0	0	0	0	0	0	0	0	0.0171	0	0	0
Bacteria;Firmicutes;Clostridia;Clostridiales;Lachnospiraceae;Howardella;AF385567_s	AF385567_s	0	0	0	0	0	0	0	0	0	0	0	0	0	0	0	0	0	0	0	0	0	0	0	0	0	0	0	0	0	0	0	0	0	0	0	0	0	0	0	0	0	0	0	0	0	0	0	0
Bacteria;Fusobacteria;Fusobacteria_c;Fusobacteriales;Leptotrichiaceae;Leptotrichia;AF385572_s	AF385572_s	0	0	0	0	0	0	0	0	0	0	0	0	0	0	0	0	0	0	0	0	0	0	0	0	0	0	0.0597	0	0	0	0	0	0	0	0	0	0	0	0	0	0	0	0	0	0	0	0	0
Bacteria;Actinobacteria;Actinobacteria_c;Frankiales;Sporichthyaceae;AF408985_g;AF408985_s	AF408985_s	0	0	0	0	0	0	0	0	0	0	0	0	0	0	0	0	0	0	0	0	0	0	0	0	0	0	0	0	0	0	0	0	0	0	0	0	0	0	0	0	0	0	0	0	0	0	0	0
Bacteria;Spirochaetes;Spirochaetia;Spirochaetales;Spirochaetaceae;Treponema;AF426101_s	AF426101_s	0	0	0	0	0	0	0	0	0	0	0	0	0	0	0	0	0	0	0	0	0	0	0	0	0	0	0	0	0	0	0	0	0	0	0	0	0	0	0	0	0	0	0	0	0	0	0	0
Bacteria;Tenericutes;Mollicutes;PAC001057_o;PAC001057_f;PAC001109_g;AF432140_s	AF432140_s	0	0	0	0	0	0	0	0	0	0	0	0	0	0	0	0	0	0	0	0	0	0	0	0	0	0	0	0	0	0	0	0	0	0	0	0	0	0	0	0	0	0	0	0	0	0	0	0
Bacteria;Saccharibacteria_TM7;Saccharimonas_c;Saccharimonas_o;Saccharimonas_f;Saccharimonas;AF445701_s	AF445701_s	0	0	0	0	0	0	0	0	0	0	0	0	0	0	0	0	0	0	0	0	0	0	0	0	0	0	0	0	0	0	0	0	0	0	0	0	0	0	0	0	0	0	0	0	0	0	0	0
Bacteria;Actinobacteria;Actinobacteria_c;Pseudonocardiales;Pseudonocardiaceae;Pseudonocardia;AF465644_s	AF465644_s	0	0	0	0	0	0	0	0	0	0	0	0	0	0	0	0	0	0	0	0	0	0	0	0	0	0.0171	0	0	0	0	0	0	0	0	0	0	0	0	0	0	0	0	0	0	0	0	0	0
Bacteria;Bacteroidetes;Bacteroidia;Bacteroidales;AC160630_f;AB494828_g;AF481207_s	AF481207_s	0	0	0	0	0	0	0	0	0	0	0	0	0	0	0	0	0	0	0	0	0	0	0	0	0	0	0	0	0	0	0	0	0	0.2473	0	0	0	0	0	0.0853	0	0	0	0	0.0085	0	0	0
Bacteria;Bacteroidetes;Bacteroidia;Bacteroidales;Prevotellaceae;Prevotella;AF481226_s	AF481226_s	0	0	0	0	0	0	0	0	0	0	0	0	0	0	0	0	0	0	0	0	0	0.0256	0	0	0	0	0	0	0	0	0	0	0	0	0	0.0085	0.0341	0	0	0	0	0	0	0	0.0341	0	0	0
Bacteria;Chloroflexi;Caldilineae;Caldilineales;Caldilineaceae;GQ263104_g;AF507690_s	AF507690_s	0	0	0	0	0	0	0	0	0	0	0	0	0	0	0	0	0	0	0	0	0	0	0	0	0	0.0256	0	0	0	0	0	0	0	0	0	0	0	0	0	0	0	0	0	0	0	0	0	0
Bacteria;Firmicutes;Negativicutes;Selenomonadales;Selenomonadaceae;Selenomonas;AF538861_s	AF538861_s	0	0	0	0	0	0	0	0	0	0	0	0	0	0	0	0	0	0	0	0	0	0	0	0	0	0.0085	0	0	0	0	0	0	0	0	0	0	0	0	0	0	0	0	0	0	0.0767	0	0	0
Bacteria;Actinobacteria;Actinobacteria_c;Actinomycetales;Actinomycetaceae;Actinomyces;AFQC_s	AFQC_s	0	0	0	0	0	0	0	0	0	0	0	0	0	0	0	0	0	0	0	0	0	0	0	0	0	0	0	0	0	0	0	0	0	0	0	0	0.0085	0	0	0	0	0	0	0	0	0	0	0
Bacteria;Firmicutes;Bacilli;Lactobacillales;Streptococcaceae;Streptococcus;AFQU_s	AFQU_s	0.0085	0.1279	0.0085	0.0085	0	0.0085	0	0	0.162	0.0085	0.0085	0.0341	0	0	0.0085	0.0597	0.0171	0	0.0171	0	0.0085	0.0853	0	0	0	0	0	0	0.0597	0	0	0.1023	0.0256	0	0	0.0256	0.0341	0	0	0	0	0	0.0256	0.0085	0	0.0853	0	0
Bacteria;Firmicutes;Negativicutes;Veillonellales;Veillonellaceae;Veillonella;AFUJ_s	AFUJ_s	0	0	0.0256	0	0	0	0	0	0	0	0	0	0	0	0.1108	0.0256	0	0	0	0	0	0	0	0	0	0.1023	0.1449	0.1449	0	0.0085	0	0	0	0	0.3581	0	0	0	0	0	0.9549	0	0	0	0	0	0	0
Bacteria;Proteobacteria;Betaproteobacteria;Burkholderiales;Comamonadaceae;Acidovorax;AGTS_s	AGTS_s	0	0	0	0	0	0	0	0	0	0	0	0	0	0	0	0	0	0	0	0	0	0	0	0	0	0	0	0	0	0	0	0	0	0	0	0	0	0	0	0	0	0	0	0	0	0	0	0
Bacteria;Fusobacteria;Fusobacteria_c;Fusobacteriales;Leptotrichiaceae;Sneathia;AJ289183_s	AJ289183_s	0	0	0	0	0	0	0	0	0	0	0	0	0	0	0	0	0	0	0.2643	0	0	0	0	0.3496	0.341	0	0	0	0	0	0.0171	0	0	0	0	0	0	0	0	0	0	0	0	0	0	0	0.0341	0
Bacteria;Proteobacteria;Alphaproteobacteria;Rhodospirillales;Micavibrio_f;AJ292610_g;AJ292610_g_uc	AJ292610_g_uc	0	0	0	0	0	0	0	0	0	0	0	0	0	0	0	0	0	0	0	0	0	0	0	0	0	0	0	0	0	0	0	0	0	0	0	0	0	0	0	0	0	0	0	0	0	0	0	0
Bacteria;Proteobacteria;Alphaproteobacteria;Rhizobiales;Xanthobacteraceae;Xanthobacter;AJ306541_s	AJ306541_s	0	0	0	0	0	0	0	0	0	0	0	0	0	0	0	0	0	0	0	0	0	0.0597	0	0	0	0	0	0	0	0	0	0	0	0	0	0	0	0	0	0	0	0	0	0	0	0	0	0
Bacteria;Firmicutes;Bacilli;Bacillales;Bacillaceae;Bacillus;AJ544784_s	AJ544784_s	0	0	0	0	0	1.1084	0	0	0	0	0	0	0	0	0	0	0	0	0	0	0	0	0	0	0	0	0	0	0	0	0	0	0	0	0	0.0171	0	0	0	0	0	0	0	0	0	0	0	0
Bacteria;Bacteroidetes;Bacteroidia;Bacteroidales;AJ853611_f;AJ853611_g;AJ853611_g_uc	AJ853611_g_uc	0	0	0	0	0	0	0	0	0.179	0	0	0	0	0	0	0	0	0	0	0	0	0	0	0	0	0	0	0	0	0	0	0	0	0	0	0	0	0	0	0	0	0	0	0	0	0	0	0
Bacteria;Actinobacteria;Rubrobacteria;Gaiellales;Gaiellaceae;Gaiella;AJ863234_s	AJ863234_s	0	0	0	0	0	0	0	0	0	0	0	0	0	0	0	0	0	0	0	0	0	0	0	0	0	0	0	0	0	0	0	0	0	0	0	0	0	0	0	0	0	0	0	0	0	0	0	0
Bacteria;Proteobacteria;Betaproteobacteria;Burkholderiales;Ralstonia_f;Cupriavidus;ALOU_s	ALOU_s	0	0	0	0	0	0	0	0	0	0	0	0	0	0	0	0	0	0	0	0	0	0	0	0	0	0.0682	0.0171	0	0	0	0	0	0	0	0	0	0	0	0	0	0	0	0	0	0	0	0.0767	0
Bacteria;Cyanobacteria;Chroobacteria;Pleurocapsales;Chroococcidiopsis_f;ALVU_g;ALVU_s	ALVU_s	0	0	0	0	0	0	0	0	0	0	0	0	0	0	0	0	0	0	0	0	0	0	0	0	0	0	0	0	0	0	0	0	0	0	0	0	0	0	0	0	0	0	0	0	0	0	0	0
Bacteria;Deinococcus-Thermus;Deinococci;Deinococcales;Deinococcaceae;Deinococcus;AM292065_s	AM292065_s	0	0	0	0	0	0	0	0	0	0	0	0	0	0	0	0	0	0	0	0	0	0	0	0	0	0	0	0	0	0	0.0341	0	0	0	0	0	0.0341	0	0	0	0	0	0	0	0	0	0	0
Bacteria;Firmicutes;Clostridia;Clostridiales;Mogibacterium_f;EU842499_g;AM419965_s	AM419965_s	0	0	0	0	0	0	0	0	0	0	0	0	0	0	0	0	0	0	0	0	0	0	0	0	0	0	0	0	0	0	0	0	0	0	0	0	0	0	0	0	0	0	0	0	0.0341	0	0	0
Bacteria;Bacteroidetes;Bacteroidia;Bacteroidales;Prevotellaceae;Prevotella;AM419982_s	AM419982_s	0	0.1876	0.0085	0	0	0	0.0171	0	0	0	0	0	0	0	0	0	0	0	0	0	0	0	0	0	0	0	0	0	0	0	0	0	0	0.7247	0	0	0.0085	0	0.4007	0.179	0.0938	0	0	0	0	0	0	0
Bacteria;Bacteroidetes;Bacteroidia;Bacteroidales;Prevotellaceae;Prevotella;AM420011_s	AM420011_s	0	0	0	0	0	0	0	0	0	0	0	0	0	0	0	0	0	0	0	0	0	0	0	0	0	0	0	0	0	0	0	0	0	0	0	0	0	0	0	0	0	0	0	0	0	0	0	0
Bacteria;Bacteroidetes;Flavobacteria;Flavobacteriales;Flavobacteriaceae;Capnocytophaga;AM420030_s	AM420030_s	0	0.4178	0	0	0	0	0	0	0.5542	0	0	0	0.6735	0	0	0.0256	0	0	0	0	0	0	0	0	0	0	0	0	0	0	0	0	0	0	0	0	0	0	0.2814	0	0	0.3496	0	0.162	0	0	0	0
Bacteria;Bacteroidetes;Bacteroidia;Bacteroidales;Prevotellaceae;Prevotella;AM420032_s	AM420032_s	0	0	0.0085	0	0	0	0	0	0	0	0.0256	0	0	0	0	0	0	0	0	0	0	0.1961	0	0	0	0	0	0	0	0.0171	0	0	0	0.1279	0.0682	0	0.0341	0	0	0.2217	0	0	0	0	0.0171	0.0512	0.0341	0
Bacteria;Firmicutes;Clostridia;Clostridiales;Lachnospiraceae;AM420052_g;AM420052_s	AM420052_s	0	0	0.0085	0	0	0	0	0	0	0	0	0	0	0	0	0	0	0	0	0	0	0	0	0	0	0.0171	0	0	0	0	0	0	0	0	0	0	0	0	0	0	0	0	0.0597	0	0.0426	0.1023	0	0
Bacteria;Bacteroidetes;Bacteroidia;Bacteroidales;Prevotellaceae;Prevotella;AM420076_s	AM420076_s	0	0	0.1364	0	0	0	0	0	0	0	0	0	0	0	0	0	0	0	0	0	0	0	0	0	0	0	0	0	0	0	0	0	0	0	0	0	0	0	0	0	0	0	0	0	0.3837	0	0	0
Bacteria;Bacteroidetes;Bacteroidia;Bacteroidales;Prevotellaceae;Prevotella;AM420097_s	AM420097_s	0	0	0	0	0	0	0	0	0	0	0	0	0	0	0	0	0	0	0	0	0	0	0	0	0	0	0	0	0	0	0	0	0	0	0	0	0	0	0	0	0	0	0	0	0	0	0	0
Bacteria;Saccharibacteria_TM7;Saccharimonas_c;Saccharimonas_o;Saccharimonas_f;Saccharimonas;AM420132_s	AM420132_s	0	0	0	0	0	0	0	0	0	0	0	0	0	0	0	0	0	0	0	0	0	0	0	0	0	0	0	0	0	0	0	0	0	0	0	0	0	0	0	0	0	0	0	0	0	0	0	0
Bacteria;Firmicutes;Clostridia;Clostridiales;Lachnospiraceae;AM420198_g;AM420198_s	AM420198_s	0	0	0	0	0	0	0	0	0	0	0	0	0	0	0	0	0	0	0	0	0	0	0	0	0	0	0	0	0	0	0	0	0	0	0	0	0	0	0	0	0	0	0	0	0.0085	0	0	0
Bacteria;Bacteroidetes;Flavobacteria;Flavobacteriales;Flavobacteriaceae;Capnocytophaga;AM420201_s	AM420201_s	0	0	0	0	0	0	0	0	0	0	0	0	0	0	0	0	0	0	0	0	0	0	0	0	0.1961	0	0	0	0	0	0	0	0	0	0	0.0171	0.0171	0	0	0	0	0.2302	0	0	0	0.0597	0	0
Bacteria;Bacteroidetes;Flavobacteria;Flavobacteriales;Flavobacteriaceae;Bergeyella;AM420214_s	AM420214_s	0	0	0	0	0	0	0	0	0	0	0	0	0	0	0	0.0256	0	0	0	0.0341	0	0	0	0	0	0	0	0	0	0	0	0	0	0	0.0341	0	0.1364	0	0	0	0.0853	0.0341	0	0	0	0	0	0
Bacteria;Bacteroidetes;Bacteroidia;Bacteroidales;Prevotellaceae;Alloprevotella;AM420222_s	AM420222_s	0	0.1961	0	0	0	0	0	0	0	0	0	0	0	0	0.0085	0.0767	0	0	0	0	0	0.0341	0	0	0	0	0	0	0	0	0	0	0	0.2046	0.324	0	0	0.0085	0	0.0426	0	0	0	0	0.0171	0	0	0
Bacteria;Firmicutes;Clostridia;Clostridiales;Lachnospiraceae;JN713427_g;AM420271_s	AM420271_s	0	0	0	0	0.0256	0	0	0	0	0	0	0	0	0	0	0	0	0	0	0	0	0	0	0	0	0	0	0	0	0	0	0	0	0	0	0	0.0341	0	0	0.0597	0	0	0	0	0	0	0	0
Bacteria;Proteobacteria;Gammaproteobacteria;Xanthomonadales;Xanthomonadaceae;Chiayiivirga;AM696987_s	AM696987_s	0	0	0	0	0	0	0	0	0	0	0	0	0	0	0	0	0	0	0	0	0	0	0	0	0	0	0	0	0	0	0	0	0	0	0	0	0	0	0	0	0	0	0	0	0	0	0	0
Bacteria;Proteobacteria;Alphaproteobacteria;Rhodospirillales;Acetobacteraceae;PAC000328_g;AM696989_s	AM696989_s	0	0	0	0	0	0	0	0	0	0	0	0	0	0	0	0	0	0	0	0	0	0	0	0	0	0	0	0	0	0	0	0	0	0	0	0	0	0	0	0	0	0	0	0	0	0	0	0
Bacteria;Actinobacteria;Actinobacteria_c;Frankiales;Frankiaceae;Jatrophihabitans;AM697003_s	AM697003_s	0	0	0	0	0	0	0	0	0	0	0	0	0	0	0	0	0	0	0	0	0	0	0	0	0	0	0	0	0	0	0	0	0	0	0	0	0	0	0	0	0	0	0	0	0	0	0	0
Bacteria;Actinobacteria;Actinobacteria_c;Frankiales;HQ910322_f;HQ910322_g;AM697088_s	AM697088_s	0	0	0	0	0	0	0	0	0	0	0	0	0	0	0	0	0	0	0	0	0	0	0	0	0	0	0	0	0	0	0	0	0	0	0	0	0	0	0	0.0682	0	0	0	0	0.0085	0	0	0
Bacteria;Actinobacteria;Actinobacteria_c;Propionibacteriales;Propionibacteriaceae;Friedmanniella;AM697105_s	AM697105_s	0	0	0	0	0	0	0	0	0	0	0	0	0	0	0	0	0	0	0	0	0	0	0	0	0	0	0	0	0	0	0	0	0	0	0	0	0	0	0	0	0	0	0	0	0	0	0	0
Bacteria;Firmicutes;Bacilli;Bacillales;Bacillaceae;Bacillus;AM930323_s	AM930323_s	0	0	0.0085	0	0	0	0	0	0	0	0	0	0	0	0	0	0	0	0	0	0	0	0	0	0	0	0	0	0	0	0	0	0	0	0	0	0	0	0	0	0	0	0	0	0	0	0	0
Bacteria;Firmicutes;Erysipelotrichi;Erysipelotrichales;Erysipelotrichaceae;AM982586_g;AM982586_g_uc	AM982586_g_uc	0	0	0	0	0	0	0	0	0	0	0	0	0	0	0	0	0	0	0	0	0	0	0	0	0	0	0	0	0	0	0	0	0	0	0	0	0	0	0	0	0	0	0	0	0.0256	0	0	0
Bacteria;Firmicutes;Clostridia;Clostridiales;Gracilibacteraceae;AM991201_g;AM991201_g_uc	AM991201_g_uc	0	0	0	0	0	0	0	0	0	0	0	0	0	0	0	0	0	0	0	0	0	0	0	0	0	0	0	0	0	0	0	0	0	0	0	0	0	0	0	0	0	0	0	0	0	0	0	0
Bacteria;Actinobacteria;Actinobacteria_c;Corynebacteriales;Corynebacteriaceae;Corynebacterium;AP017369_s	AP017369_s	0	0	0	0	0	0	0	0	0	0	0	0	0	0	0	0	0	0	0	0	0	0	0	0	0	0	0	0	0	0	0	0.0256	0	0	0	0	0	0	0	0	0	0	0	0	0	0	0	0
Bacteria;Cyanobacteria;Hormogoneae;Nostocales;Nostocaceae;Nostoc;AP018172_s	AP018172_s	0	0	0	0	0	0	0	0	0	0	0	0	0	0	0	0	0	0	0	0	0	0	0	0	0	0	0	0	0	0	0	0	0	0	0	0	0	0	0	0	0	0	0	0	0	0	0	0
Bacteria;Cyanobacteria;Hormogoneae;Nostocales;Nostocaceae;Calothrix;AP018255_s	AP018255_s	0	0	0	0	0	0	0	0	0	0	0	0.0085	0	0	0	0	0	0	0	0	0	0	0	0	0	0	0	0	0	0	0	0	0	0	0	0	0	0	0	0	0	0	0	0	0	0	0	0
Bacteria;Proteobacteria;Gammaproteobacteria;Enterobacterales;Erwiniaceae;Pantoea;ASZC_s	ASZC_s	0	0	0	0	0	0	0	0.1108	0	0	0	0	0	0	0	0	0	0	0	0.0171	0	0	0	0	0	0	0	0	0	0	0	0	0	0	0	0	0	0	0	0	0	0	0	0	0	0	0	0
Bacteria;Proteobacteria;Alphaproteobacteria;Rhizobiales;Phyllobacteriaceae;Mesorhizobium;AVBN_s	AVBN_s	0	0.4092	0.0426	0.2217	0	0.6394	0.1108	0.1279	0.6139	0.2643	0.0341	0	1.4665	0.0085	1.3045	0	0.0426	0.2558	0.0682	0	0	0.1705	0.6565	0	0.3496	0.0341	0.0171	0.2217	0.0256	0	0.0341	0.4178	0.0256	0.2643	0.1108	0.0085	0.0597	0.0085	0.2131	1.3386	0.827	1.4409	0	0.1023	0.0341	0.0256	0	1.0231
Bacteria;Proteobacteria;Betaproteobacteria;Neisseriales;Neisseriaceae;Neisseria;AY005028_s	AY005028_s	0	0	0	0	0	0	0.0085	0	0	0	0	0	0	0	0	0	0	0	0	0	0	0	0	0	0	0	0	0	0	0	0	0	0	0	0	0.0171	0.1705	0	0	0	0	0	0	0	0	0	0	0
Bacteria;Proteobacteria;Epsilonproteobacteria;Campylobacterales;Campylobacteraceae;Campylobacter;AY005038_s	AY005038_s	0	0	0.0171	0	0	0	0	0	0	0	0	0	0	0	0	0	0	0	0	0	0	0	0	0	0	0	0	0	0	0	0	0	0	0	0	0	0	0	0	0	0	0	0	0	0.0256	0	0	0.1364
Bacteria;Bacteroidetes;Bacteroidia;Bacteroidales;Prevotellaceae;Prevotella;AY005065_s	AY005065_s	0	0	0	0	0	0	0	0	0	0	0	0	0	0	0	0	0	0	0	0	0	0	0	0	0	0	0.1023	0	0	0	0	0	0.0171	0.0682	0.1961	0.0085	0.1023	0.0085	0.0085	3.9901	0.9378	0.3837	0	0	0.0682	0.0256	0	0
Bacteria;Saccharibacteria_TM7;Saccharimonas_c;Saccharimonas_o;Saccharimonas_f;Saccharimonas;AY005446_s	AY005446_s	0	0	0	0	0	0	0	0	0	0	0	0	0	0	0	0	0	0	0	0	0	0	0	0	0	0	0	0	0	0	0	0	0	0	0	0	0	0	0	0	0	0	0	0	0	0	0	0
Bacteria;Saccharibacteria_TM7;Saccharimonas_c;Saccharimonas_o;Saccharimonas_f;Saccharimonas;AY005448_s	AY005448_s	0	0	0	0	0	0	0	0	0	0	0	0	0	0	0	0	0	0	0	0	0	0	0	0	0	0	0.0853	0	0	0	0	0	0	0	0	0	0.0171	0	0	0	0	0	0	0	0	0	0	0
Bacteria;Fusobacteria;Fusobacteria_c;Fusobacteriales;Leptotrichiaceae;Leptotrichia;AY134896_s	AY134896_s	0	0	0	0	0	0	0	0	0	0	0	0	0	0	0	0	0	0	0	0	0	0	0	0	0	0	0	0	0	0	0	0	0	0	0	0	0.0682	0	0	0	0	0	0	0	0.1449	0	0	0
Bacteria;Firmicutes;Clostridia;Clostridiales;Mogibacterium_f;AY134903_g;AY134903_s	AY134903_s	0	0	0	0	0	0	0	0	0	0	0	0	0	0	0	0	0	0	0	0	0	0	0	0	0	0	0	0	0	0	0	0	0	0	0	0	0	0	0	0	0	0	0	0	0	0	0	0
Bacteria;Proteobacteria;Alphaproteobacteria;Sphingomonadales;Sphingomonadaceae;Novosphingobium;AY212578_s	AY212578_s	0	0	0	0	0	0	0	0	0	0	0	0	0	0	0	0	0	0	0	0	0	0	0	0	0	0	0	0	0	0	0	0	0	0	0	0	0	0	0	0	0	0	0	0	0	0	0	0
Bacteria;Proteobacteria;Betaproteobacteria;Neisseriales;Neisseriaceae;FM873692_g;AY225604_s	AY225604_s	0	0	0	0	0	0	0	0	0	0	0	0	0	0	0	0	0	0	0	0	0	0	0	0	0	0	0	0	0	0	0	0	0	0	0	0	0	0	0.0256	0	0	0	0	0	0.0085	0	0	0
Bacteria;Proteobacteria;Alphaproteobacteria;Sphingomonadales;Sphingomonadaceae;Sphingosinicella;AY234707_s	AY234707_s	0	0	0	0	0	0	0	0	0	0	0	0	0	0	0	0	0	0	0	0	0	0	0	0	0	0	0.0341	0	0	0	0	0	0	0	0	0	0	0	0	0	0	0	0	0	0	0	0.1108	0
Bacteria;Planctomycetes;Planctomycetia;Planctomycetales;Isosphaeraceae;AY234711_g;AY234711_g_uc	AY234711_g_uc	0	0	0	0	0	0.0171	0	0	0	0	0	0	0	0	0	0	0	0	0	0	0	0	0	0	0	0	0	0	0	0	0	0	0	0	0	0	0	0	0	0	0	0.0512	0	0	0	0	0	0
Bacteria;Actinobacteria;Actinobacteria_c;Bifidobacteriales;Bifidobacteriaceae;Aeriscardovia;AY278612_s	AY278612_s	0	0	0	0	0	0	0	0	0	0	0	0	0	0	0	0	0	0	0	0	0	0	0	0	0	0	0	0	0	0	0	0	0	0	0	0	0	0	0	0	0	0	0	0	0	0	0	0
Bacteria;Actinobacteria;Coriobacteriia;Coriobacteriales;Coriobacteriaceae;Atopobium;AY278623_s	AY278623_s	0	0	0	0	0	0	0	0	0	0	0	0	0	0	0	0	0	0	0	0	0	0	0	0	0	0	0	0	0	0	0	0	0	0	0	0	0	0	0	0	0	0	0	0	0	0	0	0
Bacteria;Bacteroidetes;Bacteroidia;Bacteroidales;AC160630_f;AB494828_g;AY341819_s	AY341819_s	0	0	0	0	0	0	0	0	0	0	0	0	0	0	0	0	0	0	0	0	0	0	0	0	0	0	0	0	0	0	0	0	0	0	0	0	0	0	0	0	0	0	0	0	0	0	0	0
Bacteria;Firmicutes;Clostridia;Clostridiales;Syntrophomonadaceae;AY341821_g;AY341821_s	AY341821_s	0	0	0	0	0	0	0.0085	0	0	0	0	0	0	0	0	0	0	0	0	0	0	0	0	0	0	0	0	0	0	0	0	0	0.0426	0	0	0	0	0	0	0	0	0	0	0	0	0	0	0
Bacteria;Bacteroidetes;Flavobacteria;Flavobacteriales;Flavobacteriaceae;Capnocytophaga;AY349368_s	AY349368_s	0	0	0	0	0	0	0	0	0	0	0	0	0	0	0	0	0	0	0	0	0	0	0	0	0	0	0	0	0	0	0	0	0	0	0	0	0	0	0	0	0	0	0	0	0	0	0	0
Bacteria;Synergistetes;Synergistia;Synergistales;Synergistaceae;Fretibacterium;AY349371_s	AY349371_s	0	0	0.0085	0	0	0	0	0	0	0	0	0	0	0	0	0	0	0	0	0	0	0	0	0	0	0	0.0341	0	0	0	0	0	0	0.162	0	0	0	0	0	0.3837	0	0	0	0	0.0597	0.0597	0	0
Bacteria;Proteobacteria;Betaproteobacteria;Neisseriales;Neisseriaceae;Simonsiella;AY349381_s	AY349381_s	0	0	0	0	0	0	0	0	0	0	0	0	0	0	0	0	0	0	0	0	0	0	0	0	0	0	0	0	0	0	0	0	0	0	0	0	0	0	0	0	0	0	0	0	0	0	0	0
Bacteria;Proteobacteria;Betaproteobacteria;Neisseriales;Neisseriaceae;Kingella;AY349388_s	AY349388_s	0	0.0085	0	0	0	0	0	0	0	0	0	0	0	0	0	0	0	0	0	0	0	0	0	0	0	0	0	0	0	0	0	0.0767	0	0	0	0	0	0	0	0	0	0	0	0.0512	0	0.0085	0	0
Bacteria;Bacteroidetes;Bacteroidia;Bacteroidales;Prevotellaceae;Prevotella;AY349394_s	AY349394_s	0	0	0	0	0	0	0	0	0	0	0	0	0	0	0	0	0	0	0	0	0	0	0	0	0	0	0	0	0	0	0	0	0	0	0	0.0171	0	0.0085	0	0	0	0	0	0	0	0.1023	0	0
Bacteria;Firmicutes;Negativicutes;Selenomonadales;Selenomonadaceae;AY442820_g;AY349409_s	AY349409_s	0	0	0	0	0	0	0	0	0	0	0	0	0	0	0	0	0	0	0	0	0	0	0	0	0	0	0	0	0	0	0	0	0	0	0	0	0	0	0	0	0	0	0	0	0.0341	0	0	0
Bacteria;Cyanobacteria;PAC000053_c;PAC000053_o;PAC000053_f;PAC000053_g;AY375144_s	AY375144_s	0	0	0	0	0	0	0	0	0	0	0	0	0	0	0	0	0	0	0	0	0	0	0	0	0	0	0	0	0	0	0	0	0	0	0	0	0	0	0	0	0	0.2131	0	0	0.0085	0	0	0
Bacteria;Bacteroidetes;Flavobacteria;Flavobacteriales;Flavobacteriaceae;Flavobacterium;AY436806_s	AY436806_s	0	0	0	0	0	0	0	0	0	0	0	0	0	0	0	0	0	0	0	0	0	0	0	0	0	0	0	0	0	0	0	0	0	0	0	0	0	0	0	0	0	0	0	0	0	0	0.0085	0
Bacteria;Bacteroidetes;Bacteroidia;Bacteroidales;Prevotellaceae;Prevotella;AY550996_s	AY550996_s	0	0	0	0	0	0	0	0	0	0	0	0	0	0	0	0	0	0	0	0	0	0	0	0	0	0	0	0	0	0	0	0	0	0	0	0	0	0	0	0	0	0	0	0	0	0	0	0
Bacteria;Planctomycetes;Planctomycetia;Planctomycetales;Planctomycetaceae;AY328798_g;AY625135_s	AY625135_s	0	0	0	0	0	0	0	0	0	0	0	0	0	0	0	0	0	0	0	0	0	0.0853	0	0	0	0	0	0	0	0	0	0	0	0	0	0	0	0	0	0	0	0	0	0	0	0	0	0
Bacteria;Firmicutes;Clostridia;Clostridiales;Ruminococcaceae;Agathobaculum;AY858529_s	AY858529_s	0	0.0085	0	0	0	0	0	0	0	0	0	0	0	0	0	0	0	0	0	0	0	0	0	0	0	0	0	0	0	0	0	0	0	0	0	0	0	0	0	0	0	0	0	0	0	0	0	0
Bacteria;Bacteroidetes;Sphingobacteriia;Sphingobacteriales;Chitinophagaceae;Ferruginibacter;AY921957_s	AY921957_s	0	0	0	0	0	0	0	0	0	0	0	0	0	0	0	0	0	0	0	0	0	0	0	0	0	0	0	0	0	0	0	0	0	0	0	0	0	0	0	0	0	0	0	0	0	0	0	0
Bacteria;Proteobacteria;Alphaproteobacteria;Rhodospirillales;Acetobacteraceae;Craurococcus;AY922054_s	AY922054_s	0	0	0	0	0	0	0	0	0	0	0	0	0	0	0	0	0	0	0.0341	0	0	0	0	0	0	0	0	0	0	0	0	0	0	0	0	0	0	0	0	0	0	0	0	0	0	0	0	0
Bacteria;Cyanobacteria;PAC000053_c;PAC000053_o;PAC000053_f;PAC000053_g;AY957901_s	AY957901_s	0	0	0	0	0	0	0	0	0	0	0	0	0	0	0	0	0	0	0	0	0	0	0	0	0	0	0	0	0	0	0	0	0	0	0	0	0	0	0	0	0	0	0	0	0	0	0	0
Bacteria;Bacteroidetes;Flavobacteria;Flavobacteriales;Flavobacteriaceae;Bergeyella;AY958777_s	AY958777_s	0	0	0	0	0	0	0	0	0.1449	0	0	0	0	0	0	0	0	0	0	0	0	0	0	0.0171	0	0	0	0	0	0	0	0	0	0	0	0	0	0	0	0	0	0	0.0512	0	0	0	0	0
Bacteria;Bacteroidetes;Bacteroidia;Bacteroidales;Prevotellaceae;Prevotella;AZHT_s	AZHT_s	0	0	0	0	0	0	0	0	0	0	0	0	0	0	0	0	0	0	0	0	0	0.0853	0	0	0	0	0	0	0	0	0	0	0	0	0.1108	0	0	0	0	0	0	0	0	0	0.0341	0.1108	0	0.2728
Bacteria;Firmicutes;Bacilli;Lactobacillales;Aerococcaceae;Abiotrophia;Abiotrophia defectiva	Abiotrophia defectiva	0	0	0.0085	0	0	0	0	0	0	0	0.1535	0	0	0	0	0	0.0341	0	0	0	0	0.0767	0	0	0	0	0	0.3496	0.0853	0	0	0	0	0	0	0	0	0	0	0	0.2131	0	0	0	0.0085	0	0	0
Bacteria;Firmicutes;Bacilli;Bacillales;Staphylococcaceae;Abyssicoccus;Abyssicoccus albus group	Abyssicoccus albus group	0	0	0	0	0	0	0	0	0	0	0	0	0	0	0	0	0	0	0	0	0	0	0	0	0	0	0	0	0	0	0.0085	0	0	0	0	0	0	0	0	0	0	0	0	0	0	0	0	0
Bacteria;Proteobacteria;Alphaproteobacteria;Rhodospirillales;Acetobacteraceae;Acetobacter;Acetobacter aceti group	Acetobacter aceti group	0	0	0	0	0	0	0	0	0	0	0	0	0	0	0	0	0	0	0	0	0.0256	0	0	0	0	0	0	0	0	0	0	0	0	0	0	0	0	0	0	0	0	0	0	0	0	0	0	0
Bacteria;Proteobacteria;Betaproteobacteria;Burkholderiales;Alcaligenaceae;Achromobacter;Achromobacter xylosoxidans group	Achromobacter xylosoxidans group	0	0	0	0	0	0	0	0	0	0	0	0	0	0	0	0	0	0.1705	0	0	0	0	0	0	0	0	0	0.0256	0	0	0	0	0.0341	0	0	0	0	0	0	0.0085	0	0	0	0	0	0	0	0
Bacteria;Proteobacteria;Betaproteobacteria;Burkholderiales;Comamonadaceae;Acidovorax;Acidovorax caeni	Acidovorax caeni	0	0	0	0	0	0	0	0	0	0	0	0	0	0	0	0	0	0	0	0	0	0	0	0	0	0	0	0	0	0	0	0	0	0	0	0	0	0	0	0	0	0	0	0	0	0	0	0
Bacteria;Proteobacteria;Betaproteobacteria;Burkholderiales;Comamonadaceae;Acidovorax;Acidovorax delafieldii group	Acidovorax delafieldii group	0	0	0	0	0	0.0256	0.0085	0	0.0256	0	0	0	0	0	0	0	0	0	0	0	0.0171	0	0	0	0.0085	0	0	0	0	0	0	0	0	0	0	0	0.0085	0	0	0	0	0	0	0	0	0	0	0
Bacteria;Proteobacteria;Betaproteobacteria;Burkholderiales;Comamonadaceae;Acidovorax;Acidovorax konjaci	Acidovorax konjaci	0	0	0	0	0	0	0	0	0	0	0	0	0	0	0	0	0	0	0	0	0	0	0	0	0	0	0	0	0	0	0	0	0	0	0	0	0	0	0	0	0	0	0	0	0	0	0	0
Bacteria;Proteobacteria;Betaproteobacteria;Burkholderiales;Comamonadaceae;Acidovorax;Acidovorax radicis group	Acidovorax radicis group	0	0	0	0	0	0.0426	0	0	0	0	0	0	0	0	0	0	0	0	0.0171	0	0	0	0	0	0	0	0.0085	0	0	0	0	0	0	0	0	0	0.0085	0	0.0085	0	0	0	0	0	0	0	0	0.0085
Bacteria;Proteobacteria;Betaproteobacteria;Burkholderiales;Comamonadaceae;Acidovorax;Acidovorax wautersii	Acidovorax wautersii	0	0	0	0	0	0	0	0	0	0	0	0	0	0	0	0	0	0	0	0	0	0	0	0	0	0	0	0	0	0	0	0	0	0	0	0	0	0	0	0	0	0	0	0	0	0	0	0
Bacteria;Proteobacteria;Betaproteobacteria;Burkholderiales;Comamonadaceae;Acidovorax;Acidovorax_uc	Acidovorax_uc	0	0	0	0.0171	0.0171	1.0402	0.0256	0	0.2984	0.0682	0	0.0171	0	0	0.0085	0	0	0	0.2046	0	0.1108	0	0	0	0.1023	0.0085	0.0171	0	0.0341	0.0085	0.0256	0	0	0	0.1279	0.0171	0.0597	0	0.1194	0	0	0	0	0	0.0085	0	0	0.2217
Bacteria;Proteobacteria;Gammaproteobacteria;Pseudomonadales;Moraxellaceae;Acinetobacter;Acinetobacter baumannii	Acinetobacter baumannii	0	0	0	0	0	0	0.2046	0	0	0	0	0	0	0	0	0	0	0	0	0	0	0	0	0	0	0	0	0	0	0	0	0	0	0.1279	0	0	0	0	0	0	0.1279	0	0	0	0	0	0.0512	0
Bacteria;Proteobacteria;Gammaproteobacteria;Pseudomonadales;Moraxellaceae;Acinetobacter;Acinetobacter baylyi	Acinetobacter baylyi	0	0	0	0	0	0	0	0	0	0	0	0	0	0	0	0	0	0	0	0	0	0	0	0	0	0	0	0	0	0	0	0	0	0	0	0	0	0	0	0	0	0	0	0	0	0	0	0
Bacteria;Proteobacteria;Gammaproteobacteria;Pseudomonadales;Moraxellaceae;Acinetobacter;Acinetobacter beijerinckii	Acinetobacter beijerinckii	0	0	0	0	0	0	0	0	0	0	0	0	0	0	0	0	0	0	0	0	0	0	0	0	0	0	0	0	0	0	0	0	0	0	0	0	0	0	0	0	0	0	0	0	0	0	0	0
Bacteria;Proteobacteria;Gammaproteobacteria;Pseudomonadales;Moraxellaceae;Acinetobacter;Acinetobacter defluvii	Acinetobacter defluvii	0	0	0	0	0	0	0	0	0	0	0	0	0	0	0	0	0	0	0	0	0.0085	0	0	0	0	0	0	0	0	0	0	0	0	0	0	0	0	0	0	0	0	0	0	0	0	0	0	0
Bacteria;Proteobacteria;Gammaproteobacteria;Pseudomonadales;Moraxellaceae;Acinetobacter;Acinetobacter guillouiae group	Acinetobacter guillouiae group	0	0	0.0085	0	0	0	12.9679	0	0	0.1535	0	0	0	0	0	0	0	0	0.1108	0	0	0	0	0.0085	0	0	0.179	0	1.9183	0	0	0	0.1705	0	0	0	0	0	0	0.1364	0.0341	0	0	0	0	0	0	0
Bacteria;Proteobacteria;Gammaproteobacteria;Pseudomonadales;Moraxellaceae;Acinetobacter;Acinetobacter gyllenbergii group	Acinetobacter gyllenbergii group	0	0	0	0	0	0.0171	0	0	0	0.5371	0	0	0	0	0	0	0	0	0	0	0	0	0	0	0	0	0	0	0	0	0	0	0	0	0	0	0	0	0	0	0	0	0	0	0	0	0.0171	0
Bacteria;Proteobacteria;Gammaproteobacteria;Pseudomonadales;Moraxellaceae;Acinetobacter;Acinetobacter haemolyticus	Acinetobacter haemolyticus	0	0	0	0	0	0	0	0	0	0	0	0	0	0	0	0	0	0	0.2217	0	0	0	0	0	0	0	0	0	0	0	0	0	0	0	0	0	0.0085	0	0	0	0	0	0	0	0	0	0	0
Bacteria;Proteobacteria;Gammaproteobacteria;Pseudomonadales;Moraxellaceae;Acinetobacter;Acinetobacter indicus	Acinetobacter indicus	0	0	0	0	0	0	0	0	0	0	0	0	0	0	0	0	0	0	0.0171	0	0	0	0	0	0	0	0	0	0	0	0	0	0	0	0	0	0	0	0	0	0	0	0	0	0	0	0	0
Bacteria;Proteobacteria;Gammaproteobacteria;Pseudomonadales;Moraxellaceae;Acinetobacter;Acinetobacter johnsonii	Acinetobacter johnsonii	0	0	0	0	0	0.0085	0	0	0	0	0	0	0	0	0	0	0	0	0	0	0	0	0	0	0	0	0	0	0	0	0	0	0	0	0	0	0	0	0	0	0	0	0	0	0	0	0	0
Bacteria;Proteobacteria;Gammaproteobacteria;Pseudomonadales;Moraxellaceae;Acinetobacter;Acinetobacter kookii	Acinetobacter kookii	0	0	0	0	0	0.0256	0	0	0	0.2814	0	0	0	0	0	0	0	0	0	0	0	0	0	0	0	0	0	0	0	0	0	0	0	0	0	0	0	0	0	0	0	0	0	0	0	0	0	0
Bacteria;Proteobacteria;Gammaproteobacteria;Pseudomonadales;Moraxellaceae;Acinetobacter;Acinetobacter lwoffii group	Acinetobacter lwoffii group	0	0	0	0	0	0	0.0597	0	0	0	0	0	0	0	0	0	0	0	0	0	0	0.0085	0	0	0	0	0.0171	0	0.0085	0	0	0	0	0	0	0.0085	0	0	0	0	0	0	0	0	0	0	0.0171	0
Bacteria;Proteobacteria;Gammaproteobacteria;Pseudomonadales;Moraxellaceae;Acinetobacter;Acinetobacter oryzae	Acinetobacter oryzae	0	0	0	0	0	0	0	0	0	0	0	0	0	0	0	0	0	0	0	0	0	0.0512	0	0	0	0	0	0	0	0	0	0	0	0	0	0	0	0	0	0	0	0	0	0	0	0	0	0
Bacteria;Proteobacteria;Gammaproteobacteria;Pseudomonadales;Moraxellaceae;Acinetobacter;Acinetobacter pittii group	Acinetobacter pittii group	0	0	0.0085	0	0	0	31.955	0.0341	0	0	0	0	0	0	0	0	0	0	0	0.0256	0	0	0	0.0085	0.5286	0.0512	0.1194	0	0	0	0	0	0	0	0	0	0	0	0	0	0	0	0.1449	0	0	0	0	0
Bacteria;Proteobacteria;Gammaproteobacteria;Pseudomonadales;Moraxellaceae;Acinetobacter;Acinetobacter proteolyticus group	Acinetobacter proteolyticus group	0	0	0	0.0426	0.0085	3.2057	0	0.0682	0	0	0	0	0.1194	0.0171	0	0.0426	0.0171	0.1705	0	0	0.1364	0.0938	0	0	0.6906	0	0.0085	0	0.0512	0	0.0256	0	0.0597	0	0.0171	0.0597	0.0341	0	0.0512	0	0	0	0	0.0085	0	0.2387	0	0
Bacteria;Proteobacteria;Gammaproteobacteria;Pseudomonadales;Moraxellaceae;Acinetobacter;Acinetobacter radioresistens	Acinetobacter radioresistens	0	0	0	0	0	0	0	0	0	0.0682	0.0085	0	0	0	0	0.0256	0	0	0	0	0	0	0	0	0.1108	0	0	0	0	0	0	0	0	0	0	0	0	0	0	0	0.3325	0	0	0.0085	0	0.0085	0	0.1961
Bacteria;Proteobacteria;Gammaproteobacteria;Pseudomonadales;Moraxellaceae;Acinetobacter;Acinetobacter refrigeratoris group	Acinetobacter refrigeratoris group	0	0	0	0	0	0	0	0	0	0	0	0	0.2984	0	0	0	0	0	0.7929	0	0	0	0	0	0	0	0	0	0	0	0	0	0	0	0	0	0	0	0	0	0	0	0	0	0	0	0	0
Bacteria;Proteobacteria;Gammaproteobacteria;Pseudomonadales;Moraxellaceae;Acinetobacter;Acinetobacter schindleri	Acinetobacter schindleri	0	0	0	0	0	0	0	0.1364	0	0	0	0	0	0	0	0	0	0	0	0	0	0	0	0	0	0	0.0597	0	0	0	0	0	0	0	0	0	0	0	0	0	0	0	0	0	0	0	0	0
Bacteria;Proteobacteria;Gammaproteobacteria;Pseudomonadales;Moraxellaceae;Acinetobacter;Acinetobacter soli	Acinetobacter soli	0	0	0	0	0	0	0.1279	0	0	0	0	0	0	0	0	0	0	0	0	0	0	0	0	0	0	0	0	0	0	0	0	0	0	0	0	0	0	0	0	0	0	0	0	0	0	0	0	0
Bacteria;Proteobacteria;Gammaproteobacteria;Pseudomonadales;Moraxellaceae;Acinetobacter;Acinetobacter tjernbergiae group	Acinetobacter tjernbergiae group	0	0	0	0	0.0256	0	0	0	0.2643	0	0	0	0	0.0426	0	0	0	0	0.0853	0	0	0.0512	0	0	0.0085	0.0085	0	0.4348	0	0	0	0	0.0938	0	0	0.0682	0.0938	0	0	0	0	0	0	0	0.0256	0	0.0512	0.0597
Bacteria;Proteobacteria;Gammaproteobacteria;Pseudomonadales;Moraxellaceae;Acinetobacter;Acinetobacter towneri	Acinetobacter towneri	0	0	0	0	0	0	0	0	0	0	0	0	0	0	0	0	0	0	0.0171	0	0	0	0	0	0	0	0	0	0	0	0	0	0	0	0	0	0	0	0	0	0	0	0	0	0	0	0	0
Bacteria;Proteobacteria;Gammaproteobacteria;Pseudomonadales;Moraxellaceae;Acinetobacter;Acinetobacter ursingii	Acinetobacter ursingii	0.0085	0.0512	0	0	0	0	0	0.1364	1.0998	1.5432	0	0	1.1425	0	0	0.0085	0.0085	0.0682	0.1108	0.0256	0	1.3727	0.1705	0	0.648	6.8804	13.5988	19.0298	0	0	0.0512	0	0	0.4774	0.5542	0.1023	2.1485	0.0085	0	0.1023	0.4007	0.7076	0	0.0767	4.1947	0.0426	12.2773	0.8441
Bacteria;Proteobacteria;Gammaproteobacteria;Pseudomonadales;Moraxellaceae;Acinetobacter;Acinetobacter venetianus	Acinetobacter venetianus	0	0	0	0	0	0	0	0	0	0	0	0	0	0	0	0	0	0	0	0	0	0	0	0	0	0	0	0.1449	0	0	0	0	0	0	0	0	0	0	0	0	0	0	0	0	0	0	0	0
Bacteria;Proteobacteria;Gammaproteobacteria;Pseudomonadales;Moraxellaceae;Acinetobacter;Acinetobacter vivianii group	Acinetobacter vivianii group	0	0	0	0	0	0.0085	0	0	0	0	0	0	0	0	0	0	0	0	0	0	0	0	0	0	0	0	0	0	0	0	0	0	0	0	0	0	0	0	0	0	0	0	0	0	0	0	0	0
Bacteria;Proteobacteria;Gammaproteobacteria;Pseudomonadales;Moraxellaceae;Acinetobacter;Acinetobacter_uc	Acinetobacter_uc	0	0	0	0	0	1.3045	0.4519	0.0085	0	0.2558	0.0085	0.0085	0.0085	0	0.0085	0	0	0.1535	0.2387	0	0.0341	0.1961	0	0	0.2728	0.1279	0.5286	0.5883	0	0.0171	0	0	0.0085	0	0	0.0085	0.0682	0	0	0	0	0	0	0.0085	0.1876	0.0767	0.3496	0
Bacteria;Actinobacteria;Actinobacteria_c;Actinomycetales;Actinomycetaceae;Actinobaculum;Actinobaculum timonae	Actinobaculum timonae	0	0	0	0	0	0	0	0	0	0	0	0	0	0	0	0	0	0	0	0	0	0	0	0	0	0	0.0682	0	0	0	0	0	0	0	0	0	0	0	0	0	0	0	0	0	0	0	0	0.1449
Bacteria;Actinobacteria;Actinobacteria_c;Actinomycetales;Actinomycetaceae;Actinobaculum;Actinobaculum_uc	Actinobaculum_uc	0	0	0	0	0	0	0	0	0	0	0	0	0	0	0	0	0	0	0	0	0	0	0	0	0	0	0.0938	0	0	0	0	0	0	0	0	0.0171	0	0	0	0	0	0	0	0	0	0	0	0
Bacteria;Actinobacteria;Actinobacteria_c;Actinomycetales;Actinomycetaceae;Actinomyces;Actinomyces bowdenii	Actinomyces bowdenii	0	0	0	0.0171	0	0	0	0	0	0	0	0	0	0	0	0.0085	0	0	0	0.0085	0	0	0	0	0	0	0	0	0	0	0	0	0	0	0	0	0	0	0	0.0085	0.0085	0	0	0	0	0	0	0
Bacteria;Actinobacteria;Actinobacteria_c;Actinomycetales;Actinomycetaceae;Actinomyces;Actinomyces cardiffensis	Actinomyces cardiffensis	0	0	0	0	0	0	0	0	0	0	0	0	0	0	0	0	0	0	0	0	0	0	0	0	0	0	0	0	0	0	0	0	0	0	0	0	0	0	0.1279	0	0	0	0	0	0	0	0	0
Bacteria;Actinobacteria;Actinobacteria_c;Actinomycetales;Actinomycetaceae;Actinomyces;Actinomyces dentalis	Actinomyces dentalis	0	0	0	0	0	0	0	0	0	0	0	0	0	0	0	0	0	0	0	0	0	0	0	0	0	0	0	0	0	0	0	0	0	0	0	0	0	0	0	0	0	0	0	0	0	0	0	0
Bacteria;Actinobacteria;Actinobacteria_c;Actinomycetales;Actinomycetaceae;Actinomyces;Actinomyces graevenitzii	Actinomyces graevenitzii	0.0085	0	0.0256	0	0	0	0	0	0	0	0.0512	0.4348	0	0	0	0.324	0	0	0.1705	0	0	0.6735	0	0.1108	0	0	0.1108	0.0682	0.0512	0	0	0	0.179	0.1876	0	0.2899	0.1449	0	0.0341	0.0512	0	0	0	0	0.0085	0.0682	0.0512	0.2473
Bacteria;Actinobacteria;Actinobacteria_c;Actinomycetales;Actinomycetaceae;Actinomyces;Actinomyces hongkongensis group	Actinomyces hongkongensis group	0	0	0	0	0	0	0	0	0	0	0	0	0	0	0	0	0	0	0	0	0	0	0	0	0	0	0	0	0	0	0	0.0938	0	0	0	0	0	0	0	0	0	0	0	0	0	0	0	0
Bacteria;Actinobacteria;Actinobacteria_c;Actinomycetales;Actinomycetaceae;Actinomyces;Actinomyces israelii	Actinomyces israelii	0	0	0	0	0	0	0	0	0	0	0	0.0085	0	0	0	0	0	0	0	0	0	0	0	0	0	0	0.0256	0	0	0	0	0	0	0	0	0	0	0	0	0	0	0	0	0.0597	0	0	0	0
Bacteria;Actinobacteria;Actinobacteria_c;Actinomycetales;Actinomycetaceae;Actinomyces;Actinomyces massiliensis	Actinomyces massiliensis	0	0	0	0	0	0	0	0	0	0	0	0	0	0	0	0	0	0	0	0	0	0	0	0	0	0	0	0	0	0	0	0	0	0	0	0	0	0	0	0	0	0	0	0	0	0	0	0
Bacteria;Actinobacteria;Actinobacteria_c;Actinomycetales;Actinomycetaceae;Actinomyces;Actinomyces meyeri	Actinomyces meyeri	0	0	0	0	0	0	0	0	0	0	0	0	0	0	0	0	0	0	0	0	0	0	0	0	0	0	0	0	0	0	0	0	0	0	0	0	0	0	0	0	0	0	0	0	0	0	0	0
Bacteria;Actinobacteria;Actinobacteria_c;Actinomycetales;Actinomycetaceae;Actinomyces;Actinomyces naeslundii	Actinomyces naeslundii	0	0.0853	0.0171	0.0426	0	0.3666	0	0	0	0.4178	0	0	0	0	0.0853	0.0938	0	0	0.1023	0.0085	0	0.0512	0	0.0341	0.179	0	0.1023	0.162	0.0171	0	0	0.3666	0	0.0938	0	0.0171	0	0	0.0341	0	0	0.3496	0.0682	0.1961	0	0	0	0.4945
Bacteria;Actinobacteria;Actinobacteria_c;Actinomycetales;Actinomycetaceae;Actinomyces;Actinomyces odontolyticus	Actinomyces odontolyticus	0	0.1449	0.4007	0	0	0	0.0341	1.1851	0	0.0085	0.0171	0	0.2387	0	0	0.1108	0.0085	0	0.2302	0	0	0.0938	0	0.2643	0.179	0	0.0085	0.0171	0.0597	0	0	0.162	0.1535	0	0.1023	0.9464	0.7759	0.0171	0.1705	0.1449	0	0.2558	0.0938	0.324	0.0085	0.0512	0.0171	0
Bacteria;Actinobacteria;Actinobacteria_c;Actinomycetales;Actinomycetaceae;Actinomyces;Actinomyces oris	Actinomyces oris	0	0	0	0	0	0	0	0	0	0	0	0	0	0	0	0	0	0	0	0.0085	0	0	0	0	0	0.0085	0.2131	0	0	0	0	0.0085	0	0.0767	0	0	0	0	0	0	0	0	0	0.8952	0.0085	0	0.0256	0
Bacteria;Actinobacteria;Actinobacteria_c;Actinomycetales;Actinomycetaceae;Actinomyces;Actinomyces radicidentis group	Actinomyces radicidentis group	0	0	0	0	0	0	0	0	0	0	0	0	0	0	0	0	0	0	0	0	0	0	0	0	0	0	0	0	0	0	0	0	0	0	0	0	0	0	0	0	0	0	0	0	0	0	0	0
Bacteria;Actinobacteria;Actinobacteria_c;Actinomycetales;Actinomycetaceae;Actinomyces;Actinomyces turicensis	Actinomyces turicensis	0	0	0	0	0	0	0	0	0	0	0	0	0	0	0	0	0	0	0	0	0	0	0	0	0	0	0	0	0	0	0	0	0	0	0	0	0	0	0	0	0	0	0	0	0	0	0	0
Bacteria;Actinobacteria;Actinobacteria_c;Actinomycetales;Actinomycetaceae;Actinomyces;Actinomyces viscosus group	Actinomyces viscosus group	0	0.0085	0.0512	0.1876	0	0.0085	0	0	0.4519	0.0085	0.0256	0	0.7503	0	0.2131	0.0767	0	0	0	0.0341	0	0.0597	0	0	0	0.0426	0.0341	0	0.0171	0	0	0	0	0	0.0085	0.0938	0.0171	0	0	0	0.2387	0.0682	0.0938	0.0853	0.0171	0.0085	0	0.0426
Bacteria;Actinobacteria;Actinobacteria_c;Actinomycetales;Actinomycetaceae;Actinomyces;Actinomyces_uc	Actinomyces_uc	0	0.1876	0.1023	0.2728	0.0085	0.0085	0	0.1876	0	0	0	0.0171	0.0085	0	0.0512	0.3496	0	0	0.0256	0.3496	0	0.0512	0	0.0085	0.0171	0	0.0767	0.0853	0.0171	0	0.0085	0.2558	0.0085	0.1108	0.1876	0.4774	0.1279	0	0	0.0682	0.3496	0.2131	0.1023	0.0426	0.0341	0.0341	0.0597	0
Bacteria;Actinobacteria;Actinobacteria_c;Pseudonocardiales;Pseudonocardiaceae;Actinomycetospora;Actinomycetospora chiangmaiensis group	Actinomycetospora chiangmaiensis group	0	0	0	0	0	0	0	0	0	0	0	0	0	0	0	0	0	0	0	0	0	0	0	0	0	0	0	0	0	0	0	0	0	0	0	0	0	0	0	0	0	0	0	0	0	0	0	0
Bacteria;Actinobacteria;Actinobacteria_c;Pseudonocardiales;Pseudonocardiaceae;Actinomycetospora;Actinomycetospora lutea group	Actinomycetospora lutea group	0	0	0.0085	0	0	0	0	0	0	0.0512	0	0	0.3155	0	0	0	0	0	0	0	0	0	0	0	0	0	0	0.0767	0	0	0	0	0	0	0	0	0	0	0	0	0	0	0.0256	0	0	0.0341	0	0
Bacteria;Actinobacteria;Actinobacteria_c;Pseudonocardiales;Pseudonocardiaceae;Actinomycetospora;Actinomycetospora straminea group	Actinomycetospora straminea group	0	0	0	0	0	0	0	0	0	0	0	0	0	0	0	0	0	0	0	0	0	0	0	0	0	0	0	0	0	0	0	0	0	0	0	0	0	0	0	0	0	0	0	0	0	0	0	0
Bacteria;Actinobacteria;Actinobacteria_c;Pseudonocardiales;Pseudonocardiaceae;Actinomycetospora;Actinomycetospora_uc	Actinomycetospora_uc	0	0	0	0	0	0	0	0	0	0	0	0	0	0	0	0	0	0	0	0	0	0	0.179	0	0	0	0	0	0	0	0	0	0	0	0	0	0	0	0	0	0	0	0	0	0	0	0	0
Bacteria;Bacteroidetes;Cytophagia;Cytophagales;Hymenobacteraceae;Adhaeribacter;Adhaeribacter terrae	Adhaeribacter terrae	0	0	0	0	0	0	0	0	0	0	0	0	0	0	0	0	0	0	0	0	0	0	0	0	0	0	0	0	0	0	0	0	0	0	0	0	0	0	0	0	0	0	0	0	0	0	0	0
Bacteria;Bacteroidetes;Cytophagia;Cytophagales;Hymenobacteraceae;Adhaeribacter;Adhaeribacter_uc	Adhaeribacter_uc	0	0	0	0	0	0	0	0	0	0	0	0	0	0	0	0	0	0	0	0	0	0.0426	0	0	0	0	0	0	0	0	0	0	0	0	0	0	0	0	0	0	0	0	0	0	0	0	0	0
Bacteria;Firmicutes;Bacilli;Lactobacillales;Aerococcaceae;Aerococcus;Aerococcus viridans group	Aerococcus viridans group	0	0	0	0	0	0	0	0	0	0	0	0	0	0	0	0	0	0	0	0	0	0	0	0	0	0	0.0426	0	0	0	0	0	0	0	0	0	0	0	0	0	0	0	0	0.0171	0	0	0	0
Bacteria;Actinobacteria;Actinobacteria_c;Propionibacteriales;Nocardioidaceae;Aeromicrobium;Aeromicrobium erythreum group	Aeromicrobium erythreum group	0	0	0	0	0	0	0	0	0	0	0	0	0	0	0	0	0	0	0	0	0	0	0	0	0	0	0	0	0	0	0	0	0	0	0	0	0	0	0	0	0	0	0	0.0256	0	0	0	0
Bacteria;Proteobacteria;Gammaproteobacteria;Aeromonadales;Aeromonadaceae;Aeromonas;Aeromonas caviae group	Aeromonas caviae group	0	0	0	0	0	0	0	0	0	0	0	0	0	0	0	0	0	0	0	0	0.0256	0	0	0	0	0	0	0	0	0	0	0	0	0	0	0	0	0	0	0	0	0	0	0	0	0	0	0
Bacteria;Proteobacteria;Gammaproteobacteria;Aeromonadales;Aeromonadaceae;Aeromonas;Aeromonas popoffii	Aeromonas popoffii	0	0	0	0	0	0	0	0	0	0	0	0	0	0	0	0	0	0	0	0	0	0	0	0	0	0	0	0	0	0	0	0	0	0	0	0	0	0	0	0	0	0	0	0	0	0	0	0
Bacteria;Proteobacteria;Gammaproteobacteria;Aeromonadales;Aeromonadaceae;Aeromonas;Aeromonas_uc	Aeromonas_uc	0	0	0	0	0	0	0	0	0	0	0	0	0	0	0	0	0	0	0	0	0	0	0	0	0	0	0	0	0	0	0	0	0	0	0	0	0	0	0	0	0	0	0	0	0	0	0	0
Bacteria;Firmicutes;Clostridia;Clostridiales;Lachnospiraceae;Agathobacter;Agathobacter rectalis	Agathobacter rectalis	0	0	0	0	0	0	0	0	0	0	0	0	0	0	0	0	0	0	0	0	0	0	0	0	0	0	0	0	0	0	0	0	0	0	0	0	0	0	0	0	0	0	0	0	0	0	0	0.3069
Bacteria;Firmicutes;Clostridia;Clostridiales;Ruminococcaceae;Agathobaculum;Agathobaculum_uc	Agathobaculum_uc	0	0.0341	0	0	0	0	0	0	0	0	0	0	0	0	0	0	0	0	0	0	0	0	0	0	0	0	0.0341	0	0	0	0	0	0	0	0	0	0	0	0	0	0	0	0	0	0	0	0	0
Bacteria;Proteobacteria;Gammaproteobacteria;Pasteurellales;Pasteurellaceae;Aggregatibacter;Aggregatibacter aphrophilus	Aggregatibacter aphrophilus	0	0.0171	0.0256	0	0	0	0	0	1.2277	0	0	0	0	0	0.1364	0.0767	0	0	0.0341	0	0	0	0	0.6309	0	0.7247	0.1108	0.0597	0.0512	0	0	0	0.0853	0.2814	0	0.1194	0.162	0	0.4007	0.0938	0	0.4604	0.0171	0.6309	0.1449	0	0.0597	0
Bacteria;Proteobacteria;Gammaproteobacteria;Pasteurellales;Pasteurellaceae;Aggregatibacter;Aggregatibacter segnis	Aggregatibacter segnis	0	0	0	0	0	0	0	0	0.4945	0	0	0	0	0	0	0	0	0	0	0.1449	0.0767	0	0	0.0085	0	0	0	0	0.1961	0	0	0	0.0597	0	0	0.0512	0.0938	0	0	0.6053	0.0426	0.1364	0.0597	0.0767	0.0085	0	0	0
Bacteria;Proteobacteria;Gammaproteobacteria;Pasteurellales;Pasteurellaceae;Aggregatibacter;Aggregatibacter_uc	Aggregatibacter_uc	0	0	0	0	0	0	0	0	0	0	0	0	0	0	0	0	0	0	0	0	0	0	0	0	0	0.0171	0	0	0	0	0	0	0	0	0	0	0	0	0.0085	0	0	0.0085	0	0	0	0	0	0
Bacteria;Actinobacteria;Actinobacteria_c;Micrococcales;Microbacteriaceae;Agrococcus;Agrococcus jenensis group	Agrococcus jenensis group	0	0	0	0	0	0	0	0	0	0	0	0	0	0	0	0	0	0	0	0	0	0	0	0	0	0	0	0	0	0	0	0	0	0	0	0	0	0	0	0	0	0	0	0	0	0	0	0
Bacteria;Proteobacteria;Betaproteobacteria;Burkholderiales;Comamonadaceae;Albidiferax;Albidiferax ferrireducens	Albidiferax ferrireducens	0	0	0	0	0	0	0	0	0	0	0	0	0	0	0	0	0	0	0	0	0	0	0	0	0	0	0	0	0	0	0	0	0	0	0	0	0	0	0	0	0	0	0	0	0	0	0	0
Bacteria;Proteobacteria;Alphaproteobacteria;Rhodobacterales;Rhodobacteraceae;Albidovulum;Albidovulum inexpectatum	Albidovulum inexpectatum	0	0	0	0	0	0	0	0	0	0	0	0	0	0	0	0	0	0	0	0	0	0	0	0	0	0	0	0	0	0	0	0	0	0	0	0	0	0	0	0	0	0	0	0	0	0	0	0
Bacteria;Proteobacteria;Betaproteobacteria;Burkholderiales;Comamonadaceae;Alicycliphilus;Alicycliphilus denitrificans	Alicycliphilus denitrificans	0	0	0	0	0	0	0	0	0	0	0	0	0	0	0	0	0	0	0	0	0	0	0	0	0	0	0	0	0	0	0	0	0	0	0	0	0	0	0	0	0	0	0	0	0	0	0	0
Bacteria;Firmicutes;Bacilli;Bacillales;Staphylococcaceae;Aliicoccus;Aliicoccus persicus	Aliicoccus persicus	0	0	0	0	0	0	0	0	0	0	0	0	0	0	0	0	0	0	0	0	0	0	0	0	0	0	0	0	0	0	0	0	0	0	0	0	0	0	0	0	0	0	0	0	0	0	0	0
Bacteria;Bacteroidetes;Bacteroidia;Bacteroidales;Rikenellaceae;Alistipes;Alistipes onderdonkii	Alistipes onderdonkii	0	0	0	0	0	0	0	0	0	0	0	0	0	0	0	0	0	0	0	0	0	0	0	0	0	0	0	0	0	0	0	0	0	0	0	0	0	0	0	0	0	0	0	0	0	0	0	0.0341
Bacteria;Bacteroidetes;Bacteroidia;Bacteroidales;Rikenellaceae;Alistipes;Alistipes putredinis	Alistipes putredinis	0	0	0	0	0	0	0	0	0	0	0	0	0	0	0	0	0	0	0	0	0	0	0	0	0	0	0	0	0	0	0	0	0	0	0	0	0	0	0	0	0	0	0	0	0	0	0	0.1449
Bacteria;Proteobacteria;Gammaproteobacteria;Pseudomonadales;Moraxellaceae;Alkanindiges;Alkanindiges_uc	Alkanindiges_uc	0	0	0	0	0	0	0	0	0	0	0	0	0	0	0	0	0	0	0.0085	0	0	0	0	0	0	0	0	0	0	0	0	0	0	0	0	0	0	0	0	0	0	0	0	0	0	0	0	0
Bacteria;Firmicutes;Negativicutes;Veillonellales;Veillonellaceae;Dialister;Allisonella histaminiformans	Allisonella histaminiformans	0	0	0	0	0	0	0	0	0	0	0	0	0	0	0	0	0	0	0	0	0	0	0	0	0	0	0	0	0	0	0	0	0	0	0	0	0	0	0	0	0	0	0	0	0	0	0	0
Bacteria;Bacteroidetes;Bacteroidia;Bacteroidales;Prevotellaceae;Alloprevotella;Alloprevotella rava	Alloprevotella rava	0	0.3325	0.0426	0	0	0	0	0.2046	0	0	0	0	0	0.0256	0	0	0	0	0.0171	0	0	0	0	0.0171	0.2387	0	0.0256	0.0853	0	0	0	0.6991	0	0.7673	0.4604	0.1961	0.1279	0.0085	0.2728	0.2728	0	0.5968	0	0	0	0	0	2.1229
Bacteria;Bacteroidetes;Bacteroidia;Bacteroidales;Prevotellaceae;Alloprevotella;Alloprevotella tannerae	Alloprevotella tannerae	0	0	0	0	0	0	0	0	0	0.0256	0	0	0	0	0	0	0	0	0	0	0	0	0	0.0341	0.0085	0	0.4604	0.0085	0	0	0	0	0.1108	2.7794	0.7929	0.0171	0.0426	0.0085	0.3155	0.2302	0.2558	0.989	0	0.6053	0.6139	0.0256	0.0682	0.6394
Bacteria;Bacteroidetes;Bacteroidia;Bacteroidales;Prevotellaceae;Alloprevotella;Alloprevotella_uc	Alloprevotella_uc	0	0.162	0	0	0	0	0	0	0	0	0	0	0	0	0.0085	0	0	0	0	0	0	0	0	0	0	0	0	0	0	0	0	0	0	0	0	0	0	0	0	0	0	0	0	0	0	0	0	0.0171
Bacteria;Proteobacteria;Alphaproteobacteria;Rhizobiales;Rhizobiaceae;Allorhizobium;Allorhizobium undicola	Allorhizobium undicola	0	0	0	0	0	0	0.0085	0	0	0	0	0	0	0	0	0	0	0	0	0	0	0	0	0	0	0	0	0	0	0	0	0	0	0	0	0	0	0	0	0	0	0	0	0	0	0	0	0
Bacteria;Actinobacteria;Actinobacteria_c;Bifidobacteriales;Bifidobacteriaceae;Alloscardovia;Alloscardovia omnicolens	Alloscardovia omnicolens	0	0	0	0	0	0	0	0	0	0	0	0.0085	0	0	0	0.0597	0	0	0.1108	0	0	0	0	0	0	0	0	0	0	0	0	0	0	0	0	0	0	0	0	0	0	0	0	0	0	0	0	0
Bacteria;Proteobacteria;Alphaproteobacteria;Rhizobiales;Alsobacter_f;Alsobacter;Alsobacter metallidurans	Alsobacter metallidurans	0	0	0	0	0	0	0	0	0	0	0	0	0	0	0	0	0	0	0	0	0	0	0	0	0	0	0	0	0	0	0	0	0	0	0	0	0	0	0	0	0	0	0	0	0	0	0	0
Bacteria;Proteobacteria;Alphaproteobacteria;Sphingomonadales;Erythrobacteraceae;Altererythrobacter;Altererythrobacter aerius	Altererythrobacter aerius	0	0	0	0	0	0	0	0	0	0	0	0	0	0	0	0	0	0	0	0	0	0	0	0	0	0	0	0	0	0	0	0	0	0	0	0	0	0	0	0	0	0	0	0	0	0	0	0
Bacteria;Proteobacteria;Alphaproteobacteria;Rhodospirillales;Alysiosphaera_f;Alysiosphaera;Alysiosphaera_uc	Alysiosphaera_uc	0	0	0	0	0	0	0	0	0	0	0	0	0	0	0	0	0	0	0	0	0	0	0	0	0	0	0	0	0	0	0	0	0	0	0	0	0	0	0	0	0	0	0.0341	0	0	0	0	0
Bacteria;Proteobacteria;Alphaproteobacteria;Rhodobacterales;Rhodobacteraceae;Amaricoccus;Amaricoccus macauensis	Amaricoccus macauensis	0	0	0	0	0	0	0	0	0	0	0	0	0	0	0	0	0	0	0	0	0	0	0	0	0	0	0	0	0	0	0	0	0	0	0	0	0	0	0	0	0	0	0	0	0	0	0	0
Bacteria;Proteobacteria;Alphaproteobacteria;Rhodobacterales;Rhodobacteraceae;Amaricoccus;Amaricoccus_uc	Amaricoccus_uc	0	0	0	0	0	0	0	0	0	0	0	0	0	0	0	0	0	0	0	0	0	0	0	0	0	0	0	0	0	0	0	0	0	0	0	0	0	0	0.0085	0	0	0	0	0	0	0	0	0
Bacteria;Actinobacteria;Actinobacteria_c;Micrococcales;Microbacteriaceae;Amnibacterium;Amnibacterium kyonggiense group	Amnibacterium kyonggiense group	0	0	0	0	0	0	0	0	0	0	0	0	0	0	0	0	0	0	0	0	0	0	0	0	0	0	0	0	0	0	0	0	0	0	0	0	0	0	0	0	0	0	0	0	0	0	0	0.2217
Bacteria;Firmicutes;Tissierellia;Tissierellales;Peptoniphilaceae;Anaerococcus;Anaerococcus nagyae group	Anaerococcus nagyae group	0	0	0	0	0	0	0.0426	0	0	0	0	0	0	0	0	0	0	0	0	0	0	0	0	0	0	0.0597	0.0682	0	0	0	0.0171	0	0	0	0	0	0	0	0	0	0	0	0	0	0	0	0	0
Bacteria;Firmicutes;Tissierellia;Tissierellales;Peptoniphilaceae;Anaerococcus;Anaerococcus octavius	Anaerococcus octavius	0	0	0	0	0	0	0	0	0	0	0	0	0	0	0	0	0	0	0	0	0	0	0	0	0	0	0	0	0	0	0	0	0	0	0	0	0	0	0	0	0	0	0.0171	0	0	0	0	0
Bacteria;Firmicutes;Tissierellia;Tissierellales;Peptoniphilaceae;Anaerococcus;Anaerococcus prevotii group	Anaerococcus prevotii group	0	0	0	0	0	0	0	0	0	0	0	0	0	0	0	0	0	0	0.0597	0	0	0	0	0	0.1108	0	0	0	0	0	0	0	0	0	0.0085	0	0	0	0	0.0085	0	0	0	0	0	0	0	0
Bacteria;Firmicutes;Tissierellia;Tissierellales;Peptoniphilaceae;Anaerococcus;Anaerococcus provencensis	Anaerococcus provencensis	0	0	0	0	0	0	0	0	0	0	0	0	0	0	0	0	0	0	0	0	0	0	0	0	0	0	0	0	0	0	0	0	0	0	0	0	0	0	0	0	0	0	0	0	0	0	0	0
Bacteria;Firmicutes;Tissierellia;Tissierellales;Peptoniphilaceae;Anaerococcus;Anaerococcus senegalensis	Anaerococcus senegalensis	0	0	0	0	0	0	0	0	0	0	0	0	0	0	0	0	0	0	0	0	0	0	0	0	0	0	0	0	0	0	0	0	0	0	0	0	0	0	0	0	0	0	0	0	0	0	0	0
Bacteria;Firmicutes;Tissierellia;Tissierellales;Peptoniphilaceae;Anaerococcus;Anaerococcus vaginalis	Anaerococcus vaginalis	0	0	0	0	0	0	0	0	0	0	0	0	0	0	0	0	0	0	0.0085	0	0	0	0	0	0	0	0	0	0	0	0	0	0	0	0	0	0	0	0	0	0	0	0	0	0	0	0	0
Bacteria;Firmicutes;Tissierellia;Tissierellales;Peptoniphilaceae;Anaerococcus;Anaerococcus_uc	Anaerococcus_uc	0	0	0	0	0	0	0	0	0	0	0	0	0	0	0	0	0	0	0	0	0	0	0	0	0	0	0	0	0	0	0	0	0	0	0	0	0	0	0	0	0	0	0	0	0	0	0.0512	0
Bacteria;Firmicutes;Clostridia;Clostridiales;Lachnospiraceae;Anaerocolumna;Anaerocolumna_uc	Anaerocolumna_uc	0	0	0	0	0	0	0	0	0	0	0	0	0	0	0	0	0	0	0	0	0	0	0	0	0	0	0	0	0	0	0	0	0	0	0	0	0	0	0	0	0	0	0	0	0	0	0	0
Bacteria;Firmicutes;Negativicutes;Veillonellales;Veillonellaceae;Megasphaera;Anaeroglobus geminatus	Anaeroglobus geminatus	0	0	0	0	0	0	0	0	0	0	0	0	0	0	0	0	0	0	0	0	0	0	0	0	0	0	0	0	0	0	0	0.5116	0	0	0	0	0	0	0.4178	0.2728	0	0	0	0.0853	0	0	0	0
Bacteria;Firmicutes;Clostridia;Clostridiales;Lachnospiraceae;Anaerostipes;Anaerostipes hadrus group	Anaerostipes hadrus group	0	0	0	0	0	0	0	0	0	0	0	0	0	0	0	0	0	0	0	0	0	0	0	0	0	0	0	0	0	0	0	0	0	0	0	0	0	0	0	0	0	0	0	0	0	0	0	2.9841
Bacteria;Firmicutes;Bacilli;Bacillales;Bacillaceae;Anoxybacillus;Anoxybacillus flavithermus group	Anoxybacillus flavithermus group	0	0	0	0	0	0	0.0256	0	0.0085	0	0	0	0	0	0	0	0	0	0	0	0	0	0	0	0.1364	0	0.0085	0	0	0	0	0	0	0	0	0	0	0	0	0	0.6394	0	0	0	0	0	0	0
Bacteria;Firmicutes;Bacilli;Bacillales;Bacillaceae;Anoxybacillus;Anoxybacillus pushchinoensis group	Anoxybacillus pushchinoensis group	0	0	0	0	0	0	0.0085	0	0	0	0	0	0	0	0	0	0	0	0	0	0	0	0	0	0	0	0	0	0	0	0	0	0	0	0	0	0	0	0	0	0.0085	0	0	0	0	0	0	0
Bacteria;Firmicutes;Bacilli;Bacillales;Bacillaceae;Anoxybacillus;Anoxybacillus tepidamans	Anoxybacillus tepidamans	0	0	0	0	0	0	0	0	0	0	0	0	0	0	0	0	0	0	0	0	0	0	0	0	0	0	0	0	0	0	0	0	0	0	0	0	0	0	0	0	0	0	0	0	0	0	0	0
Bacteria;Firmicutes;Bacilli;Bacillales;Bacillaceae;Anoxybacillus;Anoxybacillus_uc	Anoxybacillus_uc	0	0	0	0	0	0	0	0	0	0	0	0	0	0	0	0	0	0	0	0	0	0	0	0	0.0085	0	0	0	0	0	0	0	0	0	0	0	0	0	0	0	0.0085	0	0	0	0	0	0	0
Bacteria;Proteobacteria;Alphaproteobacteria;Rhizobiales;Xanthobacteraceae;Xanthobacter;Aquabacter spiritensis	Aquabacter spiritensis	0	0	0	0	0	0	0	0	0	0	0	0	0	0	0	0	0	0	0.0085	0	0	0	0	0	0	0	0	0	0	0	0	0	0	0	0	0	0	0	0	0	0	0	0	0	0	0	0	0
Bacteria;Proteobacteria;Betaproteobacteria;Burkholderiales;Comamonadaceae;Aquabacterium;Aquabacterium citratiphilum	Aquabacterium citratiphilum	0	0	0	0	0	0	0	0	0	0	0	0	0	0	0	0	0	0	0	0	0	0	0	0	0	0	0	0	0	0	0	0	0	0	0	0	0	0	0	0	0	0	0	0	0	0	0	0
Bacteria;Proteobacteria;Betaproteobacteria;Burkholderiales;Comamonadaceae;Aquabacterium;Aquabacterium commune	Aquabacterium commune	0	0	0	0	0	0	0	0	0	0	0	0	0	0	0	0	0	0	0	0	0	0	0	0	0	0	0	0	0	0	0	0	0	0	0	0	0	0	0	0	0	0	0	0	0	0	0	0
Bacteria;Proteobacteria;Betaproteobacteria;Burkholderiales;Comamonadaceae;Aquabacterium;Aquabacterium olei	Aquabacterium olei	0	0	0	0	0	0	0	0	0	0	0	0	0	0	0	0	0	0	0	0	0	0	0	0	0	0	0	0	0	0	0	0	0	0	0.2728	0	0	0	0	0	0	0	0	0	0	0	0	0
Bacteria;Proteobacteria;Betaproteobacteria;Burkholderiales;Comamonadaceae;Aquabacterium;Aquabacterium parvum	Aquabacterium parvum	0	0	0	0	0	0	0	0	0	0	0	0	0	0	0	0	0	0	0	0	0	0	0	0	0	0	0	0	0	0	0	0	0	0	0	0	0	0	0	0	0	0	0	0	0	0	0	0
Bacteria;Planctomycetes;Planctomycetia;Planctomycetales;Isosphaeraceae;Aquisphaera;Aquisphaera_uc	Aquisphaera_uc	0	0	0	0	0	0	0	0	0	0	0	0	0	0	0	0	0	0	0	0	0	0	0	0	0	0	0	0	0	0	0	0	0	0	0	0	0	0	0	0	0	0	0	0	0	0	0	0
Bacteria;Bacteroidetes;Cytophagia;Cytophagales;Cytophagaceae;Arsenicibacter;Arsenicibacter_uc	Arsenicibacter_uc	0	0	0	0	0	0	0	0	0	0	0	0	0	0	0	0	0	0	0	0	0	0	0	0	0	0	0	0	0	0	0	0	0	0	0	0	0	0	0	0	0	0	0	0	0	0	0	0
Bacteria;Actinobacteria;Actinobacteria_c;Micrococcales;Intrasporangiaceae;Arsenicicoccus;Arsenicicoccus bolidensis	Arsenicicoccus bolidensis	0	0	0	0	0	0	0	0	0	0	0	0	0	0	0	0	0	0	0	0	0	0	0	0	0	0	0	0	0	0	0	0	0	0	0	0	0	0	0	0	0	0	0	0	0	0	0	0
Bacteria;Actinobacteria;Actinobacteria_c;Micrococcales;Micrococcaceae;Arthrobacter;Arthrobacter agilis group	Arthrobacter agilis group	0	0	0	0	0	0	0	0	0	0	0	0	0	0	0	0	0	0	0	0	0	0	0	0	0.1364	0	0	0	0	0	0	0	0	0	0	0	0	0	0	0	0	0	0	0	0	0	0	0
Bacteria;Actinobacteria;Actinobacteria_c;Micrococcales;Micrococcaceae;Arthrobacter;Arthrobacter globiformis group	Arthrobacter globiformis group	0	0	0.0171	0	0	0	0	0	0.7759	0	0	0	0	0	0.1108	0	0	0	0	0	0	0	0	0	0	0	0	0	0	0	0	0	0	0	0	0	0	0	0	0	0	0	0	0	0	0	0	0
Bacteria;Proteobacteria;Alphaproteobacteria;Caulobacterales;Caulobacteraceae;Asticcacaulis;Asticcacaulis excentricus	Asticcacaulis excentricus	0	0	0	0	0	0	0	0	0	0	0	0	0	0	0	0	0	0	0	0	0	0	0	0	0	0	0	0	0	0	0	0	0	0	0	0	0.0341	0	0	0	0	0	0	0	0	0	0	0
Bacteria;Actinobacteria;Coriobacteriia;Coriobacteriales;Coriobacteriaceae;Atopobium;Atopobium parvulum	Atopobium parvulum	0	0	0.0767	0	0	0	0	0.3496	0	0	0.1364	0.1108	0	0.0085	0	0.9293	0	0	0.4689	0.0853	0.162	0.2387	0	0.1705	0	0	0.0597	0.0853	0	0	0.0085	0.3325	0.2131	0.2984	0.1279	0.6053	0.2899	0	0	0.0256	0.2131	0	0.0426	0.0597	0.0597	0	0.341	0.0426
Bacteria;Actinobacteria;Coriobacteriia;Coriobacteriales;Coriobacteriaceae;Atopobium;Atopobium rimae group	Atopobium rimae group	0	0	0	0.0426	0	0.7332	0	0	0	0	0	0.0085	0	0	0	0	0	0	0	0	0	0	0	0.0085	0.3325	0	0.0853	0	0	0	0	0	0	0	0	0	0	0	0	0.0341	0	0	0	0	0.0085	0	0	0
Bacteria;Actinobacteria;Coriobacteriia;Coriobacteriales;Coriobacteriaceae;Atopobium;Atopobium_uc	Atopobium_uc	0	0	0	0	0	0	0	0	0	0	0	0	0	0	0	0	0	0	0	0	0	0	0	0	0	0	0	0	0	0	0	0	0	0	0	0	0	0	0	0	0	0	0	0	0	0	0	0
Bacteria;Firmicutes;Bacilli;Lactobacillales;Carnobacteriaceae;Atopostipes;Atopostipes_uc	Atopostipes_uc	0	0	0	0	0	0	0	0	0	0	0	0	0	0	0	0	0	0	0	0	0	0	0	0	0.0171	0	0	0	0	0	0	0	0	0	0	0	0	0	0	0	0	0	0	0	0	0	0	0.0085
Bacteria;Proteobacteria;Alphaproteobacteria;Rhizobiales;Aurantimonadaceae;Aureimonas;Aureimonas altamirensis group	Aureimonas altamirensis group	0	0	0	0.0682	0	0	0	0	0	0	0	0	0	0	0	0	0	0	0	0	0	0	0.1535	0	0	0	0.1023	0	0	0	0	0	0	0	0	0	0	0	0	0	0	0	0	0	0	0.0426	0	0
Bacteria;Proteobacteria;Alphaproteobacteria;Rhizobiales;Aurantimonadaceae;Aureimonas;Aureimonas jatrophae group	Aureimonas jatrophae group	0	0	0	0	0	0	0	0	0	0	0	0	0	0	0	0	0	0	0	0	0	0	0	0	0	0	0	0.0597	0	0	0	0	0	0	0	0	0	0	0	0	0	0	0	0	0	0	0	0
Bacteria;Proteobacteria;Alphaproteobacteria;Rhizobiales;Aurantimonadaceae;Aureimonas;Aureimonas ureilytica group	Aureimonas ureilytica group	0	0	0	0	0	0	0	0	0	0	0	0	0	0	0	0	0	0	0	0	0	0	0	0	0.2473	0	0	0	0	0	0	0	0.0085	0	0	0	0.0256	0	0	0	0	0	0	0	0	0	0	0
Bacteria;Proteobacteria;Betaproteobacteria;Burkholderiales;Comamonadaceae;Azohydromonas;Azohydromonas riparia	Azohydromonas riparia	0	0	0	0	0	0	0	0	0	0	0	0	0	0	0	0	0	0	0	0	0	0	0	0	0	0	0	0	0	0	0	0	0	0	0	0	0	0	0	0	0	0	0	0	0	0	0	0
Bacteria;Proteobacteria;Alphaproteobacteria;Rhizobiales;Xanthobacteraceae;Xanthobacter;Azorhizobium caulinodans	Azorhizobium caulinodans	0	0	0	0	0	0	0	0	0	0	0	0	0	0	0	0	0	0	0	0	0	0	0	0	0	0	0	0	0	0	0	0	0	0	0	0	0	0	0	0	0	0	0	0	0	0	0	0
Bacteria;Proteobacteria;Alphaproteobacteria;Rhizobiales;Xanthobacteraceae;Xanthobacter;Azorhizobium doebereinerae	Azorhizobium doebereinerae	0	0	0	0	0	0	0	0	0	0.0171	0	0	0	0	0	0	0	0	0	0	0	0.1449	0	0	0	0	0	0	0	0	0	0	0	0	0	0	0.0171	0	0	0	0	0	0	0	0	0	0	0
Bacteria;Proteobacteria;Alphaproteobacteria;Rhizobiales;Xanthobacteraceae;Xanthobacter;Azorhizobium oxalatiphilum	Azorhizobium oxalatiphilum	0	0	0	0	0	0	0	0	0	0	0	0	0	0	0	0	0	0	0	0	0	0	0	0	0	0	0	0	0	0	0	0	0	0	0	0	0	0	0	0	0	0	0	0	0	0	0	0
Bacteria;Proteobacteria;Betaproteobacteria;Rhodocyclales;Rhodocyclaceae;Azospira;Azospira oryzae	Azospira oryzae	0	0	0	0	0	0	0	0	0	0	0	0	0	0	0	0	0	0	0	0	0	0	0	0	0	0.8441	0.0085	2.4299	0	0	0	0	0	0	0	0	0	0	0	0	0	0	0	0	0	0	2.6089	0
Bacteria;Proteobacteria;Alphaproteobacteria;Rhodospirillales;Rhodospirillaceae;Azospirillum;Azospirillum oryzae group	Azospirillum oryzae group	0	0	0	0	0	0	0	0	0	0	0	0	0	0	0	0	0	0	0	0	0	0	0	0	0	0	0	0	0	0	0	0	0	0	0	0	0	0	0	0	0.0085	0	0	0	0	0	0	0
Bacteria;Proteobacteria;Alphaproteobacteria;Sphingomonadales;Sphingomonadaceae;Sphingomonas;BACX_s	BACX_s	0	0	0	0	0	0	0	0	0	0	0	0	0	0	0	0	0	0	0	0	0	0	0	0	0.2131	0	0	0	0	0	0	0	0	0	0	0	0	0	0	0	0	0	0	0	0	0	0	0
Bacteria;Firmicutes;Bacilli;Bacillales;Bacillaceae;Cerasibacillus;BAXM_s group	BAXM_s group	0	0	0	0	0	0	0	0	0	0	0	0	0	0	0.0682	0	0	0	0	0	0	0	0	0	0	0	0	0	0	0	0	0	0	0	0	0	0	0	0	0	0	0	0	0	0	0	0	0
Bacteria;Firmicutes;Bacilli;Bacillales;Bacillaceae;Bacillus;Bacillus cereus group	Bacillus cereus group	0	0	0	0	0	0	0	0	0	0	0	0	0	0	0	0	0	0	0	0	0	0.1194	0	0	0	0	0	0	0	0	0	0	0	0	0	0	0	0	0	0	0	0	0	0	0	0	0	0.989
Bacteria;Firmicutes;Bacilli;Bacillales;Bacillaceae;Bacillus;Bacillus cihuensis group	Bacillus cihuensis group	0	0	0	0	0	0	0	0	0	0	0	0	0	0	0	0	0	0	0	0	0	0	0	0	0	0	0	0	0	0	0	0	0	0	0	0	0	0	0	0	0	0	0	0	0	0	0	0
Bacteria;Firmicutes;Bacilli;Bacillales;Bacillaceae;Bacillus;Bacillus circulans	Bacillus circulans	0	0.0938	0	0	0	0	0	0	0	0	0	0	0	0	0	0	0	0	0	0	0	0	0	0	0	0	0	0	0	0	0	0	0	0	0	0	0	0	0	0	0	0	0	0.0171	0	0	0	0
Bacteria;Firmicutes;Bacilli;Bacillales;Bacillaceae;Bacillus;Bacillus halosaccharovorans	Bacillus halosaccharovorans	0	0	0	0	0	0	0	0	0	0	0	0	0	0	0	0	0	0	0	0	0	0	0	0	0	0	0	0	0	0	0	0	0	0	0	0	0	0	0.2814	0	0	0	0	0.0426	0	0	0	0
Bacteria;Firmicutes;Bacilli;Bacillales;Bacillaceae;Bacillus;Bacillus idriensis	Bacillus idriensis	0	0	0	0	0	0	0	0	0	0	0	0	0	0	0	0	0	0	0	0	0	0	0	0	0	0	0	0	0	0	0	0	0	0	0	0	0	0	0	0	0	0	0	0	0	0	0	0
Bacteria;Firmicutes;Bacilli;Bacillales;Bacillaceae;Bacillus;Bacillus kochii	Bacillus kochii	0	0	0	0	0	0.0085	0	0	0	0	0	0	0	0	0	0	0	0	0	0	0	0	0	0	0	0	0	0	0	0	0	0	0	0	0	0	0	0	0	0	0	0	0	0	0	0	0	0
Bacteria;Firmicutes;Bacilli;Bacillales;Bacillaceae;Bacillus;Bacillus licheniformis group	Bacillus licheniformis group	0	0	0	0	0	0	0	0	0	0	0	0	0.1108	0	0	0	0	0	0	0	0	0	0	0	0	0	0	0	0	0	0	0	0	0	0	0	0	0	0	0	0	0	0	0	0	0	0	0
Bacteria;Firmicutes;Bacilli;Bacillales;Bacillaceae;Bacillus;Bacillus megaterium group	Bacillus megaterium group	0	0	0	0	0	0	0	0	0	0	0	0	0	0	0	0	0	0	0	0	0	0	0	0	0	0	0	0	0	0	0	0	0	0	0	0	0	0	0	0	0	0	0	0	0	0	0	0
Bacteria;Firmicutes;Bacilli;Bacillales;Bacillaceae;Bacillus;Bacillus nealsonii	Bacillus nealsonii	0	0	0	0	0	0	0	0	0	0	0	0	0	0	0	0	0	0	0	0	0	0	0	0	0.1535	0	0	0	0	0	0	0	0	0	0	0	0	0	0	0	0	0	0	0	0	0	0	0
Bacteria;Firmicutes;Bacilli;Bacillales;Bacillaceae;Bacillus;Bacillus oryzisoli group	Bacillus oryzisoli group	0	0	0	0	0	0	0	0	0	0.1449	0	0	0	0	0	0	0	0	0	0	0	0	0	0	0	0	0	0	0	0	0	0	0	0	0	0	0	0	0	0	0	0	0	0	0	0	0	0
Bacteria;Firmicutes;Bacilli;Bacillales;Bacillaceae;Bacillus;Bacillus pumilus group	Bacillus pumilus group	0	0	0	0	0	0	0	0	0	0	0	0	0	0	0	0	0	0	0	0	0	0	0.1194	0	0.1279	0	0	0.1279	0	0	0	0	0	0	0	0	0	0	0	0	0	0	0	0	0	0	0	0
Bacteria;Firmicutes;Bacilli;Bacillales;Bacillaceae;Bacillus;Bacillus simplex group	Bacillus simplex group	0	0	0	0	0	0	0	0	0	0	0	0	0	0	0	0	0	0	0	0	0	0	0	0	0	0	0	0	0	0	0	0	0	0	0	0	0	0	0	0	0	0	0	0	0	0	0	0
Bacteria;Firmicutes;Bacilli;Bacillales;Bacillaceae;Bacillus;Bacillus siralis group	Bacillus siralis group	0	0	0	0	0	0.2728	0	0	0	0	0	0	0	0	0	0	0	0	0	0	0	0	0	0	0	0	0	0	0	0	0	0	0	0	0	0	0	0	0	0	0	0	0	0	0	0	0	0
Bacteria;Firmicutes;Bacilli;Bacillales;Bacillaceae;Bacillus;Bacillus subtilis group	Bacillus subtilis group	0	0	0	0	0	0	0	0	0	0	0	0	0	0	0	0	0	0	0	0	0	0	0	0	0	0	0	0	0	0	0	0	0	0.1108	0	0	0	0	0	0	0	0	0	0	0	0	0	0
Bacteria;Firmicutes;Bacilli;Bacillales;Bacillaceae;Bacillus;Bacillus thermoamylovorans group	Bacillus thermoamylovorans group	0	0	0	0	0	0	0	0	0	0	0	0	0	0	0	0	0	0	0	0	0	0	0	0	0	0	0	0	0	0	0	0	0	0	0	0	0	0	0	0	0	0	0	0	0	0	0	0
Bacteria;Firmicutes;Bacilli;Bacillales;Bacillaceae;Bacillus;Bacillus_uc	Bacillus_uc	0	0	0	0	0	0	0	0	0	0	0	0	0	0	0	0	0	0	0	0	0	0	0	0	0.0085	0	0	0	0	0	0	0	0	0	0	0	0	0	0	0	0	0	0	0	0	0	0	0
Bacteria;Bacteroidetes;Bacteroidia;Bacteroidales;Bacteroidaceae;Bacteroides;Bacterium zoogleiformans	Bacterium zoogleiformans	0	0	0	0	0	0	0	0	0	0	0	0	0	0	0	0	0	0	0	0	0	0	0	0	0	0	0	0	0	0	0	0	0	0	0	0	0	0	0	0	0	0	0	0	0	0	0	0
Bacteria;Bacteroidetes;Bacteroidia;Bacteroidales;Bacteroidaceae;Bacteroides;Bacteroides caccae	Bacteroides caccae	0	0	0	0	0	0	0	0	0	0	0	0	0	0	0	0	0	0	0	0	0	0	0	0	0	0	0	0	0	0	0	0	0	0	0	0	0	0	0	0	0	0	0	0	0	0	0	0
Bacteria;Bacteroidetes;Bacteroidia;Bacteroidales;Bacteroidaceae;Bacteroides;Bacteroides cellulosilyticus	Bacteroides cellulosilyticus	0	0	0	0	0	0	0	0	0	0	0	0	0	0	0	0	0	0	0	0	0	0	0	0	0	0	0	0	0	0	0	0	0	0	0	0	0	0	0	0	0	0	0	0	0	0	0	0
Bacteria;Bacteroidetes;Bacteroidia;Bacteroidales;Bacteroidaceae;Bacteroides;Bacteroides dorei	Bacteroides dorei	0	0	0.0085	0	0	0	0	0	0	0	0	0	0	0	0	0	0	0	0	0	0	0	0	0	0	0	0	0	0	0	0	0	0	0	0	0	0	0	0	0	0	0	0	0	0	0	0	0
Bacteria;Bacteroidetes;Bacteroidia;Bacteroidales;Bacteroidaceae;Bacteroides;Bacteroides fragilis	Bacteroides fragilis	0	0	0	0	0	0	0	0	0	0	0	0	0	0	0	0	0	0	0	0	0	0	0	0	0	0	0	0	0	0	0	0	0	0.1535	0	0	0	0	0	0	0	0	0	0	0	0	0	0.0512
Bacteria;Bacteroidetes;Bacteroidia;Bacteroidales;Bacteroidaceae;Bacteroides;Bacteroides heparinolyticus	Bacteroides heparinolyticus	0	0	0	0	0	0	0	0	0	0	0	0	0	0	0	0	0	0	0	0	0	0.0597	0	0	0	0	0	0	0	0	0	0	0	0	0	0	0.0341	0	0	0.486	0	0.3325	0	0	0.0171	0	0	0
Bacteria;Bacteroidetes;Bacteroidia;Bacteroidales;Bacteroidaceae;Bacteroides;Bacteroides ovatus group	Bacteroides ovatus group	0	0	0	0	0	0	0	0	0	0	0	0	0	0	0	0	0	0	0	0	0	0	0	0	0	0	0	0	0	0	0	0	0	0	0	0	0	0	0	0	0	0	0	0	0	0	0	0
Bacteria;Bacteroidetes;Bacteroidia;Bacteroidales;Bacteroidaceae;Bacteroides;Bacteroides plebeius	Bacteroides plebeius	0	0	0	0	0	0	0	0	0	0	0	0	0	0	0	0	0	0	0	0	0	0	0	0	0	0	0	0	0	0	0	0	0	0	0	0	0	0	0	0	0	0	0	0	0	0	0	0
Bacteria;Bacteroidetes;Bacteroidia;Bacteroidales;Bacteroidaceae;Bacteroides;Bacteroides thetaiotaomicron	Bacteroides thetaiotaomicron	0	0	0	0	0	0	0	0	0	0	0	0	0	0	0	0	0	0	0	0	0	0	0	0	0	0	0	0	0.0171	0	0	0	0	0	0	0	0	0	0	0	0	0	0	0	0	0	0	0
Bacteria;Bacteroidetes;Bacteroidia;Bacteroidales;Bacteroidaceae;Bacteroides;Bacteroides uniformis	Bacteroides uniformis	0	0	0	0	0	0	0	0	0	0	0	0	0	0	0	0	0	0	0	0	0	0	0	0	0	0	0	0	0	0	0	0	0	0	0	0	0	0	0	0	0	0	0	0	0	0	0	0
Bacteria;Bacteroidetes;Bacteroidia;Bacteroidales;Bacteroidaceae;Bacteroides;Bacteroides vulgatus	Bacteroides vulgatus	0	0	0	0	0	0	0	0	0	0	0	0	0	0	0	0	0	0	0	0	0	0	0	0	0	0	0	0	0	0	0	0.179	0	0	0	0	0	0	0	0	0	0	0	0	0	0	0	0
Bacteria;Bacteroidetes;Bacteroidia;Bacteroidales;Bacteroidaceae;Bacteroides;Bacteroides_uc	Bacteroides_uc	0	0	0	0	0	0	0	0	0	0	0	0	0	0	0	0	0	0	0	0	0	0	0	0	0	0	0	0	0	0	0	0	0	0	0	0	0	0	0	0	0	0	0	0	0	0	0	0
Bacteria;Actinobacteria;Actinobacteria_c;Micrococcales;Dermacoccaceae;Barrientosiimonas;Barrientosiimonas humi group	Barrientosiimonas humi group	0	0	0	0	0	0	0	0	0	0	0	0	0	0	0	0	0	0	0	0	0	0	0	0	0	0	0	0	0	0	0	0	0	0	0	0	0	0	0	0	0	0.0085	0	0	0	0	0	0
Bacteria;Proteobacteria;Alphaproteobacteria;Rhizobiales;Bartonellaceae;Bartonella;Bartonella_uc	Bartonella_uc	0	0	0	0	0	0	0	0	0	0	0	0	0	0	0	0	0	0	0	0	0	0	0	0	0	0	0	0	0	0	0	0	0	0	0	0	0	0	0	0	0	0	0	0	0	0	0	0
Bacteria;Proteobacteria;Alphaproteobacteria;Rhizobiales;Beijerinckiaceae;Beijerinckia;Beijerinckia mobilis	Beijerinckia mobilis	0	0	0	0	0	0	0	0	0	0	0	0	0	0	0	0	0	0	0	0	0	0	0	0	0	0	0	0	0	0	0	0	0	0	0	0	0	0	0	0	0	0	0	0	0	0	0	0
Bacteria;Proteobacteria;Alphaproteobacteria;Rhizobiales;Beijerinckiaceae;Beijerinckia;Beijerinckia_uc	Beijerinckia_uc	0	0	0	0	0	0	0	0	0	0	0	0	0	0	0	0	0	0	0	0	0	0	0	0	0	0	0	0	0	0	0	0	0	0	0	0	0	0	0	0	0	0	0	0	0	0	0	0
Bacteria;Actinobacteria;Actinobacteria_c;Bifidobacteriales;Bifidobacteriaceae;Bifidobacterium;Bifidobacterium adolescentis group	Bifidobacterium adolescentis group	0	0	0	0	0	0	0	0	0	0	0	0	0	0	0	0	0	0	0	0	0	0	0	0	0	0	0	0	0	0	0	0	0	0	0	0	0	0	0	0	0	0	0	0	0	0	0	0.1364
Bacteria;Actinobacteria;Actinobacteria_c;Bifidobacteriales;Bifidobacteriaceae;Bifidobacterium;Bifidobacterium breve	Bifidobacterium breve	0	0	0	0	0	0	0	0	0	0	0	0	0	0	0	0	0	0	0	0	0	0	0	0	0	0	0	0	0	0	0	0	0	0	0	0	0	0	0	0	0	0	0	0	0	0	0	0
Bacteria;Actinobacteria;Actinobacteria_c;Bifidobacteriales;Bifidobacteriaceae;Bifidobacterium;Bifidobacterium catenulatum group	Bifidobacterium catenulatum group	0	0	0	0	0	0	0	0	0	0	0	0	0	0	0	0	0	0	0	0	0	0	0	0	0	0	0	0	0	0	0	0	0	0	0	0	0	0	0	0	0	0	0	0	0	0	0	0
Bacteria;Actinobacteria;Actinobacteria_c;Bifidobacteriales;Bifidobacteriaceae;Bifidobacterium;Bifidobacterium dentium	Bifidobacterium dentium	0	0	0	0	0	0	0	0	0	0	0.0085	0	0	0	0	0	0	0	0.1364	0	0	0	0	0	0	0	0	0	0	0	0.0085	0	0	0	0	0	0	0.0085	0	0	0	0	0	0	0	0	0	0
Bacteria;Actinobacteria;Actinobacteria_c;Bifidobacteriales;Bifidobacteriaceae;Bifidobacterium;Bifidobacterium longum group	Bifidobacterium longum group	0	0	0	0	0	0	0	0	0	0	0	0	0	0	0	0	0	0	0	0	0	0	0	0	0.0597	0	0	0	0	0	0	0	0	0	0	0.0853	0	0	0	0	0	0	0	0	0	0.0171	0	0
Bacteria;Actinobacteria;Actinobacteria_c;Bifidobacteriales;Bifidobacteriaceae;Bifidobacterium;Bifidobacterium mongoliense	Bifidobacterium mongoliense	0	0	0	0	0	0	0	0	0	0	0	0	0	0	0	0	0	0	0	0	0	0	0	0	0	0	0	0	0	0	0	0	0	0	0	0	0	0	0	0	0	0	0	0	0	0	0	0
Bacteria;Proteobacteria;Deltaproteobacteria;Desulfovibrionales;Desulfovibrionaceae;Bilophila;Bilophila wadsworthia	Bilophila wadsworthia	0	0	0	0	0	0	0	0	0	0	0	0	0	0	0	0	0	0	0	0	0	0	0	0	0	0	0	0	0	0	0	0	0	0	0	0	0	0	0	0	0	0	0	0	0	0	0	0
Bacteria;Acidobacteria;Blastocatellia;Blastocatellales;Blastocatellaceae;Blastocatella;Blastocatella fastidiosa	Blastocatella fastidiosa	0	0	0	0	0	0	0	0	0	0	0	0	0	0	0	0	0	0	0	0	0	0	0	0	0	0	0	0	0	0	0	0	0	0	0	0	0	0	0	0	0	0	0	0	0	0	0	0
Bacteria;Actinobacteria;Actinobacteria_c;Frankiales;Geodermatophilaceae;Blastococcus;Blastococcus aggregatus group	Blastococcus aggregatus group	0	0	0	0	0	0	0	0.5542	0.2899	0	0	0	0	0	0	0.0767	0	0	0.1449	0	0	0.0171	0	0	0.0853	0	0	0	0	0	0	0.6139	0	0	0	0	0	0	0	0	0	0	0	0	0	0	0	0
Bacteria;Actinobacteria;Actinobacteria_c;Frankiales;Geodermatophilaceae;Blastococcus;Blastococcus colisei group	Blastococcus colisei group	0	0	0	0	0	0	0	0	0	0	0	0	0	0	0	0	0	0	0	0	0	0	0	0	0	0	0	0	0	0	0	0	0	0	0	0	0	0	0	0	0	0	0	0	0	0	0	0
Bacteria;Actinobacteria;Actinobacteria_c;Frankiales;Geodermatophilaceae;Blastococcus;Blastococcus jejuensis	Blastococcus jejuensis	0	0	0	0	0	0	0	0	0	0	0	0	0	0	0	0	0	0	0	0	0	0	0	0	0.0171	0	0	0	0	0	0	0	0	0	0	0	0	0	0	0	0	0	0	0	0	0	0	0
Bacteria;Actinobacteria;Actinobacteria_c;Frankiales;Geodermatophilaceae;Blastococcus;Blastococcus saxobsidens	Blastococcus saxobsidens	0	0	0	0	0	0	0	0	0	0	0	0	0	0	0	0	0	0	0	0	0	0	0	0	0	0	0	0	0	0	0	0	0	0	0	0	0	0	0	0	0	0	0	0	0	0	0	0
Bacteria;Proteobacteria;Alphaproteobacteria;Sphingomonadales;Sphingomonadaceae;Blastomonas;Blastomonas natatoria group	Blastomonas natatoria group	0	0	0	0	0	0	0	0	0	0	0	0	0	0	0	0	0	0	0	0	0	0	0	0	0	0	0	0	0	0	0	0	0	0	0	0	0.0341	0	0	0	0	0	0	0	0	0	0	0
Bacteria;Firmicutes;Clostridia;Clostridiales;Lachnospiraceae;Blautia;Blautia faecis	Blautia faecis	0	0	0	0	0	0	0	0	0	0	0	0	0	0	0	0	0	0	0	0	0	0	0	0	0	0	0	0	0	0	0	0	0	0	0	0	0	0	0	0	0	0	0	0	0	0	0	0.2899
Bacteria;Firmicutes;Clostridia;Clostridiales;Lachnospiraceae;Blautia;Blautia luti	Blautia luti	0	0	0	0	0	0	0	0	0	0	0	0	0	0	0	0	0	0	0	0	0	0	0	0	0	0	0	0	0	0	0	0	0	0	0	0	0	0	0	0	0	0	0	0	0	0	0	0.2046
Bacteria;Firmicutes;Clostridia;Clostridiales;Lachnospiraceae;Blautia;Blautia wexlerae	Blautia wexlerae	0	0	0	0	0	0	0	0	0	0	0.0085	0	0	0	0	0	0	0	0	0	0	0	0	0	0	0	0	0	0	0	0	0	0	0	0	0	0	0	0	0	0	0	0	0	0	0	0	1.313
Bacteria;Proteobacteria;Alphaproteobacteria;Rhizobiales;Bosea_f;Bosea;Bosea minatitlanensis group	Bosea minatitlanensis group	0	0	0	0	0	0	0	0	0	0	0	0	0	0	0	0	0	0	0	0	0	0	0	0	0	0	0	0	0	0	0	0	0	0	0	0	0	0	0	0	0	0	0	0	0	0.0171	0	0
Bacteria;Proteobacteria;Alphaproteobacteria;Rhizobiales;Bosea_f;Bosea;Bosea thiooxidans group	Bosea thiooxidans group	0	0	0	0	0	0	0.0597	0	0	0	0	0	0	0	0	0	0	0	0.0171	0	0	0	0	0	0	0.0597	0	0.2728	0	0	0	0	0	0	0	0	0	0	0	0	0	0	0	0	0	0	0.1705	0
Bacteria;Actinobacteria;Actinobacteria_c;Micrococcales;Dermabacteraceae;Brachybacterium;Brachybacterium faecium group	Brachybacterium faecium group	0	0	0	0	0	0	0	0	0	0.2643	0	0	0	0	0.1705	0	0	0	0.0256	0	0	0	0	0	0	0.5116	1.978	2.0121	0	0	0	0.2387	0	0	0	0	0	0	0	0	0	0.2302	0	0	0.2046	0	1.3812	0.1449
Bacteria;Actinobacteria;Actinobacteria_c;Micrococcales;Dermabacteraceae;Brachybacterium;Brachybacterium ginsengisoli group	Brachybacterium ginsengisoli group	0	0	0	0	0	0	0	0	0	0	0	0	0	0	0	0	0	0	0	0	0	0	0	0	0.0682	0.1108	0.1194	0.4689	0	0	0	0	0	0	0	0	0	0	0	0	0	0	0	0	0.0171	0.0085	0.1279	0
Bacteria;Actinobacteria;Actinobacteria_c;Micrococcales;Dermabacteraceae;Brachybacterium;Brachybacterium_uc	Brachybacterium_uc	0	0	0	0	0	0	0	0	0	0	0	0	0	0	0	0	0	0	0	0	0	0	0	0	0	0	0	0	0	0	0	0	0	0	0	0	0	0	0	0	0	0	0	0	0	0	0.0085	0
Bacteria;Proteobacteria;Alphaproteobacteria;Rhizobiales;Bradyrhizobiaceae;Bradyrhizobium;Bradyrhizobium japonicum group	Bradyrhizobium japonicum group	0.0171	1.0231	0.0682	0.3325	0.0171	4.8853	0.2984	1.9183	2.9158	2.8562	0.0341	0.0171	10.7852	0.0171	4.3823	0.3922	0.1364	0.7503	0.1876	0.0426	0.2131	1.6284	0.6224	0.0256	3.2057	0.0682	0.324	0.4092	0.0938	0	0.0171	1.0316	0.2046	1.0316	1.5091	0.0767	0.4348	0.0085	1.5858	2.4981	2.7027	2.1059	0.1535	0.1279	0.0085	0.2217	0.0938	2.3787
Bacteria;Firmicutes;Bacilli;Bacillales;Paenibacillaceae;Brevibacillus;Brevibacillus invocatus	Brevibacillus invocatus	0	0	0	0	0	0	0	0	0	0	0	0	0	0	0	0	0	0	0	0	0	0	0	0	0	0	0	0	0	0	0	0	0	0	0	0	0	0	0	0	0	0	0	0	0	0.0341	0	0
Bacteria;Actinobacteria;Actinobacteria_c;Micrococcales;Brevibacteriaceae;Brevibacterium;Brevibacterium iodinum group	Brevibacterium iodinum group	0	0	0	0	0	0	0	0	0	0	0	0	0	0	0	0	0	0	0	0	0	0	0	0	0	0.0085	0.0171	0	0	0	0	0	0	0	0	0	0	0	0	0	0	0.0256	0	0	0.0085	0	0.0767	0
Bacteria;Actinobacteria;Actinobacteria_c;Micrococcales;Brevibacteriaceae;Brevibacterium;Brevibacterium picturae group	Brevibacterium picturae group	0	0	0	0	0	0	0	0	0	0	0	0	0	0	0	0	0	0	0	0	0	0	0	0	0	0	0	0	0	0	0	0	0	0	0	0	0	0	0	0	0	0	0	0	0	0	0.0171	0
Bacteria;Proteobacteria;Alphaproteobacteria;Caulobacterales;Caulobacteraceae;Brevundimonas;Brevundimonas diminuta group	Brevundimonas diminuta group	0	0.4519	0	0	0	0	21.5705	0	0	0.2814	0	0	0	0	0	0.0426	0	0	0.0085	0	0	0.2643	0	0.0085	0.1535	0	0	0	0.0341	0	0	0	0	0	0	0	0	0	0	0.1364	0.9037	0	0	0	0	0	0	0
Bacteria;Proteobacteria;Alphaproteobacteria;Caulobacterales;Caulobacteraceae;Brevundimonas;Brevundimonas staleyi	Brevundimonas staleyi	0	0	0	0	0	0	0	0	0	0	0	0	0	0	0	0	0	0	0	0	0	0	0	0	0	0	0	0	0	0	0	0	0	0	0	0	0	0	0	0	0	0	0	0	0	0	0	0
Bacteria;Proteobacteria;Alphaproteobacteria;Caulobacterales;Caulobacteraceae;Brevundimonas;Brevundimonas terrae	Brevundimonas terrae	0	0	0	0	0	0	0.3666	0	0	0	0	0	0	0	0	0	0	0	0	0	0	0	0	0	0	0	0	0	0	0	0	0	0	0	0	0	0	0	0	0	0	0	0	0	0.0256	0	0	0
Bacteria;Proteobacteria;Alphaproteobacteria;Caulobacterales;Caulobacteraceae;Brevundimonas;Brevundimonas variabilis group	Brevundimonas variabilis group	0	0	0	0	0	0	0	0	0	0	0	0	0	0	0	0	0	0	0	0	0	0	0	0	0.2643	0	0	0	0	0	0	0	0	0	0	0	0	0	0	0	0	0	0	0	0	0	0	0
Bacteria;Proteobacteria;Alphaproteobacteria;Caulobacterales;Caulobacteraceae;Brevundimonas;Brevundimonas vesicularis group	Brevundimonas vesicularis group	0.0085	0.0512	0.0085	0.1194	0	2.7965	0.0767	0.3837	1.2192	1.6711	0	0	0.0597	0.0085	0.4348	0.0597	0	0	0.9464	0	0.0512	0.2558	1.151	0.0341	1.2533	1.492	0.2217	0.8014	0.0597	0	0.0171	0.5201	0	1.6029	1.1851	0.0512	0.1705	0.0085	0.9719	0.0426	0	0.2473	0.1194	0	0.0341	0.1364	1.6284	0.2046
Bacteria;Firmicutes;Bacilli;Bacillales;Listeriaceae;Brochothrix;Brochothrix thermosphacta	Brochothrix thermosphacta	0	0	0	0	0	0	0	0	0	0	0	0	0	0	0	0	0	0	0	0	0	0.0853	0	0	0	0	0	0	0	0	0	0	0	0	0	0	0	0	0	0	0	0	0	0	0	0	0	0.2728
Bacteria;Proteobacteria;Alphaproteobacteria;Rhizobiales;Brucellaceae;Brucellaceae_g;Brucellaceae group	Brucellaceae group	0	0	0	0	0	0	0.1108	0	0	0	0	0	0	0	0	0	0	0	0	0	0	0	0	0	0	0	0	0	0	0	0	0	0	0	0	0	0	0	0	0	0	0	0	0	0	0	0	0
Bacteria;Proteobacteria;Gammaproteobacteria;Enterobacterales;Erwiniaceae;Buchnera;Buchnera aphidicola	Buchnera aphidicola	0	0	0	0	0	0	0	0	0	0	0	0	0	0	0	0	0	0	0	0	0	0	0	0	0.0085	0	0	0	0	0	0	0	0	0	0	0	0	0	0	0	0	0	0	0	0	0	0	0
Bacteria;Firmicutes;Erysipelotrichi;Erysipelotrichales;Erysipelotrichaceae;Bulleidia;Bulleidia extructa	Bulleidia extructa	0	0	0.0085	0	0	0	0	0	0	0	0	0	0	0	0	0	0	0	0	0	0	0	0	0	0	0	0.0085	0	0	0	0	0	0.0085	0	0	0	0	0	0	0	0	0	0	0	0.0085	0	0	0
Bacteria;Firmicutes;Erysipelotrichi;Erysipelotrichales;Erysipelotrichaceae;Bulleidia;Bulleidia_uc	Bulleidia_uc	0	0	0	0	0	0	0	0	0	0	0	0	0	0	0	0.0085	0	0	0	0	0	0	0	0	0	0	0	0	0	0	0	0	0	0	0	0	0	0	0	0	0	0	0	0	0	0	0	0
Bacteria;Proteobacteria;Betaproteobacteria;Burkholderiales;Burkholderiaceae;Burkholderia;Burkholderia cepacia group	Burkholderia cepacia group	0	0	0	0	0	0.2899	0	0	0	0.0256	0	0	0	0	0	0	0	0	0	0	0	0	0	0	0.1449	0	0	0	0.0085	0	0	0	0	0	0	0	0	0	0.0682	0	0.0426	0	0	0	0	0	0	0
Bacteria;Proteobacteria;Betaproteobacteria;Burkholderiales;Burkholderiaceae;Burkholderia;Burkholderia pyrrocinia group	Burkholderia pyrrocinia group	0	0	0	0	0	0	0	0	0	0.4007	0	0	0	0	0	0	0	0	0	0	0	0	0	0	0	0	0	0	0	0	0	0	0	0	0	0	0	0	0	0	0	0	0	0	0	0	0	0
Bacteria;Proteobacteria;Betaproteobacteria;Burkholderiales;Burkholderiaceae;Burkholderia;Burkholderia_uc	Burkholderia_uc	0	0	0	0	0	0	0	0	0	0.0085	0	0	0	0	0	0	0	0	0	0	0	0	0	0	0	0	0	0	0	0	0	0	0	0	0	0	0	0	0	0	0	0	0	0	0	0	0	0
Bacteria;Proteobacteria;Gammaproteobacteria;Enterobacterales;Enterobacteriaceae;Buttiauxella;Buttiauxella gaviniae	Buttiauxella gaviniae	0	0	0	0	0	0	0	0	0	0	0	0	0	0	0	0	0	0	0	0	0	0	0	0	0	0	0	0	0	0	0	0	0	0	0	0	0	0	0	0	0	0	0	0	0	0	0	0
Bacteria;Firmicutes;Clostridia;Clostridiales;Lachnospiraceae;Butyrivibrio;Butyrivibrio_uc	Butyrivibrio_uc	0	0	0	0	0	0	0	0	0	0	0	0	0	0	0	0	0	0	0	0	0	0	0	0	0	0	0	0	0	0	0	0	0	0	0	0	0	0	0	0	0	0	0	0	0	0	0	0
Bacteria;Actinobacteria;Actinobacteria_c;Actinomycetales;Actinomycetaceae;Actinomyces;CAGY_s	CAGY_s	0	0	0.0256	0	0	0	0	0.1108	0	0	0	0.0426	0	0	0.1023	0.179	0	0	0	0	0	0.0682	0	0	0	0	0	0	0	0	0.0085	0	0	0	0	0	0	0	0	0	0	0	0	0	0	0	0	0
Bacteria;Proteobacteria;Gammaproteobacteria;Xanthomonadales;Xanthomonadaceae;Stenotrophomonas;CP001111_s	CP001111_s	0	0	0	0	0	0	0	0	0	0	0	0	0	0	0	0	0	0	0	0	0	0	0.0085	0	0	0	0	0	0	0	0	0	0	0	0	0	0	0	0	0	0	0	0	0	0	0	0	0
Bacteria;Proteobacteria;Gammaproteobacteria;Enterobacterales;Erwiniaceae;Buchnera;CP002645_s	CP002645_s	0	0	0.0085	0	0	0	0	0	0	0	0	0	0	0	0	0	0	0	0	0	0	0	0	0	0.6309	0	0	0	0	0	0	0	0.0085	0.2302	0.0597	0	0	0	0	0	0	0	0	0	0	0	0	0
Bacteria;Cyanobacteria;Chroobacteria;Oscillatoriales;Symploca_f;Microcoleus_g1;CP003630_s	CP003630_s	0	0	0	0	0	0	0	0	0	0	0	0	0	0	0.1876	0	0	0	0	0	0	0	0	0	0.0767	0	0	0	0	0	0	0	0	0	0	0	0	0	0	0	0	0	0	0	0	0	0	0
Bacteria;Proteobacteria;Gammaproteobacteria;Pseudomonadales;Pseudomonadaceae;Pseudomonas;CP003725_s	CP003725_s	0	0	0	0	0	0	0	0	0	0	0	0	0	0	0	0	0	0	0	0	0	0	0	0	0	0	0	0	0	0	0	0	0	0	0	0	0	0	0	0	0	0	0	0	0	0	0	0
Bacteria;Saccharibacteria_TM7;Saccharimonas_c;Saccharimonas_o;Saccharimonas_f;Saccharimonas;CP007496_s	CP007496_s	0	0.2728	0.1194	0	0	0	0	0.3496	0	1.2618	0	0.0256	0	0	0	0	0	0.2473	0.3155	0	0	0.0767	0	0.2046	0	0	0.1961	0	0.0256	0	0	0.2728	0.2217	0.1876	0.3325	0.486	0.6906	0.0085	0	0.1535	0.4092	0.7076	0	0	0.2984	0.0256	0.0341	0.1876
Bacteria;Spirochaetes;Spirochaetia;Spirochaetales;Spirochaetaceae;Treponema;CP009227_s	CP009227_s	0	0	0	0	0	0	0	0	0	0	0	0	0	0	0	0	0	0	0	0	0	0	0	0	0	0	0	0	0	0	0	0	0	0	0	0	0	0	0	0.1108	0	0	0	0	0	0	0	0
Bacteria;Proteobacteria;Gammaproteobacteria;Enterobacterales;Erwiniaceae;Buchnera;CP009253_s	CP009253_s	0	0	0	0	0	0	0	0	0	0	0	0	0	0	0	0	0	0	0	0	0	0	0	0	0	0	0	0	0	0	0	0	0	0	0	0	0	0	0	0	0	0	0	0	0	0	0	0
Bacteria;Actinobacteria;Coriobacteriia;Coriobacteriales;Coriobacteriaceae;Olsenella;CP012069_s	CP012069_s	0	0	0	0	0	0	0	0	0	0	0	0	0	0	0	0	0	0	0	0	0	0	0	0	0	0	0	0	0	0	0	0	0	0	0	0	0	0	0	0	0	0	0	0	0	0	0	0
Bacteria;Firmicutes;Negativicutes;Selenomonadales;Selenomonadaceae;Selenomonas;CP012071_s	CP012071_s	0.0085	0.1194	0.0256	0	0	0	0	0.2046	0	0	0.0171	0	0	0	0	0.1705	0	0	0.2643	0	0	0.0682	0	0.0597	0	0	0	0.0085	0	0	0	0.2899	0.1279	0	0	0.1961	0.0938	0.0085	0	0.0853	0	0	0	0.0171	0.3496	0.1449	0.0597	0
Bacteria;Proteobacteria;Betaproteobacteria;Burkholderiales;Comamonadaceae;Ottowia;CP012073_s	CP012073_s	0	0.6735	0	0	0	0	0	0	0	0	0	0	0	0	0	0	0	0	0	0	0	0	0	0	0	0	0	0	0	0	0	0.4348	0	0.1108	0	0	0	0	0	0	0	0	0.0426	0	0	0	0	0
Bacteria;Fusobacteria;Fusobacteria_c;Fusobacteriales;Leptotrichiaceae;Leptotrichia;CP012410_s	CP012410_s	0	0	0	0	0	0	0	0	0	0	0	0	0	0	0	0	0	0	0	0	0	0	0	0	0	0	0	0	0	0	0	0	0	0	0	0.0426	0	0	0	0	0	0	0	0	0	0	0	0
Bacteria;Actinobacteria;Actinobacteria_c;Actinomycetales;Actinomycetaceae;Actinomyces;CP012590_s	CP012590_s	0	0	0	0	0	0	0	0	0	0	0	0	0	0	0	0	0	0	0	0	0	0	0	0	0	0	0	0	0	0	0	0	0	0.0085	0	0	0	0	0	0	0	0	0	0	0	0	0	0
Bacteria;Proteobacteria;Gammaproteobacteria;Xanthomonadales;Xanthomonadaceae;Stenotrophomonas;CP016294_s group	CP016294_s group	0	0	0	0	0	0	0	0	0	0	0	0	0	0	0	0	0	0	0	0	0	0	0	0.0085	0	0	0	0	0	0	0	0	0	0	0	0	0	0	0	0	0	0	0	0	0	0	0	0
Bacteria;Fusobacteria;Fusobacteria_c;Fusobacteriales;Leptotrichiaceae;Leptotrichia;CP016753_s	CP016753_s	0	0	0	0	0	0	0	0	0	0	0	0	0	0	0	0	0	0	0	0	0	0	0	0	0	0	0.0341	0	0	0	0	0	0	0	0	0	0	0	0	0	0	0	0	0	0.0085	0	0	0
Bacteria;Bacteroidetes;Bacteroidia;Bacteroidales;Porphyromonadaceae;Tannerella;CP017038_s	CP017038_s	0	0.4433	0.0085	0	0	0	0	0	0	0	0	0	0	0	0	0	0	0	0	0	0	0.1108	0	0.0085	0	0	0	0	0	0	0	0	0.0767	0	0	0.0341	0	0	0	0	0	0	0	0.0341	0.1023	0	0	0
Bacteria;Chloroflexi;Anaerolineae;Anaerolinaeles;Anaerolinaceae;Flexilinea;CP017039_s	CP017039_s	0	0	0	0	0	0	0	0	0	0	0	0	0	0	0	0	0	0	0	0	0	0	0	0	0	0	0	0	0	0	0	0	0	0	0	0	0	0	0	0	0	0	0	0	0	0	0	0
Bacteria;Actinobacteria;Actinobacteria_c;Corynebacteriales;Corynebacteriaceae;Corynebacterium;CP017639_s	CP017639_s	0	0	0	0	0	0	0	0	0	0	0	0	0	0	0	0	0	0	0	0	0	0	0	0	0.2473	0	0	0	0	0	0	0	0	0	0	0	0	0	0	0	0	0	0	0	0	0	0	0
Bacteria;Proteobacteria;Gammaproteobacteria;Pseudomonadales;Pseudomonadaceae;Pseudomonas;CP018758_s	CP018758_s	0	0	0	0	0	0	0	0.1108	0	0	0	0	0	0	0	0	0	0	0	0	0	0	0	0	0.0256	0	0	0	0	0	0.0171	0	0	0	0.1108	0	0	0	0.0767	0	0	0	0	0	0	0	0	0
Bacteria;Proteobacteria;Epsilonproteobacteria;Campylobacterales;Campylobacteraceae;Sulfurospirillum;CP023275_s group	CP023275_s group	0	0	0	0	0	0	0	0	0	0	0	0	0	0	0	0	0	0	0	0	0	0	0.1449	0	0	0	0	0	0	0	0	0	0	0	0	0	0	0	0	0	0	0	0	0	0	0	0	0
Bacteria;Proteobacteria;Gammaproteobacteria;Legionellales;Legionellaceae;Legionella;CU924802_s	CU924802_s	0	0.0256	0	0	0	0	0	0	0	0	0	0	0	0	0	0	0	0	0	0	0	0	0	0	0	0	0	0	0	0	0	0	0	0	0	0	0	0	0	0	0	0	0	0	0	0	0	0
Bacteria;Proteobacteria;Alphaproteobacteria;Rhodospirillales;Micavibrio_f;EU801307_g;CU926719_s	CU926719_s	0	0	0	0	0	0	0	0	0	0	0	0	0.5201	0	0	0	0	0	0	0	0	0	0	0	0	0	0	0	0	0	0	0	0	0	0	0	0	0	0	0	0	0	0	0	0	0	0	0
Bacteria;Proteobacteria;Betaproteobacteria;Burkholderiales;Sutterellaceae;Sutterella;CVTY_s	CVTY_s	0	0	0	0	0	0	0	0	0	0	0	0	0	0	0	0	0	0	0	0	0	0	0	0	0	0	0	0	0	0	0	0	0	0	0	0	0	0	0	0	0	0	0	0	0	0	0	0.2217
Bacteria;Firmicutes;Bacilli;Bacillales;Bacillaceae;Caldibacillus;Caldibacillus debilis	Caldibacillus debilis	0	0	0	0	0	0	0	0	0	0	0	0	0	0	0	0	0	0	0	0	0	0	0	0	0	0	0	0	0	0	0	0	0	0	0	0	0	0	0	0	0	0	0	0	0	0	0	0
Bacteria;Actinobacteria;Actinobacteria_c;Micrococcales;Dermacoccaceae;Calidifontibacter;Calidifontibacter indicus group	Calidifontibacter indicus group	0.0085	0.0085	0.0256	0.162	0.0085	0.0853	0.0767	0.2558	0.7929	1.799	0	0	1.3897	0.0085	0	0	0.0085	0.2217	0.0426	0.0512	0.0085	0.486	0.0938	0	0.4604	0	0.1876	0.2046	0	0.0085	0.0171	0.2558	0.0938	0.0682	0.341	0.0171	0.1023	0.0085	0.1961	0.1364	0.5968	1.2533	0.0085	0	0.0512	0.179	0.1279	1.1084
Bacteria;Proteobacteria;Epsilonproteobacteria;Campylobacterales;Campylobacteraceae;Campylobacter;Campylobacter concisus group	Campylobacter concisus group	0	1.4068	0.0682	0.1279	0	0	0	0	0.0085	0.2558	0.0426	0.0512	0	0	0	0.5201	0	0.324	0.7844	0.0938	0	0.1535	0	0.0512	0	0.0085	0	0.0426	0.0426	0.0256	0.0085	0.2899	0.1449	0.5712	0.0085	0.1961	0.2046	0.0171	0.4519	0.2131	0	0.2473	0.1876	0.2473	0.1449	0.2046	0.2217	0.2131
Bacteria;Proteobacteria;Epsilonproteobacteria;Campylobacterales;Campylobacteraceae;Campylobacter;Campylobacter curvus	Campylobacter curvus	0	0	0	0	0	0	0	0	0	0	0	0.0171	0	0	0	0	0	0	0	0	0	0	0	0.0085	0	0	0	0	0	0	0	0	0	0	0	0	0	0	0	0	0	0	0	0	0.0085	0	0	0
Bacteria;Proteobacteria;Epsilonproteobacteria;Campylobacterales;Campylobacteraceae;Campylobacter;Campylobacter gracilis	Campylobacter gracilis	0	0.1449	0	0	0	0	0	0	0	0	0	0	0	0	0	0	0	0	0	0	0	0	0	0	0	0	0	0	0	0	0	0	0	0	0	0	0	0	0	0	0	0	0	0.1194	0	0	0	0
Bacteria;Proteobacteria;Epsilonproteobacteria;Campylobacterales;Campylobacteraceae;Campylobacter;Campylobacter jejuni group	Campylobacter jejuni group	0	0	0	0	0	0	0	0	0	0	0	0	0	0	0	0	0	0	0	0	0	0	0	0	0	0	0	0	0	0	0	0	0	0	0	0.0256	0	0	0	0	0	0	0	0	0	0	0	0
Bacteria;Proteobacteria;Epsilonproteobacteria;Campylobacterales;Campylobacteraceae;Campylobacter;Campylobacter showae group	Campylobacter showae group	0	0.1705	0.0938	0	0	0	0	0	0	0	0	0	0	0	0	0	0	0	0.0682	0.0085	0	0.0767	0	0.0085	0	0	0.1535	0	0	0	0	0	0	0.0426	0	0.0341	0	0	0.0171	0.2643	0.1194	0	0	0.0512	0.0938	0	0	0
Bacteria;Proteobacteria;Epsilonproteobacteria;Campylobacterales;Campylobacteraceae;Campylobacter;Campylobacter ureolyticus group	Campylobacter ureolyticus group	0	0	0	0	0.0341	0	0	0	0	0	0	0.0085	0	0	0	0	0	0	0	0	0	0	0	0	0	0	0	0	0	0	0.0171	0	0.0512	0	0	0	0	0	0	0	0.5286	0	0	0	0	0	0	0
Bacteria;Proteobacteria;Epsilonproteobacteria;Campylobacterales;Campylobacteraceae;Campylobacter;Campylobacter_uc	Campylobacter_uc	0	0	0	0	0	0	0	0	0	0	0	0	0	0	0	0	0	0	0	0	0	0	0	0	0	0	0	0	0	0	0	0	0	0	0	0	0	0	0	0	0	0	0	0	0	0	0	0
Bacteria;Bacteroidetes;Flavobacteria;Flavobacteriales;Flavobacteriaceae;Capnocytophaga;Capnocytophaga gingivalis	Capnocytophaga gingivalis	0	0.6991	0	0.0597	0	0	0	0	0	0	0.0853	0	0	0	0	0	0	0	0	0	0	0.0085	0	0	0	0	0	0	0.0085	0	0	0	0	0	0.0085	0	0	0	0.0171	0.0085	0	0	0	0	0.0256	0	0	0
Bacteria;Bacteroidetes;Flavobacteria;Flavobacteriales;Flavobacteriaceae;Capnocytophaga;Capnocytophaga granulosa	Capnocytophaga granulosa	0	0	0.0085	0	0	0	0	0	0	0	0	0	0	0	0	0.0426	0	0	0.0171	0	0	0.1961	0	0	0	0	0	0	0	0	0	0	0	0.324	0	0.0597	0	0	0	0	0.324	0.1108	0	0.0682	0.0085	0.1023	0	0
Bacteria;Bacteroidetes;Flavobacteria;Flavobacteriales;Flavobacteriaceae;Capnocytophaga;Capnocytophaga leadbetteri	Capnocytophaga leadbetteri	0	0.3496	0.0341	0	0	0	0	0	0.0256	0.162	0.0682	0.0597	0	0	0	0	0	0.0938	0.0341	0	0	0.0682	0	0.0853	0	0	0.1279	0	0.0171	0	0	0	0	0	0.0426	0.1364	0	0.0085	0	1.0231	0	0.1023	0	0.1705	0.0767	0	0.1364	0
Bacteria;Bacteroidetes;Flavobacteria;Flavobacteriales;Flavobacteriaceae;Capnocytophaga;Capnocytophaga ochracea	Capnocytophaga ochracea	0	0.3325	0.0085	0	0	0	0	0	0	0	0	0	0	0	0.3155	0.0512	0	0	0.0597	0	0	0	0	0	0	0	0	0	0	0	0	0	0	0	0	0.0682	0.0085	0	0	0	0	0	0	0	0	0	0	0
Bacteria;Bacteroidetes;Flavobacteria;Flavobacteriales;Flavobacteriaceae;Capnocytophaga;Capnocytophaga sputigena	Capnocytophaga sputigena	0	1.2533	0.0512	0.0853	0	0	0	0	0	0	0	0	0	0	0.2728	0.0085	0	0	0	0	0	0	0	0.179	0	0	0	0.0682	0.0682	0	0.0085	0.4348	0	0	0	0.0512	0.0512	0	0	0	0	0.8611	0	0.486	0.0512	0	0	0
Bacteria;Bacteroidetes;Flavobacteria;Flavobacteriales;Flavobacteriaceae;Capnocytophaga;Capnocytophaga_uc	Capnocytophaga_uc	0	0.2558	0.0085	0	0	0	0	0	0	0	0	0.0171	0	0	0	0	0	0	0.0512	0	0	0.1023	0	0.0085	0	0	0.0085	0	0	0	0	0	0	0	0.0426	0.1449	0.1023	0	0	0.0853	0	0	0	0.0767	0.0597	0	0	0
Bacteria;Proteobacteria;Gammaproteobacteria;Cardiobacteriales;Cardiobacteriaceae;Cardiobacterium;Cardiobacterium hominis	Cardiobacterium hominis	0	0.6053	0.0085	0	0	0	0	0	0	0	0	0	0	0	0	0	0	0	0.1449	0	0	0	0	0.0085	0	0	0.0682	0	0	0	0	0	0	0.0171	0	0.0171	0.0256	0	0	0	0	0.5371	0	0.0256	0.0256	0.0597	0	0
Bacteria;Proteobacteria;Gammaproteobacteria;Cardiobacteriales;Cardiobacteriaceae;Cardiobacterium;Cardiobacterium valvarum	Cardiobacterium valvarum	0	0	0	0	0	0	0	0	0	0	0	0	0	0	0.1364	0	0	0	0	0	0	0	0	0	0	0	0.0085	0	0	0	0	0	0	0	0	0	0	0	0	0	0	0	0	0	0	0.0256	0	0
Bacteria;Proteobacteria;Gammaproteobacteria;Cardiobacteriales;Cardiobacteriaceae;Cardiobacterium;Cardiobacterium_uc	Cardiobacterium_uc	0	0	0	0	0	0	0	0	0	0	0	0	0	0	0	0	0	0	0	0	0	0	0	0	0	0	0	0	0	0	0	0	0	0	0	0	0	0	0	0	0	0	0	0	0	0	0	0
Bacteria;Firmicutes;Bacilli;Lactobacillales;Carnobacteriaceae;Carnobacterium;Carnobacterium funditum group	Carnobacterium funditum group	0	0	0	0	0	0	0	0	0	0	0	0	0	0	0	0	0	0	0	0	0	0.0938	0	0	0	0	0	0	0	0	0	0	0	0	0	0	0	0	0	0	0	0	0	0	0	0	0	0
Bacteria;Firmicutes;Clostridia;Clostridiales;Lachnospiraceae;Catonella;Catonella morbi	Catonella morbi	0	0	0.0341	0	0	0	0	0	0	0	0	0.0085	0	0	0	0	0	0	0	0	0	0.1023	0	0	0	0	0	0	0	0	0	0	0	0.4689	0.0682	0.0085	0.0512	0	0	0.0938	0	0.1364	0	0	0.0767	0	0	0
Bacteria;Proteobacteria;Alphaproteobacteria;Caulobacterales;Caulobacteraceae;Caulobacter;Caulobacter ginsengisoli	Caulobacter ginsengisoli	0	0	0	0	0	0	0	0	0	0	0	0	0	0	0	0	0	0	0	0	0	0	0	0	0	0	0	0	0	0	0	0	0.0426	0	0	0	0	0	0	0	0	0	0	0	0	0	0	0
Bacteria;Proteobacteria;Alphaproteobacteria;Caulobacterales;Caulobacteraceae;Caulobacter;Caulobacter profunda	Caulobacter profunda	0	0	0	0	0	0	0	0	0	0	0	0	0	0	0	0	0	0	0	0	0	0	0	0	0	0	0.0085	0	0	0	0	0	0	0	0	0	0	0	0	0	0	0	0	0	0	0	0	0
Bacteria;Proteobacteria;Alphaproteobacteria;Caulobacterales;Caulobacteraceae;Caulobacter;Caulobacter vibrioides group	Caulobacter vibrioides group	0	0	0	0	0	0	0	0	0	0	0	0	0	0	0	0	0	0	0	0	0	0	0	0	0	0	0	0	0	0	0	0	0	0	0	0	0	0	0	0.0512	0	0	0	0	0	0	0.0171	0
Bacteria;Actinobacteria;Actinobacteria_c;Micrococcales;Cellulomonadaceae;Cellulomonas;Cellulomonas cellasea group	Cellulomonas cellasea group	0	0	0	0	0	0	0	0	0	0.0853	0	0	0	0	0	0	0	0	0	0	0	0	0	0	0	0	0	0	0	0	0	0	0	0	0	0	0	0	0	0	0	0	0	0	0	0	0	0
Bacteria;Actinobacteria;Actinobacteria_c;Micrococcales;Cellulomonadaceae;Cellulomonas;Cellulomonas hominis group	Cellulomonas hominis group	0	0	0	0	0	0	0	0	0	0.0512	0	0	0	0	0	0	0	0	0	0	0	0	0	0	0	0	0	0	0	0	0	0	0	0	0	0	0	0	0	0	0	0	0	0	0	0	0	0
Bacteria;Firmicutes;Clostridia;Clostridiales;Ruminococcaceae;Cellulosibacter;Cellulosibacter_uc	Cellulosibacter_uc	0	0	0	0	0	0	0	0	0	0	0	0	0	0	0	0	0	0	0	0	0	0	0	0	0	0	0	0	0	0	0	0	0	0	0	0	0	0	0	0.0085	0	0	0	0	0	0	0	0
Bacteria;Firmicutes;Negativicutes;Selenomonadales;Selenomonadaceae;Selenomonas;Centipeda periodontii group	Centipeda periodontii group	0	0.0853	0.0341	0.1108	0	0	0	0	0	0	0	0.0171	0	0	0	0	0	0	0	0	0	0	0	0	0	0	0	0	0	0	0	0	0	0	0	0	0	0	0	0	0	0	0	0	0.0938	0.0938	0	0
Bacteria;Firmicutes;Bacilli;Bacillales;Bacillaceae;Cerasibacillus;Cerasibacillus_uc	Cerasibacillus_uc	0	0	0	0	0	0	0	0	0	0	0	0	0	0	0.0256	0	0	0	0	0	0	0	0	0	0	0	0	0	0	0	0	0	0	0	0	0	0	0	0	0	0	0	0	0	0	0	0	0
Bacteria;Proteobacteria;Alphaproteobacteria;Rhizobiales;Methylopila_f;Chenggangzhangella;Chenggangzhangella methanolivorans	Chenggangzhangella methanolivorans	0	0	0	0	0	0	0	0	0	0	0	0	0	0	0	0	0	0	0	0	0	0	0	0	0	0	0	0	0	0	0	0	0	0	0	0	0	0	0	0	0	0	0	0	0	0	0	0
Bacteria;Proteobacteria;Gammaproteobacteria;Xanthomonadales;Xanthomonadaceae;Chiayiivirga;Chiayiivirga_uc	Chiayiivirga_uc	0	0	0	0	0	0	0	0	0	0	0	0	0	0	0	0	0	0	0	0	0	0	0	0	0	0	0	0	0	0	0	0	0	0	0	0	0	0	0	0	0	0	0	0	0	0	0	0
Bacteria;Bacteroidetes;Flavobacteria;Flavobacteriales;Flavobacteriaceae;Chryseobacterium;Chryseobacterium gambrini	Chryseobacterium gambrini	0	0	0	0	0	0	0	0	0	0	0	0	0	0	0	0	0	0	0	0	0	0	0	0	0	0.0256	0.2302	0	0	0	0	0	0	0	0	0	0.0256	0	0	0	0	0	0	0	0	0	0	0
Bacteria;Bacteroidetes;Flavobacteria;Flavobacteriales;Flavobacteriaceae;Chryseobacterium;Chryseobacterium gleum group	Chryseobacterium gleum group	0	0	0.0085	0	0	0.3496	5.3457	0	0	0	0	0	0	0	0	0	0	0	0	0	0	0	12.3199	0.0085	0	0	0	0	0.179	0	0	0	0.179	0	0	0	0	0	0	0	0	0	0	0	0	0	0	0
Bacteria;Bacteroidetes;Flavobacteria;Flavobacteriales;Flavobacteriaceae;Chryseobacterium;Chryseobacterium haifense group	Chryseobacterium haifense group	0	0	0	0	0	0	0	0	0	0	0	0.0085	0	0	0.0853	0	0	0	0	0	0.0085	0	0	0	0	0	0	0	0	0	0	0	0	0.0512	0	0	0	0	0	0	0	0	0	0	0	0	0	0
Bacteria;Bacteroidetes;Flavobacteria;Flavobacteriales;Flavobacteriaceae;Chryseobacterium;Chryseobacterium hominis group	Chryseobacterium hominis group	0	0	0	0	0	0.1194	0	0.0085	0	0.0682	0	0	0	0	0	0.0085	0	0	0.341	0	0.0767	0.486	0.3666	0	0	0.0682	0.1364	0.3666	0.0085	0	0.0085	0	0	0.4774	0.0938	0.0085	0.179	0	0.1279	0	0.4178	0	0.0171	0	0.0256	0	0.2558	0
Bacteria;Bacteroidetes;Flavobacteria;Flavobacteriales;Flavobacteriaceae;Chryseobacterium;Chryseobacterium montanum group	Chryseobacterium montanum group	0	0	0	0	0	0	0	0	0	0	0	0	0	0	0	0	0	0	0	0	0	0	0	0	0	0	0.0171	0	0	0	0	0	0	0	0	0	0	0	0	0	0	0	0	0	0	0	0	0
Bacteria;Bacteroidetes;Flavobacteria;Flavobacteriales;Flavobacteriaceae;Chryseobacterium;Chryseobacterium taiwanense group	Chryseobacterium taiwanense group	0	0	0	0	0	0.5883	0	0	0	0	0	0	0	0	0	0	0	0	0	0	0	0	0	0	0	0	0	0	0	0	0	0	0	0	0	0	0	0	0	0	0	0	0	0	0	0	0	0
Bacteria;Bacteroidetes;Flavobacteria;Flavobacteriales;Flavobacteriaceae;Chryseobacterium;Chryseobacterium taklimakanense	Chryseobacterium taklimakanense	0	0	0	0	0	0	0	0	0	0	0	0	0	0	0	0	0	0	0	0	0	0	0	0	0	0	0	0	0	0	0	0	0	0	0	0	0	0	0	0	0	0	0	0	0	0	0	0
Bacteria;Bacteroidetes;Flavobacteria;Flavobacteriales;Flavobacteriaceae;Chryseobacterium;Chryseobacterium vrystaatense group	Chryseobacterium vrystaatense group	0	0	0	0	0	0.0085	0	0	0	0	0	0	0	0	0	0	0	0	0	0	0	0	0	0	0	0	0	0	0	0	0	0	0	0	0	0	0	0	0	0	0	0	0	0	0	0	0	0
Bacteria;Firmicutes;Bacilli;Bacillales;Planococcaceae;Chryseomicrobium;Chryseomicrobium imtechense group	Chryseomicrobium imtechense group	0	0	0	0	0	0	0	0	0	0	0	0	0	0	0	0	0	0	0	0	0	0	0	0	0	0	0	0	0	0	0	0	0	0	0	0	0	0	0.0256	0	0	0	0	0	0	0	0	0
Bacteria;Firmicutes;Bacilli;Bacillales;Planococcaceae;Chungangia;Chungangia koreensis	Chungangia koreensis	0	0	0	0	0	0	0	0	0	0	0	0	0	0	0	0	0	0	0	0	0	0	0	0	0	0	0	0	0	0	0	0	0	0	0	0	0	0	0	0	0.2728	0	0	0	0	0	0	0
Bacteria;Firmicutes;Bacilli;Bacillales;Planococcaceae;Chungangia;Chungangia_uc	Chungangia_uc	0	0	0	0	0	0	0	0	0	0	0	0	0	0	0	0	0	0	0	0	0	0	0	0	0	0	0	0	0	0	0	0	0	0	0	0	0	0	0	0	0.0085	0	0	0	0	0	0	0
Bacteria;Actinobacteria;Actinobacteria_c;Micrococcales;Micrococcaceae;Citricoccus;Citricoccus yambaruensis	Citricoccus yambaruensis	0	0	0	0	0	0	0	0	0	0	0	0	0	0	0	0	0	0	0	0	0	0	0	0	0	0	0	0	0	0	0	0	0	0	0	0	0	0	0	0.0512	0	0	0	0	0	0	0	0
Bacteria;Actinobacteria;Actinobacteria_c;Micrococcales;Micrococcaceae;Citricoccus;Citricoccus zhacaiensis group	Citricoccus zhacaiensis group	0	0	0	0	0	0	0	0	0	0	0	0	0	0	0	0	0	0	0	0	0	0	0	0	0	0	0	0	0	0	0	0	0	0	0	0	0	0	0	0	0	0	0	0	0	0	0	0.3922
Bacteria;Proteobacteria;Gammaproteobacteria;Enterobacterales;Enterobacteriaceae;Citrobacter;Citrobacter bitternis group	Citrobacter bitternis group	0	0	0	0	0	0	0	0	0	0	0	0	0	0	0	0	0.0426	0	0	0	0	0.0512	0	0	0	0.0597	0	0.2302	0	0	0	0	0	0	0	0	0.0341	0	0	0	0	0	0	0	0	0	0.1108	0
Bacteria;Proteobacteria;Gammaproteobacteria;Enterobacterales;Enterobacteriaceae;Citrobacter;Citrobacter_uc	Citrobacter_uc	0	0	0	0	0	0	0	0	0	0	0	0.0085	0	0	0	0	0	0.0085	0	0	0	0	0.0085	0	0	0.7162	0.1449	1.1425	0	0	0	0	0	0	0	0	0	0	0	0	0	0	0	0	0.0171	0.0682	0.7162	0
Bacteria;Actinobacteria;Actinobacteria_c;Micrococcales;Microbacteriaceae;Clavibacter;Clavibacter michiganensis group	Clavibacter michiganensis group	0	0	0	0	0	0	0	0	0	0	0	0	0	0	0	0	0	0.0938	0	0.0171	0	0	0	0	0	0	0	0	0	0	0	0	0	0	0	0	0	0	0	0	0	0	0	0	0	0	0	0
Bacteria;Bacteroidetes;Flavobacteria;Flavobacteriales;Flavobacteriaceae;Cloacibacterium;Cloacibacterium normanense	Cloacibacterium normanense	0	0	0.0085	0	0.0085	0	0	0	0.989	0	0.0085	0	0	0	0.0341	0	0.0085	0	0.2558	0.0085	0.3069	0.0512	0	0	0	0.0256	0.1194	0.0767	0	0	0	0	0.0597	0.1705	0	0.0171	0	0	0	0	0	0	0	0	0	0	0.0853	1.5517
Bacteria;Firmicutes;Clostridia;Clostridiales;Clostridiaceae;Clostridium;Clostridium beijerinckii group	Clostridium beijerinckii group	0	0	0	0	0	0	0	0	0	0	0	0	0	0	0	0	0	0	0	0	0	0	0	0	0	0	0	0	0	0	0	0	0	0	0	0	0	0	0	0	0	0	0	0	0	0	0	0
Bacteria;Firmicutes;Clostridia;Clostridiales;Lachnospiraceae;Clostridium_g24;Clostridium clostridioforme group	Clostridium clostridioforme group	0	0	0	0	0	0	0	0	0	0	0	0	0	0	0	0	0	0	0	0	0	0	0	0	0	0	0	0	0	0	0	0	0	0	0	0	0.0938	0	0	0	0	0	0	0	0	0	0	0
Bacteria;Firmicutes;Clostridia;Clostridiales;Lachnospiraceae;Clostridium_g34;Clostridium indolis group	Clostridium indolis group	0	0	0	0	0	0	0	0	0	0	0	0	0	0	0	0	0	0	0	0	0	0	0	0	0	0	0	0.0256	0	0	0	0	0	0	0	0	0	0	0	0	0	0	0	0	0	0	0	0
Bacteria;Firmicutes;Clostridia;Clostridiales;Clostridiaceae;Clostridium;Clostridium maximum	Clostridium maximum	0.0256	0	0	0	0	0	0	0	0	0	0	0	0	0	0	0	0	0	0	0	0	0	0	0	0	0	0	0.1023	0	0	0	0	0	0	0	0	0	0	0.0085	0.0085	0.0085	0.0085	0	0	0.0085	0	0	0
Bacteria;Firmicutes;Clostridia;Clostridiales;Clostridiaceae;Clostridium;Clostridium perfringens	Clostridium perfringens	0	0	0	0	0	0	0	0	0	0	0	0	0	0	0	0	0	0	0	0	0	0	0	0	0	0	0	0	0	0	0	0	0	0	0	0	0	0	0	0	0	0	0	0	0	0	0	0
Bacteria;Firmicutes;Erysipelotrichi;Erysipelotrichales;Erysipelotrichaceae;Clostridium_g6;Clostridium ramosum	Clostridium ramosum	0	0	0	0	0	0	0	0	0	0	0	0	0	0	0	0	0	0	0	0	0	0	0	0	0	0	0	0	0	0	0	0	0	0	0	0	0	0	0	0	0	0	0	0	0	0	0	0
Bacteria;Firmicutes;Erysipelotrichi;Erysipelotrichales;Erysipelotrichaceae;Clostridium_g6;Clostridium spiroforme	Clostridium spiroforme	0	0	0	0	0	0	0	0	0	0	0	0	0	0	0	0	0	0	0	0	0	0	0	0	0	0	0	0	0	0	0	0	0	0.1876	0	0	0	0	0	0	0	0	0	0	0	0	0	0
Bacteria;Firmicutes;Clostridia;Clostridiales;Clostridiaceae;Clostridium;Clostridium ventriculi	Clostridium ventriculi	0	0	0	0	0	0	0	0	0	0	0	0	0	0	0	0	0	0	0	0	0	0	0	0	0	0	0	0	0	0	0	0	0	0	0	0	0	0	0	0	0	0	0	0	0	0	0	0
Bacteria;Firmicutes;Clostridia;Clostridiales;Clostridiaceae;Clostridium;Clostridium_uc	Clostridium_uc	0	0	0	0	0	0	0	0	0	0	0	0	0	0	0	0	0	0	0	0	0	0	0	0	0	0	0	0	0	0	0	0	0	0	0	0	0	0	0	0	0	0	0	0	0	0	0	0
Bacteria;Bacteroidetes;Sphingobacteriia;Sphingobacteriales;Chitinophagaceae;Cnuella;Cnuella takakiae	Cnuella takakiae	0	0	0	0	0	0	0	0	0	0	0	0	0	0	0	0	0	0	0	0	0	0	0	0	0	0	0	0	0	0	0	0	0	0	0	0	0	0	0.2814	0	0	0	0	0	0	0	0.0341	0
Bacteria;Actinobacteria;Actinobacteria_c;Micrococcales;Microbacteriaceae;Cnuibacter;Cnuibacter physcomitrellae group	Cnuibacter physcomitrellae group	0	0	0	0	0	0	0	0	0	0	0	0	0	0	0	0	0	0	0.0085	0	0	0	0	0	0	0	0	0	0	0	0	0	0	0	0	0	0	0	0	0	0	0	0	0	0	0	0	0
Bacteria;Proteobacteria;Betaproteobacteria;Burkholderiales;Comamonadaceae;Comamonas;Comamonas aquatica	Comamonas aquatica	0	0	0	0	0	0	0	0	0	0.0256	0	0	0	0	0	0	0	0	0	0	0	0	0	0	0	0	0	0.0171	0	0	0	0	0	0	0	0	0	0	0	0	0	0	0	0	0	0	0	0
Bacteria;Proteobacteria;Betaproteobacteria;Burkholderiales;Comamonadaceae;Comamonas;Comamonas denitrificans	Comamonas denitrificans	0	0.1876	0.0085	0.0085	0.0085	0	0	0.1023	0.7418	0.324	0.0938	0.0256	0.5798	0.0085	0.2302	0.3922	0.2217	0.5116	0.8782	0.2558	0.9549	0.2473	0.2046	0	1.6966	0.0512	0.2387	0	0.1194	0	0.0938	0	0.3155	0.2728	0.1023	0.1023	0.2899	0	0.1876	0.1023	0.2984	1.8586	0.3069	0.1535	0.0085	0.1876	0.0085	0
Bacteria;Proteobacteria;Betaproteobacteria;Burkholderiales;Comamonadaceae;Comamonas;Comamonas faecalis	Comamonas faecalis	0	0	0	0	0	0	0	0	0	0	0	0	0	0	0	0	0	0	0	0	0	0	0	0	0	0	0	0	0	0	0	0	0	0	0	0	0	0	0	0	0	0	0	0	0	0	0	0
Bacteria;Proteobacteria;Betaproteobacteria;Burkholderiales;Comamonadaceae;Comamonas;Comamonas granuli	Comamonas granuli	0	0	0	0	0	0	0	0	0	0	0	0	0	0	0	0	0	0	0.0682	0	0	0	0	0	0	0	0	0	0	0	0	0	0	0	0	0	0	0	0	0	0	0	0	0	0	0	0	0
Bacteria;Proteobacteria;Betaproteobacteria;Burkholderiales;Comamonadaceae;Comamonas;Comamonas kerstersii group	Comamonas kerstersii group	0	0	0	0	0	0	0	0	0	0	0	0	0	0	0	0	0	0	0	0	0	0	0	0	0	0	0.0426	0	0	0	0	0	0	0	0	0	0	0	0	0	0	0.179	0	0	0	0	0	0
Bacteria;Proteobacteria;Betaproteobacteria;Burkholderiales;Comamonadaceae;Comamonas;Comamonas odontotermitis	Comamonas odontotermitis	0	0	0	0	0	0	0	0	0	0	0	0	0	0	0	0	0	0	0	0	0	0	0	0	0	0	0	0	0	0	0	0	0	0	0	0	0	0	0	0	0	0	0	0	0	0	0	0
Bacteria;Proteobacteria;Betaproteobacteria;Burkholderiales;Comamonadaceae;Comamonas;Comamonas piscis	Comamonas piscis	0	0	0	0	0	0	0	0	0	0	0	0	0	0	0	0	0	0	0	0	0	0	0	0	0	0	0	0	0	0	0	0	0	0	0	0	0	0	0	0	0	0	0	0	0	0	0	0
Bacteria;Proteobacteria;Betaproteobacteria;Burkholderiales;Comamonadaceae;Comamonas;Comamonas sediminis	Comamonas sediminis	0	0.0085	0	0	0	0	5.2434	0	0	0	0	0	0	0	0	0	0	0	0	0	0	0	0	0	0	0	0	0	0	0	0	0	0	0	0	0	0	0	0	0	0	0	0	0	0	0	0	0
Bacteria;Proteobacteria;Betaproteobacteria;Burkholderiales;Comamonadaceae;Comamonas;Comamonas terrigena	Comamonas terrigena	0	0	0	0	0	0	0	0	0	0	0	0	0	0	0	0.0682	0	0	0	0	0	0	0	0	0	0	0	0	0	0	0	0	0.0085	0	0	0	0	0	0	0	0	0.0085	0.0085	0	0	0	0	0
Bacteria;Proteobacteria;Betaproteobacteria;Burkholderiales;Comamonadaceae;Comamonas;Comamonas testosteroni group	Comamonas testosteroni group	0	0	0	0	0	0	0	0	0	0	0	0	0	0.0085	0	0	0	0	0	0	0.1876	0.0597	0	0	0	0	0.0256	0.2046	0.0938	0	0	0	0.0512	0	0	0	0	0	0	0	0	0	0	0	0	0	0	0
Bacteria;Proteobacteria;Betaproteobacteria;Burkholderiales;Comamonadaceae;Comamonas;Comamonas_uc	Comamonas_uc	0	0	0	0	0	0	0	0	0	0	0	0	0	0	0	0	0	0	0	0	0.0085	0	0	0	0	0	0	0	0	0	0	0	0	0	0	0	0	0	0	0	0	0.0085	0	0	0	0	0	0
Bacteria;Actinobacteria;Thermoleophilia;Solirubrobacterales;Conexibacteraceae;Conexibacter;Conexibacter_uc	Conexibacter_uc	0	0	0	0.1108	0	0	0	0	0	0	0	0	0	0	0	0	0	0	0	0	0	0	0	0	0	0	0	0	0	0	0	0	0	0	0	0	0	0	0	0	0	0	0	0	0	0	0	0
Bacteria;Firmicutes;Clostridia;Clostridiales;Lachnospiraceae;Coprococcus_g2;Coprococcus comes group	Coprococcus comes group	0	0	0	0	0	0	0	0	0	0	0	0	0	0	0	0	0	0	0	0	0	0	0	0	0	0	0	0	0	0	0	0	0	0	0	0	0	0	0	0	0	0	0	0	0	0	0	0.4263
Bacteria;Actinobacteria;Actinobacteria_c;Corynebacteriales;Corynebacteriaceae;Corynebacterium;Corynebacterium accolens group	Corynebacterium accolens group	0	0	0	0	0	0	0.0512	0	0.324	0	0	0	1.0316	0	0	0.0426	0	0	0.162	0	0	0.1364	0	0.0426	0.6309	0	0.1108	0.0085	0	0	0	0	0.0085	0.2217	0.5371	0	0.0426	0.0085	0.4092	0.5457	0	0	0	0	0.0171	3.794	0.0256	0
Bacteria;Actinobacteria;Actinobacteria_c;Corynebacteriales;Corynebacteriaceae;Corynebacterium;Corynebacterium afermentans group	Corynebacterium afermentans group	0	0	0	0	0	0.5883	0	0	0.0085	0	0	0	0	0	0	0	0	0	0	0	0	0	0.3922	0	0	0	0	0	0	0	0	0	0	0.2984	0	0	0	0	0.0085	0	0	0	0	0	0	0	0	0.0256
Bacteria;Actinobacteria;Actinobacteria_c;Corynebacteriales;Corynebacteriaceae;Corynebacterium;Corynebacterium appendicis	Corynebacterium appendicis	0	0	0	0	0	0	0	0	0	0	0	0	0	0	0	0	0	0	0	0	0	0	0	0	0	0	0	0	0	0	0	0	0	0	0	0	0	0	0	0	0	0	0	0	0	0	0	0
Bacteria;Actinobacteria;Actinobacteria_c;Corynebacteriales;Corynebacteriaceae;Corynebacterium;Corynebacterium auriscanis	Corynebacterium auriscanis	0	0	0	0	0	0	0	0	0	0	0	0	0	0	0	0	0	0	0	0	0	0	0	0	0	0	0	0	0	0	0	7.1873	0	0	0	0	0	0	0	0	0	0	0	0	0	0	0	0
Bacteria;Actinobacteria;Actinobacteria_c;Corynebacteriales;Corynebacteriaceae;Corynebacterium;Corynebacterium bovis	Corynebacterium bovis	0	0	0	0	0	0	0	0	0	0	0	0	0	0	0	0	0	0	0	0	0	0	0	0	0	0	0	0.0682	0	0	0	0	0	0	0	0	0	0	0	0	0	0	0	0	0	0	0	0
Bacteria;Actinobacteria;Actinobacteria_c;Corynebacteriales;Corynebacteriaceae;Corynebacterium;Corynebacterium callunae	Corynebacterium callunae	0	0	0	0	0	0	0	0	0	0	0	0	0	0	0	0	0	0	0	0	0	0	0	0	0	0	0	0	0	0	0	0	0	0	0	0	0	0	0	0	0	0	0	0	0	0	0	0
Bacteria;Actinobacteria;Actinobacteria_c;Corynebacteriales;Corynebacteriaceae;Corynebacterium;Corynebacterium camporealensis	Corynebacterium camporealensis	0	0	0	0	0	0	0	0	0	0	0	0	0	0	0	0	0	0	0	0	0	0	0	0	0	0	0	0	0	0	0	0.0426	0	0	0	0	0	0	0	0	0	0	0	0	0	0	0	0
Bacteria;Actinobacteria;Actinobacteria_c;Corynebacteriales;Corynebacteriaceae;Corynebacterium;Corynebacterium canis	Corynebacterium canis	0	0	0	0	0	0	0	0	0	0	0	0	0	0	0	0	0	0	0	0	0	0	0	0	0	0	0	0	0	0	0	0.0085	0	0	0	0	0	0	0	0	0	0	0	0	0	0	0	0
Bacteria;Actinobacteria;Actinobacteria_c;Corynebacteriales;Corynebacteriaceae;Corynebacterium;Corynebacterium confusum	Corynebacterium confusum	0	0	0	0	0	0	0	0	0	0	0	0	0.0085	0	0	0	0	0	0	0	0	0	0	0	0	0	0	0	0	0	0	0	0	0	0	0	0	0	0	0.0256	0	0	0	0	0	0.0085	0	0
Bacteria;Actinobacteria;Actinobacteria_c;Corynebacteriales;Corynebacteriaceae;Corynebacterium;Corynebacterium crudilactis	Corynebacterium crudilactis	0	0	0	0	0	0	0	0	0	0	0	0	0	0	0	0	0	0	0	0	0	0	0	0	0	0	0	0	0	0	0	0	0	0	0	0	0	0	0	0	0	0	0	0	0.0085	0	0	0
Bacteria;Actinobacteria;Actinobacteria_c;Corynebacteriales;Corynebacteriaceae;Corynebacterium;Corynebacterium deserti	Corynebacterium deserti	0	0	0	0	0	0	0	0	0	0	0	0	0	0	0	0	0	0	0	0	0	0	0	0	0	0	0	0	0	0	0	0.0767	0	0	0	0	0	0	0	0	0	0	0	0	0	0	0	0
Bacteria;Actinobacteria;Actinobacteria_c;Corynebacteriales;Corynebacteriaceae;Corynebacterium;Corynebacterium diphtheriae	Corynebacterium diphtheriae	0	0	0	0	0	0	0	0	0	0	0	0	0	0	0	0	0	0	0	0.0085	0	0	0	0	0	0	0	0	0	0	0	0.0085	0	0	0	0	0	0	0	0.0085	0	0	0	0	0	0	0	0
Bacteria;Actinobacteria;Actinobacteria_c;Corynebacteriales;Corynebacteriaceae;Corynebacterium;Corynebacterium doosanense	Corynebacterium doosanense	0	0	0.0085	0	0.0171	0	0	0	0.7418	0	0	0	0	0	0	0	0	0.179	0	0	0	0	0.1279	0	0	0	0	0	0	0	0	0	0	0	0	0	0	0	0	0	0	0.2899	0	0	0	0	0	1.168
Bacteria;Actinobacteria;Actinobacteria_c;Corynebacteriales;Corynebacteriaceae;Corynebacterium;Corynebacterium durum	Corynebacterium durum	0.0085	0	0.0171	0.0512	0	0	0	0	0.3325	0.9464	0	0	1.2363	0	0.1279	0.1023	0	0	0.1449	0.1961	0	0.2643	0	0	0.3325	0.0085	0.0512	0	0.0341	0	0	0.4433	0	0.0085	0.0426	0.179	0.0426	0	0.2728	0.2558	1.1084	0.7588	0.1279	0	0.0171	0	0	0
Bacteria;Actinobacteria;Actinobacteria_c;Corynebacteriales;Corynebacteriaceae;Corynebacterium;Corynebacterium efficiens	Corynebacterium efficiens	0	0	0	0	0	0	0	0	0	0	0	0	0	0	0	0	0	0	0	0	0	0	0	0	0	0	0	0	0	0	0	0.0256	0	0	0	0	0	0	0	0	0	0	0	0	0	0	0	0
Bacteria;Actinobacteria;Actinobacteria_c;Corynebacteriales;Corynebacteriaceae;Corynebacterium;Corynebacterium epidermidicanis	Corynebacterium epidermidicanis	0	0	0	0	0	0	0	0	0	0	0	0	0	0	0	0	0	0	0	0	0	0	0	0	0	0	0	0	0	0	0	0.0171	0	0	0	0	0	0	0	0	0	0	0	0	0	0	0	0
Bacteria;Actinobacteria;Actinobacteria_c;Corynebacteriales;Corynebacteriaceae;Corynebacterium;Corynebacterium falsenii	Corynebacterium falsenii	0	0	0	0	0	0	0	0	0	0	0	0	0	0	0	0	0	0	0	0	0	0	0	0	0	0	0	0	0	0	0	0.0767	0	0	0	0	0	0	0	0	0	0	0	0	0	0	0	0
Bacteria;Actinobacteria;Actinobacteria_c;Corynebacteriales;Corynebacteriaceae;Corynebacterium;Corynebacterium glutamicum	Corynebacterium glutamicum	0	0	0	0	0	0	0	0	0	0	0	0	0	0	0	0	0	0	0	0	0	0	0	0	0	0	0	0	0	0	0	13.0957	0	0	0	0	0	0	0	0	0	0	0	0	0	0	0	0
Bacteria;Actinobacteria;Actinobacteria_c;Corynebacteriales;Corynebacteriaceae;Corynebacterium;Corynebacterium glyciniphilum	Corynebacterium glyciniphilum	0	0	0	0	0	0	0	0	0	0	0	0	0	0	0	0	0	0	0	0	0	0	0	0	0.2814	0	0	0	0	0	0	0	0	0	0	0	0	0	0	0.0085	0	0	0	0	0	0	0	0
Bacteria;Actinobacteria;Actinobacteria_c;Corynebacteriales;Corynebacteriaceae;Corynebacterium;Corynebacterium jeddahense	Corynebacterium jeddahense	0	0	0	0	0	0	0	0.2814	0	0	0	0	0	0	0	0	0	0	0	0	0	0	0	0	0	0	0	0	0	0	0	0	0	0	0.3069	0	0	0	0.0767	0	0	0.0426	0	0	0	0	0	0
Bacteria;Actinobacteria;Actinobacteria_c;Corynebacteriales;Corynebacteriaceae;Corynebacterium;Corynebacterium jeikeium group	Corynebacterium jeikeium group	0	0	0	0	0	0	0	0	0	0	0	0	0	0	0	0	0	0	0	0	0	0	0	0	0	0	0	0	0	0	0	0.2899	0	0	0	0	0	0	0	0	0	0	0	0.0171	0	0	0	0
Bacteria;Actinobacteria;Actinobacteria_c;Corynebacteriales;Corynebacteriaceae;Corynebacterium;Corynebacterium kroppenstedtii group	Corynebacterium kroppenstedtii group	0	0.1705	0	0	0	2.8391	0.1279	0.5883	0.6053	0.0682	0	0	1.6114	0	0	0.0085	0	0	0.2046	0	0	0.2387	6.6417	0.0085	2.2082	0	0.0426	0.0682	0.0085	0	0	0	0	1.5858	0.8952	0	0.1108	0	0.6991	0.2131	0	0	0.0597	0	0	0.3837	0.0341	0
Bacteria;Actinobacteria;Actinobacteria_c;Corynebacteriales;Corynebacteriaceae;Corynebacterium;Corynebacterium lipophiloflavum	Corynebacterium lipophiloflavum	0	0	0	0	0	0	0	0	0	0	0	0	0	0	0	0	0	0	0	0	0	0	0	0	0	0	0	0	0	0	0	0	0	0	0	0	0	0	0	0	0	0	0	0	0	0	0	0
Bacteria;Actinobacteria;Actinobacteria_c;Corynebacteriales;Corynebacteriaceae;Corynebacterium;Corynebacterium matruchotii	Corynebacterium matruchotii	0	0.0085	0	0	0	0	0	0	0	0	0	0	0	0	0	0	0	0	0	0	0	0	0	0	0	0	0	0	0	0	0	0.0085	0	0.1194	0	0	0	0	0	0	0	0	0	0.0085	0.0085	0	0	0
Bacteria;Actinobacteria;Actinobacteria_c;Corynebacteriales;Corynebacteriaceae;Corynebacterium;Corynebacterium minutissimum group	Corynebacterium minutissimum group	0	0	0	0	0	0	0	0	0	0	0	0	0	0	0	0	0	0	0	0	0	0	0	0	0.2046	0	0	0	0	0	0	0	0	0	0.1961	0	0	0	0	0	0	0	0.0171	0	0	0	0	0
Bacteria;Actinobacteria;Actinobacteria_c;Corynebacteriales;Corynebacteriaceae;Corynebacterium;Corynebacterium mustelae	Corynebacterium mustelae	0	0	0	0	0	0	0	0	0	0	0	0	0	0	0	0	0	0	0	0	0	0	0	0	0	0	0	0	0	0	0	0	0	0	0	0	0	0	0	0	0	0	0	0	0	0	0	0
Bacteria;Actinobacteria;Actinobacteria_c;Corynebacteriales;Corynebacteriaceae;Corynebacterium;Corynebacterium mycetoides	Corynebacterium mycetoides	0	0	0	0	0	0	0	0	0	0	0	0	0	0	0	0	0	0	0	0	0	0	0	0	0	0	0	0	0	0	0	0	0	0	0	0	0	0	0	0	0	0	0	0	0	0	0	0
Bacteria;Actinobacteria;Actinobacteria_c;Corynebacteriales;Corynebacteriaceae;Corynebacterium;Corynebacterium oculi	Corynebacterium oculi	0	0	0	0	0	0	0	0	0.5798	0	0	0	0	0	0	0	0	0.1961	0.179	0	0.0171	0	0	0	0	0	0.0171	0.0256	0	0	0	0	0	0.2387	0	0	0	0	0	0.0597	0	0.0682	0	0	0	0	0	0
Bacteria;Actinobacteria;Actinobacteria_c;Corynebacteriales;Corynebacteriaceae;Corynebacterium;Corynebacterium pseudodiphtheriticum group	Corynebacterium pseudodiphtheriticum group	0	0	0	0	0	0	0	0	0	0	0	0	0	0	0	0	0	0	0.1194	0	0	0	0	0	0	0	0	0	0	0	0	0	0	0	0	0	0	0.0085	0	0	0	0	0	0	0	0	0	0
Bacteria;Actinobacteria;Actinobacteria_c;Corynebacteriales;Corynebacteriaceae;Corynebacterium;Corynebacterium pseudotuberculosis group	Corynebacterium pseudotuberculosis group	0	0	0	0	0	0	0	0	0	0	0	0	0	0	0	0	0	0	0	0	0	0	0	0	0	0	0	0	0	0	0	0	0	0	0	0	0	0	0	0	0	0	0	0	0	0	0	0
Bacteria;Actinobacteria;Actinobacteria_c;Corynebacteriales;Corynebacteriaceae;Corynebacterium;Corynebacterium pyruviciproducens	Corynebacterium pyruviciproducens	0	0	0	0	0	0	0	0	0	0	0	0	0	0	0	0	0	0	0	0	0	0	0	0	0	0	0	0	0	0	0	0	0.0171	0.0256	0	0	0	0	0	0	0.0341	0	0	0	0	0	0	0
Bacteria;Actinobacteria;Actinobacteria_c;Corynebacteriales;Corynebacteriaceae;Corynebacterium;Corynebacterium resistens	Corynebacterium resistens	0	0	0	0	0	0	0	0	0	0	0	0	0	0	0	0	0	0	0	0	0	0	0	0	0	0	0	0	0	0	0	0.1279	0	0	0	0	0	0	0	0	0	0	0	0	0	0	0	0
Bacteria;Actinobacteria;Actinobacteria_c;Corynebacteriales;Corynebacteriaceae;Corynebacterium;Corynebacterium riegelii	Corynebacterium riegelii	0	0	0	0	0	0.324	0	0	0	0	0.0938	0	0	0	0	0	0	0	0	0	0	0.0256	0.648	0	0	0.0171	0.0085	0	0	0	0.0256	0.2643	0	0	0.2387	0	0	0	0.6565	0.1364	0.0426	0	0	0	0	0	0.0341	0
Bacteria;Actinobacteria;Actinobacteria_c;Corynebacteriales;Corynebacteriaceae;Corynebacterium;Corynebacterium stationis	Corynebacterium stationis	0	0	0	0	0	0	0	0	0	0	0	0	0	0	0	0	0	0	0	0	0	0	0	0	0	0	0	0	0	0	0	0.0256	0	0	0	0	0	0	0	0	0	0	0	0	0	0	0	0
Bacteria;Actinobacteria;Actinobacteria_c;Corynebacteriales;Corynebacteriaceae;Corynebacterium;Corynebacterium suicordis	Corynebacterium suicordis	0	0	0	0	0	0	0	0	0	0	0	0	0	0	0	0	0	0	0	0	0	0	0	0	0	0	0	0	0	0	0	0.0426	0	0	0	0	0	0	0	0	0	0	0	0	0	0	0	0
Bacteria;Actinobacteria;Actinobacteria_c;Corynebacteriales;Corynebacteriaceae;Corynebacterium;Corynebacterium tuberculostearicum	Corynebacterium tuberculostearicum	0	0.5371	0.2046	0.1535	0	0.9293	0.1108	1.4068	3.0523	2.626	0.0426	0.0171	3.5553	0.0085	0.6906	0.1108	0.1023	0.8867	1.0146	0.0938	0.5798	1.33	2.6004	0.7247	2.9158	0.0767	0.3496	0.2387	0.0682	0	0.0171	2.5151	0.7162	1.8331	17.9555	0.0341	0.7503	0	1.2021	2.6686	3.1802	0.9464	0.2131	0.3666	0.0256	45.2212	0.0767	1.7308
Bacteria;Actinobacteria;Actinobacteria_c;Corynebacteriales;Corynebacteriaceae;Corynebacterium;Corynebacterium urealyticum	Corynebacterium urealyticum	0	0	0	0	0	0	0	0	0	0	0	0	0	0	0	0	0	0	0	0	0	0	0	0	0	0	0	0	0	0	0	0	0	0	0	0	0	0	0	0	0	0	0	0	0	0	0	0
Bacteria;Actinobacteria;Actinobacteria_c;Corynebacteriales;Corynebacteriaceae;Corynebacterium;Corynebacterium xerosis group	Corynebacterium xerosis group	0	0	0	0	0	0	0	0	0	0	0	0	0	0	0	0	0	0	0	0	0	0	0	0	0	0	0	0	0	0	0	0	0	0	0	0	0	0	0	0	0	0	0	0	0	0	0	0
Bacteria;Actinobacteria;Actinobacteria_c;Corynebacteriales;Corynebacteriaceae;Corynebacterium;Corynebacterium_uc	Corynebacterium_uc	0	0	0	0.0085	0	0	0	0	0.0512	0	0	0	0.0085	0	0	0	0	0	0	0	0	0	0	0	0	0	0	0.0171	0	0	0	0.665	0	0	0.0085	0.0085	0	0	0.0341	0	0.0085	0.0085	0.0085	0	0	0	0	0.1108
Bacteria;Proteobacteria;Gammaproteobacteria;Legionellales;Coxiellaceae;Coxiella;Coxiella_uc	Coxiella_uc	0	0	0	0	0	0	0	0	0	0	0	0	0	0	0	0	0	0	0	0	0	0	0	0	0	0	0	0	0	0	0	0	0	0	0	0	0	0	0	0	0	0	0	0	0	0	0	0
Bacteria;Proteobacteria;Alphaproteobacteria;Rhodospirillales;Acetobacteraceae;Craurococcus;Craurococcus_uc	Craurococcus_uc	0	0	0	0	0	0	0	0	0	0	0	0	0	0	0	0	0	0	0.0171	0	0	0	0.0256	0	0	0	0	0	0	0	0	0	0	0	0	0	0	0	0	0	0	0	0	0	0	0	0	0
Bacteria;Actinobacteria;Coriobacteriia;Coriobacteriales;Coriobacteriaceae;Cryptobacterium;Cryptobacterium curtum	Cryptobacterium curtum	0	0	0	0	0	0	0	0	0	0	0	0	0	0	0	0	0	0	0	0	0	0	0	0	0	0	0	0	0	0	0	0	0	0	0	0	0	0	0	0	0	0	0	0	0	0	0	0
Bacteria;Actinobacteria;Actinobacteria_c;Frankiales;Antricoccus_f;Cumulibacter;Cumulibacter manganitolerans	Cumulibacter manganitolerans	0	0	0	0	0	0	0	0	0	0	0	0	0	0	0	0	0	0	0	0	0	0	0	0	0	0	0	0	0	0	0	0	0	0	0	0	0	0	0	0.0341	0	0	0	0	0	0	0	0
Bacteria;Proteobacteria;Betaproteobacteria;Burkholderiales;Ralstonia_f;Cupriavidus;Cupriavidus metallidurans	Cupriavidus metallidurans	0	0	0	0	0	0	0	0	0	0	0.0171	0	0	0	0	0	0	0	0	0	0	0	0	0	0	0	0	0	0	0	0	0	0	0	0	0	0	0	0	0	0	0	0	0	0	0	0	0
Bacteria;Actinobacteria;Actinobacteria_c;Propionibacteriales;Propionibacteriaceae;Cutibacterium;Cutibacterium acnes group	Cutibacterium acnes group	0.0938	3.146	0.1449	1.4323	0.1364	7.7671	0.6139	5.0473	10.4954	10.5977	0.8526	0.3069	9.7195	0.1279	3.5468	1.4835	1.0146	2.6004	3.2825	1.4409	3.777	11.2371	9.046	0.1364	15.9178	0.3666	5.6186	9.9326	0.7673	0.179	0.5457	3.5723	1.0828	3.8025	8.2957	1.8586	6.9145	0.2046	7.3408	6.2324	7.5283	4.2715	4.9876	0.9037	0.2131	5.5077	1.2874	5.7464
Bacteria;Actinobacteria;Actinobacteria_c;Propionibacteriales;Propionibacteriaceae;Cutibacterium;Cutibacterium avidum	Cutibacterium avidum	0	0	0	0	0	0	0	0	0	0	0	0	0	0	0	0	0	0	0	0	0	0	0	0	0	0.0085	0	0	0	0	0	0	0	0	0.0853	0	0.0171	0	0.0085	0.0085	0	0	0	0	0	0.1449	0	0
Bacteria;Actinobacteria;Actinobacteria_c;Propionibacteriales;Propionibacteriaceae;Cutibacterium;Cutibacterium granulosum	Cutibacterium granulosum	0.0085	0	0	0	0	0	0.0085	0	0.0256	0	0.0341	0	0	0	0.0426	0	0	0	0	0	0.0085	0.0426	0.0085	0	0.1279	0	0.0512	0.0171	0	0	0.0085	0.0171	0	0.0085	0.0171	0	0	0	0.0085	0.0171	0.1194	0	0.0512	0.0426	0.0085	0.0341	0	0
Bacteria;Actinobacteria;Actinobacteria_c;Propionibacteriales;Propionibacteriaceae;Cutibacterium;Cutibacterium_uc	Cutibacterium_uc	0	0	0	0	0	0	0	0	0	0	0	0	0	0	0	0	0	0	0	0	0	0	0	0	0	0	0	0	0	0	0	0	0	0	0	0	0	0	0	0	0	0	0	0	0	0	0	0
Bacteria;Proteobacteria;Deltaproteobacteria;Myxococcales;Archangiaceae;Cystobacter;Cystobacter fuscus group	Cystobacter fuscus group	0	0	0	0	0	0	0	0	0	0	0	0	0	0	0.2984	0	0	0	0	0	0	0	0	0	0	0	0	0	0	0	0	0	0	0	0	0	0	0	0	0	0	0	0	0	0	0	0	0
Bacteria;Bacteroidetes;Cytophagia;Cytophagales;Cytophagaceae;Cytophaga;Cytophaga aurantiaca	Cytophaga aurantiaca	0	0	0	0	0	0	0	0	0	0	0	0	0	0	0	0	0	0	0	0	0	0	0	0	0	0	0	0	0	0	0	0	0	0	0	0	0	0	0	0	0	0	0	0	0	0	0	0
Bacteria;Bacteroidetes;Cytophagia;Cytophagales;Cytophagaceae;Cytophaga;Cytophaga hutchinsonii	Cytophaga hutchinsonii	0	0	0	0	0	0	0	0	0	0	0	0	0	0	0	0	0	0	0	0	0	0	0	0	0	0	0.2387	0	0	0	0	0	0	0	0	0	0	0	0	0	0	0	0	0	0	0	0	0
Bacteria;Bacteroidetes;Bacteroidia;Bacteroidales;Prevotellaceae;Prevotella;DQ003622_s	DQ003622_s	0	0	0	0	0	0	0	0	0	0	0	0	0	0	0	0	0	0	0	0	0	0	0	0	0	0	0	0	0	0	0	0	0	0	0	0	0	0	0	0	0	0.0171	0	0	0	0	0	0
Bacteria;Bacteroidetes;Bacteroidia;Bacteroidales;AC160630_f;DQ003626_g;DQ003626_g_uc	DQ003626_g_uc	0	0	0	0	0	0	0	0	0	0	0	0	0	0	0	0	0	0	0	0	0	0	0	0	0	0	0	0	0	0	0	0	0	0	0	0	0	0	0	0	0	0	0	0	0	0	0	0
Bacteria;Bacteroidetes;Bacteroidia;Bacteroidales;AC160630_f;DQ003626_g;DQ003626_s	DQ003626_s	0	0	0	0	0	0	0	0	0	0	0	0	0	0	0	0	0	0	0	0	0	0	0	0	0	0	0	0	0	0	0	0	0	0	0	0	0	0	0	0	0	0	0	0.0341	0	0	0	0
Bacteria;Bacteroidetes;Bacteroidia;Bacteroidales;Porphyromonadaceae;Porphyromonas;DQ087194_s	DQ087194_s	0.0085	0	0.0171	0	0	0	0	0	0	0	0	0	0	0	0	0	0	0	0.1194	0	0	0	0	0.7673	0	0.1364	0.0767	0	0	0	0	0.1108	0	0	0.2046	0	0	0	0	0	1.7563	0	0	0	0.0853	0	0	0
Bacteria;Proteobacteria;Alphaproteobacteria;Rhizobiales;Phreatobacter_f;Phreatobacter;DQ088783_s	DQ088783_s	0	0	0	0	0	0	0	0	0.0938	0	0	0	0.1023	0	0.0171	0.0085	0	0	0	0.0341	0.0597	0	0	0	0.1194	0	0	0	0	0	0	0	0.0085	0	0	0.0256	0	0	0	0	0.1279	0	0	0	0	0	0.0171	0
Bacteria;Actinobacteria;Actinobacteria_c;Propionibacteriales;Propionibacteriaceae;DQ125551_g;DQ125551_g_uc	DQ125551_g_uc	0	0	0	0	0	0	0	0	0	0	0	0	0	0	0	0	0	0	0	0	0	0	0	0	0	0	0	0	0	0	0	0	0	0	0	0	0	0	0	0	0	0	0	0	0	0	0	0
Bacteria;Actinobacteria;Rubrobacteria;Rubrobacterales;Rubrobacteraceae;Rubrobacter;DQ129336_s	DQ129336_s	0	0	0	0	0	0	0	0	0	0	0	0	0.0341	0	0	0	0	0	0	0	0	0	0	0	0	0	0	0	0	0	0	0	0	0	0	0	0	0	0	0	0	0	0	0	0	0	0	0
Bacteria;Chloroflexi;Thermomicrobia;DQ129389_o;DQ129389_f;DQ129389_g;DQ129349_s	DQ129349_s	0	0	0	0	0	0	0	0	0	0	0	0	0	0	0	0	0	0	0	0	0	0	0	0	0	0	0.0085	0	0	0	0	0	0	0	0	0	0	0	0	0	0	0	0	0	0	0	0	0
Bacteria;Actinobacteria;Acidimicrobiia;Acidimicrobiales;Iamiaceae;DQ129383_g;DQ129383_s	DQ129383_s	0	0	0	0	0	0	0	0	0	0	0	0	0	0	0	0	0	0	0	0	0	0	0	0	0	0	0	0	0	0	0	0	0	0	0	0	0	0	0	0	0	0	0	0	0	0	0	0
Bacteria;Chloroflexi;Thermomicrobia;DQ129389_o;DQ129389_f;DQ129389_g;DQ129389_g_uc	DQ129389_g_uc	0	0	0	0	0	0	0	0	0	0	0	0	0	0	0	0	0	0	0	0	0	0	0	0	0	0	0	0	0	0	0	0	0	0	0	0	0	0	0	0	0	0	0	0	0	0	0	0
Bacteria;Chloroflexi;Thermomicrobia;DQ129389_o;DQ129389_f;DQ129389_g;DQ129389_s	DQ129389_s	0	0	0	0	0	0	0	0	0	0	0	0	0	0	0	0	0	0	0	0	0	0	0	0	0	0	0	0	0	0	0	0	0	0	0	0	0	0	0	0	0	0	0	0	0	0	0	0
Bacteria;Cyanobacteria;Chroobacteria;Pleurocapsales;Chroococcidiopsis_f;DQ129645_g;DQ129645_s	DQ129645_s	0	0	0	0	0	0	0	0	0	0	0	0	0	0	0	0	0	0	0	0	0	0	0	0	0	0	0	0	0	0	0	0	0	0	0	0	0	0	0	0	0	0	0	0	0	0	0	0
Bacteria;Proteobacteria;Alphaproteobacteria;Rhodobacterales;Rhodobacteraceae;Amaricoccus;DQ130031_s	DQ130031_s	0	0	0	0	0	0	0	0	0	0	0	0	0	0	0	0	0	0	0	0	0	0	0	0	0	0	0	0	0	0	0	0	0	0	0	0	0	0	0.2131	0	0	0	0	0	0	0	0	0.0682
Bacteria;Deinococcus-Thermus;Deinococci;Deinococcales;Deinococcaceae;Deinococcus;DQ130032_s	DQ130032_s	0	0	0	0	0	0	0	0	0	0	0	0	0	0	0	0	0	0	0	0	0	0	0.5201	0	0	0	0	0	0	0	0	0	0	0	0	0	0	0	0	0	0	0	0	0	0	0	0	0
Bacteria;Chloroflexi;Thermomicrobia;DQ129389_o;DQ129389_f;DQ129389_g;DQ130040_s	DQ130040_s	0	0	0	0	0	0	0	0	0	0	0	0	0	0	0	0	0	0	0	0	0	0	0	0	0	0	0	0	0	0	0	0	0	0	0	0	0	0	0.0853	0.0085	0	0	0	0	0	0.1023	0	0
Bacteria;Bacteroidetes;Flavobacteria;Flavobacteriales;Flavobacteriaceae;Bergeyella;DQ241813_s	DQ241813_s	0	0.5627	0.0085	0	0	0	0	0	0	0	0.0341	0.0256	0	0	0.2217	0	0	0	0.0256	0	0	0	0	0.0426	0	0	0	0	0	0	0	0	0	0	0	0.2387	0.0341	0	0	0	0	0	0	0.0682	0	0	0	0
Bacteria;Actinobacteria;Actinobacteria_c;Frankiales;HQ910322_f;HQ910322_g;DQ366005_s	DQ366005_s	0	0	0	0	0	0	0	0	0	0	0	0	0	0	0	0	0	0	0	0	0	0	0	0	0	0	0	0.0085	0	0	0	0	0	0	0	0	0	0	0	0	0	0	0	0	0	0	0	0
Bacteria;Saccharibacteria_TM7;Saccharimonas_c;Saccharimonas_o;Saccharimonas_f;Saccharimonas;DQ378246_s	DQ378246_s	0	0	0	0	0	0	0	0	0	0	0	0	0	0	0	0	0	0	0	0	0	0	0	0	0	0	0	0	0	0	0	0	0.0512	0	0	0	0	0	0	0	0	0	0	0	0	0	0	0
Bacteria;Proteobacteria;Betaproteobacteria;PAC002541_o;PAC002248_f;PAC002248_g;DQ395705_s	DQ395705_s	0	0	0	0	0	0	0	0	0	0	0	0	0	0	0	0	0	0	0	0	0	0	0	0	0	0	0	0	0	0	0	0	0	0	0	0	0	0	0	0	0	0	0	0	0	0	0	0
Bacteria;Bacteroidetes;Sphingobacteriia;NVQB_o;NVQB_f;DQ404664_g;DQ404664_s	DQ404664_s	0	0	0	0	0	0	0	0	0	0	0	0	0	0	0	0	0	0	0.0767	0	0	0	0	0	0	0	0	0	0	0	0	0	0	0	0	0	0	0	0	0.0767	0	0	0	0	0	0.0171	0	0
Bacteria;Actinobacteria;Thermoleophilia;Thermoleophilales;Thermoleophilaceae;PAC000142_g;DQ413118_s	DQ413118_s	0	0	0	0	0	0	0	0	0	0	0	0	0	0	0	0	0	0	0	0	0	0	0	0	0	0.0171	0	0	0	0	0	0	0	0	0	0	0	0	0	0	0	0	0	0	0	0	0	0
Bacteria;Cyanobacteria;Chroobacteria;Pleurocapsales;Chroococcidiopsis_f;DQ532182_g;DQ532182_g_uc	DQ532182_g_uc	0	0	0	0	0	0	0	0	0	0	0	0	0	0	0	0	0	0	0	0	0	0	0	0	0	0	0	0	0	0	0	0	0	0	0	0	0	0	0	0	0	0	0	0	0	0	0	0
Bacteria;Cyanobacteria;Chroobacteria;Pleurocapsales;Chroococcidiopsis_f;DQ532182_g;DQ532182_s	DQ532182_s	0	0	0	0	0	0	0	0	0	0	0	0	0	0	0	0	0	0	0	0	0	0	0	0	0	0	0	0	0	0	0	0	0	0	0	0	0	0	0	0	0	0	0	0	0	0	0	0
Bacteria;Deinococcus-Thermus;Deinococci;Trueperales;Trueperaceae;Truepera;DQ532234_s	DQ532234_s	0	0	0	0	0	0	0	0	0	0	0	0	0	0	0	0	0	0	0	0	0	0	0	0	0	0	0	0	0	0	0	0	0	0.2387	0	0	0	0	0	0	0	0	0	0	0	0	0	0
Bacteria;Proteobacteria;Alphaproteobacteria;Rhodobacterales;Rhodobacteraceae;Rubellimicrobium;DQ532274_s	DQ532274_s	0	0	0	0	0	0	0	0	0	0	0	0	0	0	0	0	0	0	0	0	0	0	0	0	0	0	0	0	0	0	0	0	0	0	0	0	0	0	0	0	0	0	0	0	0	0	0	0
Bacteria;Proteobacteria;Gammaproteobacteria;Pseudomonadales;Moraxellaceae;Acinetobacter;DQ532297_s	DQ532297_s	0	0	0	0	0	0.0171	0	0	0	0	0	0	0	0	0	0	0	0.0085	0	0	0	0	0	0	0	0	0	0	0	0	0	0	0	0	0	0	0	0	0	0	0	0	0	0	0	0	0	0
Bacteria;Proteobacteria;Alphaproteobacteria;Rhodospirillales;Acetobacteraceae;DQ532333_g;DQ532333_g_uc	DQ532333_g_uc	0	0	0	0	0	0	0	0	0	0	0	0	0	0	0	0	0	0	0	0	0	0	0	0	0.0426	0	0	0	0	0	0	0	0	0	0	0	0	0	0	0	0	0	0	0	0	0	0	0
Bacteria;Proteobacteria;Alphaproteobacteria;Rhodospirillales;Acetobacteraceae;DQ532333_g;DQ532333_s	DQ532333_s	0	0	0	0	0	0	0	0	0	0	0	0	0	0	0	0	0	0	0	0	0	0	0	0	0.2387	0	0	0	0	0	0	0	0	0	0	0	0	0	0	0	0	0	0	0	0	0	0	0
Bacteria;Gemmatimonadetes;Gemmatimonadetes_c;Gemmatimonadales;Gemmatimonadaceae;DQ532334_g;DQ532334_g_uc	DQ532334_g_uc	0	0	0	0	0	0	0	0	0	0	0	0	0	0	0	0	0	0	0	0	0	0	0	0	0.0426	0	0	0	0	0	0	0	0	0.162	0	0	0	0	0	0	0	0	0	0	0	0	0	0
Bacteria;Proteobacteria;Betaproteobacteria;Burkholderiales;Oxalobacteraceae;Massilia;DQ537532_s	DQ537532_s	0	0	0	0	0	0	0	0	0	0	0	0	0	0	0	0	0	0	0	0	0	0	0	0	0	0	0.0085	0	0	0	0	0	0	0	0	0	0	0	0	0	0	0	0	0	0	0	0	0
Bacteria;Bacteroidetes;Flavobacteria;Flavobacteriales;GU454927_f;GU454927_g;DQ640684_s	DQ640684_s	0	0	0	0	0	0	0	0	0	0	0	0	0.0938	0	0	0	0	0	0	0	0	0	0	0	0	0	0	0	0	0	0	0	0	0	0	0	0	0	0	0	0	0	0	0	0	0	0	0
Bacteria;Proteobacteria;Epsilonproteobacteria;Campylobacterales;Sulfurimonas_f;Sulfurimonas;DQ676341_s	DQ676341_s	0	0	0	0	0	0	0	0	0	0	0	0	0	0	0.0682	0	0	0	0	0	0	0	0	0	0	0	0	0	0	0	0	0	0	0	0	0	0	0	0	0	0	0	0	0	0	0	0	0
Bacteria;Bacteroidetes;Bacteroidia;Bacteroidales;Prevotellaceae;GQ451241_g;DQ795941_s	DQ795941_s	0	0	0	0	0	0	0	0	0	0	0	0	0	0	0	0	0	0	0	0	0	0	0	0	0	0	0	0	0	0	0	0	0	0	0	0	0	0	0	0	0.0341	0	0	0	0	0	0	0
Bacteria;Bacteroidetes;Bacteroidia;Bacteroidales;Prevotellaceae;Prevotella;DQ797020_s	DQ797020_s	0	0	0	0	0	0	0	0	0	0	0	0	0	0	0	0	0	0	0	0	0	0	0	0	0	0	0	0	0	0	0	0	0	0	0	0	0	0	0	0	0	0	0	0	0	0	0	0
Bacteria;Firmicutes;Clostridia;Clostridiales;Lachnospiraceae;KE159571_g;DQ815838_s	DQ815838_s	0	0	0	0	0	0	0	0	0	0	0	0	0	0	0	0	0	0	0	0	0	0	0	0	0	0	0	0	0	0	0	0	0	0	0	0	0	0	0	0	0	0	0	0	0	0	0	0
Bacteria;Proteobacteria;Oligoflexia;Bdellovibrionales;Bdellovibrionaceae;Bdellovibrio;DQ833495_s	DQ833495_s	0	0	0	0	0	0	0	0	0	0	0	0	0	0	0	0	0	0	0	0	0	0	0	0	0	0	0	0	0	0	0	0	0	0	0	0	0	0	0	0	0	0	0	0	0.0085	0	0	0
Bacteria;Bacteroidetes;Cytophagia;Cytophagales;Cytophagaceae;Spirosoma;DQ847443_s	DQ847443_s	0	0	0	0	0	0	0	0	0	0	0	0	0	0	0	0	0	0	0	0	0	0	0	0	0	0	0	0	0	0	0	0	0	0	0	0	0	0	0	0	0	0	0	0	0	0	0	0
Bacteria;Proteobacteria;Alphaproteobacteria;Rhodospirillales;Acetobacteraceae;DQ906052_g;DQ906052_g_uc	DQ906052_g_uc	0	0	0	0	0	0	0	0	0.1023	0	0	0	0	0	0	0	0	0	0	0	0	0	0	0	0	0	0	0	0	0	0	0	0	0	0	0	0	0	0	0	0	0	0	0	0	0	0	0
Bacteria;Cyanobacteria;Chroobacteria;Pleurocapsales;Chroococcidiopsis_f;DQ129645_g;DQ990927_s	DQ990927_s	0	0	0	0	0	0	0	0	0	0	0	0	0	0	0	0	0	0	0	0	0	0	0	0	0	0	0	0	0	0	0	0	0.0597	0	0	0	0	0	0	0	0	0.1023	0	0	0	0	0	0
Bacteria;Bacteroidetes;Flavobacteria;Flavobacteriales;Flavobacteriaceae;Daejeonia;Daejeonia_uc	Daejeonia_uc	0	0	0	0	0	0	0	0	0	0	0	0	0	0	0	0	0	0	0	0	0	0	0	0	0	0	0	0	0	0	0	0	0	0	0	0	0	0	0	0	0	0	0	0	0	0	0	0
Bacteria;Proteobacteria;Betaproteobacteria;Rhodocyclales;Azonexaceae;Dechloromonas;Dechloromonas agitata	Dechloromonas agitata	0	0	0	0	0	0	0	0	0	0	0	0	0	0	0	0	0	0	0	0	0.0512	0.0512	0	0	0	0.0085	0	0	0	0	0	0	0	0.0085	0	0	0	0	0	0	0	0	0	0	0	0	0	0
Bacteria;Proteobacteria;Betaproteobacteria;Rhodocyclales;Azonexaceae;Dechloromonas;Dechloromonas_uc	Dechloromonas_uc	0	0	0	0	0	0	0	0	0	0	0	0	0	0	0	0	0	0	0	0	0	0	0	0	0	0	0	0	0	0	0	0	0	0	0	0	0	0	0	0	0	0	0	0	0	0	0	0
Bacteria;Deinococcus-Thermus;Deinococci;Deinococcales;Deinococcaceae;Deinococcus;Deinococcus antarcticus	Deinococcus antarcticus	0	0	0	0	0	0	0	0	0	0	0	0	0	0	0	0	0	0	0	0	0	0	0	0	0	0	0	0	0	0	0	0	0	0	0	0	0	0	0	0	0	0	0	0	0	0	0	0
Bacteria;Deinococcus-Thermus;Deinococci;Deinococcales;Deinococcaceae;Deinococcus;Deinococcus apachensis	Deinococcus apachensis	0	0	0	0	0	0	0	0	0	0	0	0	0	0	0	0	0	0	0	0	0	0	0	0	0	0	0	0	0	0	0	0	0	0	0	0	0	0	0	0	0	0	0	0	0	0	0	0
Bacteria;Deinococcus-Thermus;Deinococci;Deinococcales;Deinococcaceae;Deinococcus;Deinococcus geothermalis	Deinococcus geothermalis	0	0	0	0	0	0	0	0	0	0	0	0	0	0	0	0	0	0	0	0	0	0	0	0	0	0	0	0	0	0	0	0	0	0	0	0	0	0	0	0	0.1449	0	0	0	0	0	0	0
Bacteria;Deinococcus-Thermus;Deinococci;Deinococcales;Deinococcaceae;Deinococcus;Deinococcus grandis group	Deinococcus grandis group	0	0	0	0	0	0	0	0	0	0	0	0	0	0	0	0	0	0	0	0	0	0	0	0	0	0	0	0	0	0	0	0	0	0	0	0	0	0	0	0	0	0	0	0	0	0	0	0
Bacteria;Deinococcus-Thermus;Deinococci;Deinococcales;Deinococcaceae;Deinococcus;Deinococcus murrayi	Deinococcus murrayi	0	0	0	0	0	0	0	0	0	0	0	0	0	0	0	0	0	0	0	0	0	0	0	0	0	0	0	0	0.0085	0	0	0	0	0	0	0	0	0	0	0	0	0	0	0	0	0	0	0
Bacteria;Deinococcus-Thermus;Deinococci;Deinococcales;Deinococcaceae;Deinococcus;Deinococcus radiodurans	Deinococcus radiodurans	0	0	0	0	0	0	0	0	0	0	0	0	0	0	0	0	0	0	0	0	0	0	0	0	0	0	0	0	0	0	0	0	0	0	0	0	0	0	0	0	0	0	0	0	0	0	0	0
Bacteria;Deinococcus-Thermus;Deinococci;Deinococcales;Deinococcaceae;Deinococcus;Deinococcus reticulitermitis	Deinococcus reticulitermitis	0	0	0	0	0	0	0	0	0	0	0	0	0	0	0	0	0	0	0	0	0	0	0	0	0	0	0	0	0	0	0	0	0	0.1535	0	0	0	0	0	0	0	0	0	0.0085	0	0	0	0
Bacteria;Deinococcus-Thermus;Deinococci;Deinococcales;Deinococcaceae;Deinococcus;Deinococcus seoulensis group	Deinococcus seoulensis group	0	0	0	0	0	0	0	0	0	0	0	0	0	0	0	0	0	0	0	0	0	0	0	0	0	0	0	0	0	0	0	0	0	0	0	0	0	0	0	0	0	0	0	0	0	0	0	0
Bacteria;Deinococcus-Thermus;Deinococci;Deinococcales;Deinococcaceae;Deinococcus;Deinococcus taklimakanensis	Deinococcus taklimakanensis	0	0	0	0	0	0	0	0	0	0	0	0	0	0	0	0	0	0	0	0	0	0	0.3666	0	0	0	0	0	0	0	0	0	0	0	0	0	0	0	0	0	0	0	0	0	0.0085	0	0	0
Bacteria;Deinococcus-Thermus;Deinococci;Deinococcales;Deinococcaceae;Deinococcus;Deinococcus wulumuqiensis	Deinococcus wulumuqiensis	0	0	0	0	0	0	0	0	0	0	0	0	0	0	0	0	0	0	0	0	0	0	0	0	0	0	0	0	0	0	0	0	0	0	0	0	0	0	0	0	0	0.5542	0	0	0	0	0	0
Bacteria;Deinococcus-Thermus;Deinococci;Deinococcales;Deinococcaceae;Deinococcus;Deinococcus yunweiensis	Deinococcus yunweiensis	0	0	0	0	0	0	0	0	0	0	0	0	0	0	0	0	0	0	0	0	0	0	0	0	0	0	0	0	0	0	0	0	0	0	0	0	0	0	0	0	0	0	0.0085	0	0	0	0	0
Bacteria;Deinococcus-Thermus;Deinococci;Deinococcales;Deinococcaceae;Deinococcus;Deinococcus_uc	Deinococcus_uc	0	0	0	0	0	0	0	0	0	0	0	0	0	0	0	0	0	0	0	0	0	0	0	0	0.0256	0	0	0	0	0	0.0085	0	0	0	0.0682	0	0	0	0	0.0171	0.0341	0	0	0	0	0	0	0
Bacteria;Proteobacteria;Betaproteobacteria;Burkholderiales;Comamonadaceae;Delftia;Delftia acidovorans	Delftia acidovorans	0	0	0	0	0	0	1.0657	0	0	0	0	0	0	0	0	0	0	0.0085	0	0	0	0	5.8914	0	0	0	0	0	0	0	0	0	0	0	0	0	0	0	0	0	0	0	0	0	0	0	0	0
Bacteria;Proteobacteria;Betaproteobacteria;Burkholderiales;Comamonadaceae;Delftia;Delftia tsuruhatensis group	Delftia tsuruhatensis group	0	0	0	0	0	0	0	0	0	0	0	0	0	0	0	0	0	0	0	0	0	0	0	0	0	0	0	0	0	0	0	0	0	0	0	0	0	0	0	0	0	0	0	0	0	0	0	0
Bacteria;Proteobacteria;Betaproteobacteria;Burkholderiales;Comamonadaceae;Delftia;Delftia_uc	Delftia_uc	0	0	0	0	0	0	0.0256	0	0	0	0	0	0	0	0	0	0	0	0	0	0	0	0	0	0	0	0	0	0	0	0	0	0	0	0	0	0	0	0	0	0	0	0	0	0	0	0	0
Bacteria;Actinobacteria;Actinobacteria_c;Micrococcales;Dermacoccaceae;Dermacoccus;Dermacoccus nishinomiyaensis group	Dermacoccus nishinomiyaensis group	0	0.341	0	0.1023	0	0.665	0	0.4092	0.4604	1.0487	0	0	0.4689	0.0085	0.4178	0	0	0.0938	0.503	0	0.0426	0.0426	0	0	1.0828	0.0682	0	0	0.0085	0	0.0171	0.7247	0.0597	0.1108	0.486	0.0341	0.1705	0	0.5627	0	0	0.5798	0.0938	0	0.0085	0.0682	0	0.3581
Bacteria;Actinobacteria;Actinobacteria_c;Micrococcales;Dermacoccaceae;Dermacoccus;Dermacoccus_uc	Dermacoccus_uc	0	0	0	0.0085	0	0	0	0	0	0	0	0	0	0	0	0	0	0	0	0	0	0	0	0	0	0	0	0	0	0	0	0	0	0	0	0	0	0	0	0	0	0	0	0	0	0	0	0
Bacteria;Firmicutes;Clostridia;Clostridiales;Peptococcaceae;Desulfotomaculum;Desulfotomaculum aeronauticum	Desulfotomaculum aeronauticum	0	0	0	0	0	0	0	0	0	0	0	0	0	0	0	0	0	0	0	0	0	0	0	0	0	0	0	0	0	0	0	0	0	0	0	0	0	0	0	0	0	0	0	0	0	0	0	0
Bacteria;Firmicutes;Clostridia;Natranaerobiales;Dethiobacter_f;Dethiobacter;Dethiobacter_uc	Dethiobacter_uc	0	0	0	0	0	0	0	0	0	0	0	0	0	0	0	0	0	0	0	0	0	0	0	0	0	0	0	0	0	0	0	0	0	0	0	0	0	0	0	0	0	0	0	0	0	0	0	0
Bacteria;Proteobacteria;Alphaproteobacteria;Rhizobiales;Devosia_f;Devosia;Devosia confluentis	Devosia confluentis	0	0	0	0	0	0	0	0	0	0	0	0	0	0	0	0	0	0	0	0	0	0	0	0	0	0	0	0	0	0	0	0	0	0	0	0	0	0	0	0	0	0	0	0	0	0	0	0
Bacteria;Proteobacteria;Alphaproteobacteria;Rhizobiales;Devosia_f;Devosia;Devosia honganensis	Devosia honganensis	0	0	0	0	0	0	0	0	0	0	0	0	0	0	0	0	0	0	0	0	0	0	0	0	0	0	0	0	0	0	0	0	0	0	0	0	0	0	0	0	0	0	0	0	0	0	0	0
Bacteria;Proteobacteria;Alphaproteobacteria;Rhizobiales;Devosia_f;Devosia;Devosia insulae group	Devosia insulae group	0	0	0	0	0	0	0	0	0	0	0	0	0	0	0	0	0	0	0	0	0	0	0	0	0	0	0	0	0	0	0	0	0	0	0	0	0	0	0	0	0	0	0	0	0	0	0	0
Bacteria;Proteobacteria;Alphaproteobacteria;Rhizobiales;Devosia_f;Devosia;Devosia lucknowensis	Devosia lucknowensis	0	0	0	0	0	0.0085	0	0	0	0	0	0	0	0	0	0	0	0	0	0	0	0	0	0	0	0	0	0	0	0	0	0	0	0	0	0	0	0	0	0	0	0	0	0	0	0	0	0
Bacteria;Proteobacteria;Alphaproteobacteria;Rhizobiales;Devosia_f;Devosia;Devosia submarina	Devosia submarina	0	0	0	0	0	0	0	0	0	0	0	0	0	0	0	0	0	0	0	0	0	0	0	0	0	0	0	0	0	0	0	0	0	0	0	0	0	0	0	0	0	0	0	0	0	0	0.0085	0
Bacteria;Proteobacteria;Alphaproteobacteria;Rhizobiales;Devosia_f;Devosia;Devosia yakushimensis	Devosia yakushimensis	0	0	0	0	0	0	0	0	0	0	0	0	0	0	0	0	0	0	0	0	0	0	0	0	0	0	0	0	0	0	0	0	0	0	0	0	0	0	0	0	0	0	0	0	0	0	0	0
Bacteria;Proteobacteria;Alphaproteobacteria;Rhizobiales;Devosia_f;Devosia;Devosia_uc	Devosia_uc	0	0	0	0	0	0.7929	0.0171	0	0	0	0	0	0	0	0	0	0	0	0	0	0	0	0	0	0	0	0	0	0	0	0	0	0	0	0	0	0	0	0	0	0	0	0	0	0	0	0	0
Bacteria;Firmicutes;Negativicutes;Veillonellales;Veillonellaceae;Dialister;Dialister invisus	Dialister invisus	0	0.4178	0	0	0	0.3837	0	0	0	0.341	0	0	0	0	0.0853	0	0	0	0	0	0	0	0	0.0256	0	0	0	0	0.0171	0	0.0256	0	0	0	0	0	0	0	0	0.0171	0	0	0	0.0597	0	0.0085	0	0
Bacteria;Firmicutes;Negativicutes;Veillonellales;Veillonellaceae;Dialister;Dialister pneumosintes	Dialister pneumosintes	0	0	0	0	0	0	0	0	0	0	0	0	0	0	0	0	0	0	0.0171	0	0	0	0	0.0085	0	0	0	0	0	0	0	0	0	0	0	0.0256	0.0426	0	0.1876	0.0682	0	0	0	0.0597	0.0426	0	0	0
Bacteria;Firmicutes;Negativicutes;Veillonellales;Veillonellaceae;Dialister;Dialister propionicifaciens	Dialister propionicifaciens	0	0	0.0256	0.0341	0	0	0	0	0	0.179	0	0	0	0	0.1449	0.0341	0	0	0	0	0.0256	0.0256	0	0	0	0	0	0	0.0085	0	0.0597	0	0	0	0	0	0.0341	0	0	0.0426	0.2814	0	0	0	0	0	0.0341	0
Bacteria;Firmicutes;Negativicutes;Veillonellales;Veillonellaceae;Dialister;Dialister succinatiphilus	Dialister succinatiphilus	0	0	0	0	0	0	0	0	0	0	0	0	0	0	0	0	0	0	0	0	0	0	0	0	0	0	0	0	0	0	0	0	0	0	0	0	0	0	0	0	0	0	0	0	0	0	0	0
Bacteria;Proteobacteria;Betaproteobacteria;Burkholderiales;Comamonadaceae;Diaphorobacter;Diaphorobacter nitroreducens group	Diaphorobacter nitroreducens group	0	0	0	0	0.0085	0	0	0	1.9354	1.2874	0	0	1.4068	0.0256	0	0.0938	0	0.1961	1.5432	0	1.2789	0.3922	0.4007	0	0.179	0.0512	0.162	0.0085	0	0	0	0	0.1705	0.4774	0.0256	0.0171	0.0171	0	0.1108	0	0	0.5371	0.0426	0.0597	0	0.1108	0.0341	1.3215
Bacteria;Actinobacteria;Actinobacteria_c;Corynebacteriales;Dietziaceae;Dietzia;Dietzia aerolata group	Dietzia aerolata group	0	0	0	0	0	0	0	0	0	0	0	0	0	0	0	0	0	0	0	0	0	0	0	0	0	0	0	0	0	0	0	0	0	0	0	0	0	0	0	0	0	0	0	0	0	0	0	0
Bacteria;Actinobacteria;Actinobacteria_c;Corynebacteriales;Dietziaceae;Dietzia;Dietzia cinnamea group	Dietzia cinnamea group	0	0	0	0	0	0	0	0	0	0	0	0	0	0	0	0	0	0	0	0	0	0	0	0	0	0	0	0	0	0	0	0	0	0	0	0	0	0	0	0	0	0	0	0	0	0	0.0597	0.2728
Bacteria;Actinobacteria;Actinobacteria_c;Corynebacteriales;Dietziaceae;Dietzia;Dietzia maris group	Dietzia maris group	0	0	0	0	0	0	0.0597	0	0	0	0	0	0	0	0	0	0	0	0	0	0	0.0341	0	0	0	0	0.0171	0	0	0	0	0	0	0	0	0	0	0	0	0	0	0	0	0	0	0	0.0426	0
Bacteria;Actinobacteria;Actinobacteria_c;Corynebacteriales;Dietziaceae;Dietzia;Dietzia timorensis	Dietzia timorensis	0	0	0	0	0	0	0	0	0	0	0	0	0	0	0	0	0	0	0	0	0	0	0	0	0	0	0	0	0	0	0	0	0	0	0	0	0	0	0	0	0	0	0	0	0	0	0	0
Bacteria;Proteobacteria;Gammaproteobacteria;Xanthomonadales;Xanthomonadaceae;Dokdonella;Dokdonella_uc	Dokdonella_uc	0	0	0	0	0	0	0	0	0	0	0	0	0	0	0	0	0	0	0	0	0	0	0	0	0	0	0	0	0	0	0	0	0	0	0	0	0	0	0	0	0	0	0	0	0	0	0	0.0085
Bacteria;Firmicutes;Bacilli;Lactobacillales;Carnobacteriaceae;Dolosigranulum;Dolosigranulum pigrum	Dolosigranulum pigrum	0	0	0	0	0	0	0	0	0	0	0	0	0	0	0	0	0	0	0	0	0	0	0	0	0	0	0	0	0	0.0085	0	0	0	0	0	0	0	0	0	0	0	0	0	0	0	0	0	0
Bacteria;Firmicutes;Bacilli;Bacillales;Bacillaceae;Domibacillus;Domibacillus robiginosus group	Domibacillus robiginosus group	0	0	0	0	0	0	0	0	0	0	0	0	0	0	0	0	0	0	0	0	0	0	0	0	0	0	0	0	0	0	0	0	0	0	0	0	0	0	0	0	0	0	0	0	0	0	0	0
Bacteria;Firmicutes;Clostridia;Clostridiales;Lachnospiraceae;Dorea;Dorea formicigenerans	Dorea formicigenerans	0	0	0	0	0	0	0	0	0	0	0	0	0	0.0085	0	0	0	0	0	0	0	0	0	0	0	0	0	0	0	0	0	0	0	0	0	0	0	0	0	0	0	0	0	0	0	0	0	0
Bacteria;Firmicutes;Clostridia;Clostridiales;Lachnospiraceae;Dorea;Dorea longicatena	Dorea longicatena	0	0	0	0	0	0	0	0	0	0	0	0	0	0.0085	0	0	0	0	0	0	0	0	0	0	0	0	0	0	0	0	0	0	0	0	0	0	0	0	0	0	0	0	0	0	0	0	0	0.3837
Bacteria;Actinobacteria;Actinobacteria_c;Frankiales;Sporichthyaceae;AF408985_g;EF016809_s	EF016809_s	0	0	0	0	0	0	0	0	0	0	0	0	0	0	0	0	0	0	0	0	0	0	0	0	0	0	0	0	0	0	0	0	0	0	0	0	0	0	0	0	0	0	0	0	0	0	0.0512	0
Bacteria;Actinobacteria;Actinobacteria_c;Corynebacteriales;Mycobacteriaceae;Mycobacterium;EF018761_s	EF018761_s	0	0	0	0	0	0	0	0	0	0	0	0	0.2899	0	0	0	0	0	0	0	0	0	0	0	0	0	0	0	0	0	0	0	0	0	0	0	0	0	0	0	0	0	0	0	0	0	0	0
Bacteria;Cyanobacteria;Chroobacteria;Pleurocapsales;Chroococcidiopsis_f;EF032788_g;EF032788_g_uc	EF032788_g_uc	0	0	0	0	0	0	0	0	0	0	0	0	0	0	0	0	0	0	0	0	0	0	0	0	0	0	0	0	0	0	0	0	0	0	0	0	0	0	0	0	0	0.0938	0	0	0	0	0	0
Bacteria;Proteobacteria;Alphaproteobacteria;Rhizobiales;Devosia_f;Devosia;EF067859_s	EF067859_s	0	0	0	0	0	0.0085	0	0	0	0	0	0	0	0	0	0	0	0	0	0	0	0	0	0	0	0	0	0	0	0	0	0	0	0	0	0	0	0	0	0	0	0	0	0	0	0	0	0
Bacteria;Proteobacteria;Alphaproteobacteria;Rhizobiales;Phyllobacteriaceae;Hoeflea;EF123312_s	EF123312_s	0	0	0	0	0	0	0	0	0	0	0	0	0	0	0	0	0	0	0	0	0	0	0	0	0	0	0	0	0	0	0	0	0	0	0	0	0	0	0	0	0	0	0	0	0	0	0	0
Bacteria;Chloroflexi;Thermomicrobia;DQ129389_o;DQ129389_f;DQ129389_g;EF157190_s	EF157190_s	0	0	0	0	0	0	0	0	0	0	0	0	0	0	0	0	0	0	0	0	0	0	0	0	0	0	0.0171	0	0	0	0	0	0	0	0	0	0	0	0	0	0	0	0	0	0	0	0	0
Bacteria;Chloroflexi;Thermomicrobia;DQ129389_o;DQ129389_f;DQ129389_g;EF157268_s	EF157268_s	0	0	0	0	0	0	0	0	0	0	0	0	0	0	0	0	0	0	0	0	0	0	0	0	0	0	0	0	0	0	0	0	0	0	0	0	0	0	0	0	0	0	0	0	0	0	0	0
Bacteria;Firmicutes;Clostridia;Clostridiales;Mogibacterium_f;Mogibacterium;EF419356_s	EF419356_s	0	0	0	0	0	0	0	0	0	0	0	0	0	0	0	0	0	0	0	0	0	0	0	0	0	0	0	0	0	0	0	0	0	0	0	0	0	0	0	0	0	0	0	0	0	0	0	0
Bacteria;Firmicutes;Bacilli;Bacillales;Paenibacillaceae;Brevibacillus;EF419401_s	EF419401_s	0	0	0	0	0	0	0	0	0	0	0	0	0	0	0	0	0	0	0	0	0	0	0	0	0	0	0	0	0	0	0	0	0	0	0	0	0	0	0	0	0	0	0	0	0	0	0	0
Bacteria;Proteobacteria;Gammaproteobacteria;Pseudomonadales;Moraxellaceae;Acinetobacter;EF429006_s	EF429006_s	0	0	0	0	0	0.0085	0	0	0	0	0	0	0	0	0	0	0	0	0	0	0	0	0	0	0	0	0	0	0	0	0	0	0	0	0	0	0	0	0	0	0	0	0	0	0	0	0	0
Bacteria;Firmicutes;Clostridia;Clostridiales;Mogibacterium_f;EF436322_g;EF436322_g_uc	EF436322_g_uc	0	0	0	0	0	0	0	0	0	0	0	0	0	0	0	0	0	0	0	0	0	0	0	0	0	0	0	0	0	0	0	0	0	0	0	0	0	0	0	0	0	0	0	0	0	0	0	0
Bacteria;Bacteroidetes;Bacteroidia;Bacteroidales;Prevotellaceae;Prevotella;EF515584_s	EF515584_s	0	0	0	0	0	0	0	0	0	0	0	0	0	0	0	0	0	0	0	0	0	0	0	0	0	0	0	0	0	0	0	0	0	0	0	0	0	0	0	0	0	0	0	0	0	0	0	0
Bacteria;Firmicutes;Negativicutes;Veillonellales;Veillonellaceae;Veillonella;EF515623_s	EF515623_s	0	0	0	0	0	0	0	0	0	0	0	0	0	0	0	0	0	0	0	0	0	0	0	0	0	0	0	0	0	0	0	0	0	0	0	0	0	0	0	0	0	0	0	0	0	0	0	0.162
Bacteria;Bacteroidetes;Sphingobacteriia;Sphingobacteriales;Chitinophagaceae;Flavisolibacter;EF516274_s	EF516274_s	0	0	0	0	0	0	0	0	0	0	0	0	0	0	0	0	0	0	0	0	0	0	0	0	0	0	0	0	0	0	0	0	0	0	0	0	0	0	0	0	0	0	0	0	0	0	0	0
Bacteria;Proteobacteria;Alphaproteobacteria;Rickettsiales;Rickettsiaceae;PAC000249_g;EF520417_s	EF520417_s	0	0	0	0	0	0	0	0	0	0	0	0	0	0	0	0	0	0	0	0	0	0	0	0	0	0	0	0	0	0	0	0	0	0	0	0	0	0	0	0	0	0	0	0	0	0	0	0
Bacteria;Proteobacteria;Alphaproteobacteria;Rhodobacterales;Rhodobacteraceae;Rubellimicrobium;EF540401_s	EF540401_s	0	0	0	0	0	0	0	0	0	0	0	0	0	0	0	0	0	0	0	0	0	0	0	0	0	0	0.0682	0	0	0	0	0	0	0	0	0	0	0	0	0	0	0	0	0	0	0	0	0
Bacteria;Bacteroidetes;Cytophagia;Cytophagales;Hymenobacteraceae;Hymenobacter;EF639389_s	EF639389_s	0	0	0	0	0	0	0	0	0	0	0	0	0	0	0	0	0	0	0	0	0	0	0.0512	0	0	0	0.0682	0	0	0	0	0	0	0	0	0	0	0	0	0	0	0	0	0	0	0	0.0256	0
Bacteria;Proteobacteria;Alphaproteobacteria;Rhodospirillales;Acetobacteraceae;Craurococcus;EF682998_s	EF682998_s	0	0	0	0	0	0	0	0	0	0	0	0	0	0	0	0	0	0	0	0	0	0	0.1449	0	0	0	0	0	0	0	0	0	0	0	0	0	0	0	0	0	0	0	0	0	0	0	0	0
Bacteria;Actinobacteria;Actinobacteria_c;Actinomycetales;Actinomycetaceae;Actinomyces;EF688243_s	EF688243_s	0	0	0	0	0	0	0	0	0	0	0	0	0	0	0	0	0	0	0.0597	0	0	0	0	0	0.0085	0	0	0	0	0	0	0	0	0	0	0	0	0	0	0	0	0	0	0.0085	0	0	0	0
Bacteria;Proteobacteria;Gammaproteobacteria;Pseudomonadales;Moraxellaceae;Alkanindiges;EU104077_s	EU104077_s	0	0	0	0	0	0	0	0	0	0	0	0	0	0	0	0	0	0	0.0085	0	0	0	0	0	0	0	0	0	0	0	0	0	0	0	0	0	0	0	0	0	0	0	0	0	0	0	0	0
Bacteria;Actinobacteria;Actinobacteria_c;Frankiales;Frankiaceae;EU132518_g;EU132518_s	EU132518_s	0	0	0	0	0	0	0	0	0	0	0	0	0	0	0	0	0	0	0	0	0	0	0	0	0	0	0	0	0	0	0	0	0	0	0	0	0	0	0	0	0	0	0	0	0	0	0	0
Bacteria;Proteobacteria;Alphaproteobacteria;Sphingomonadales;Sphingomonadaceae;Sphingomonas;EU133434_s	EU133434_s	0	0	0	0	0	0	0	0	0	0	0	0	0	0	0	0	0	0	0	0	0	0	0	0	0	0	0	0	0	0	0	0	0	0	0	0	0	0	0	0	0	0	0	0	0	0	0	0
Bacteria;Firmicutes;Bacilli;Bacillales;Thermicanus_f;Thermicanus;EU160525_s	EU160525_s	0	0	0	0	0	0	0	0	0	0	0	0	0	0	0.0682	0	0	0	0	0	0	0	0	0	0	0	0	0	0	0	0	0	0	0	0	0	0	0	0	0	0	0	0	0	0	0	0	0
Bacteria;Acidobacteria;Vicinamibacter_c;Vicinamibacter_o;Vicinamibacter_f;PAC001846_g;EU193009_s	EU193009_s	0	0	0	0	0	0	0	0	0	0	0	0	0	0	0	0	0	0	0	0	0	0	0	0	0	0	0	0	0	0	0	0	0	0	0	0	0	0	0.0341	0	0	0	0	0	0	0	0	0
Bacteria;Bacteroidetes;Sphingobacteriia;Sphingobacteriales;Chitinophagaceae;Segetibacter;EU223960_s	EU223960_s	0	0	0	0	0	0	0.0256	0	0	0	0	0	0	0	0	0	0	0	0	0	0	0	0	0	0	0	0	0	0	0	0	0	0	0	0	0	0	0	0	0	0	0	0	0	0	0	0	0
Bacteria;TM6;TM6_c;Babela_o;EU266778_f;EU266778_g;EU266778_s	EU266778_s	0	0	0	0	0	0	0	0	0	0	0	0	0	0	0	0	0	0	0	0	0	0	0	0	0	0	0	0	0	0	0	0	0	0	0	0	0	0	0	0	0	0	0	0	0	0	0	0
Bacteria;Proteobacteria;Alphaproteobacteria;Rhizobiales;Aurantimonadaceae;EU289426_g;EU289426_s	EU289426_s	0	0	0	0	0	0	0	0	0	0	0	0	0	0	0	0	0	0	0	0	0	0	0	0	0	0	0	0	0	0	0	0	0	0	0.0171	0	0	0	0	0	0	0	0	0	0	0	0	0
Bacteria;Proteobacteria;Alphaproteobacteria;Rhizobiales;Beijerinckiaceae;EU289441_g;EU289441_g_uc	EU289441_g_uc	0	0	0	0	0	0	0	0	0	0	0	0	0	0	0	0	0	0	0	0	0	0	0	0	0	0	0	0	0	0	0	0	0	0	0	0	0	0	0	0	0	0	0	0	0	0	0	0
Bacteria;Proteobacteria;Alphaproteobacteria;Rhizobiales;Beijerinckiaceae;EU289441_g;EU289441_s	EU289441_s	0	0	0	0	0	0	0	0	0	0	0	0	0	0	0	0	0	0	0	0	0	0	0	0	0	0	0	0	0	0	0	0	0	0	0	0	0	0	0	0	0	0	0	0	0.0085	0	0	0
Bacteria;Proteobacteria;Alphaproteobacteria;Rhizobiales;Methylobacteriaceae;Psychroglaciecola;EU289463_s	EU289463_s	0	0	0	0	0	0	0	0	0.0682	0	0	0	0	0	0	0	0	0	0	0	0	0	0	0	0.3837	0	0	0	0	0	0	0	0	0	0	0	0	0	0	0	0	0	0	0	0	0	0	0
Bacteria;Actinobacteria;Thermoleophilia;Thermoleophilales;Thermoleophilaceae;EU289467_g;EU289467_g_uc	EU289467_g_uc	0	0	0	0	0	0	0	0	0	0	0	0	0	0	0	0	0	0	0	0	0	0	0	0	0	0	0	0	0	0	0	0	0	0	0	0	0	0	0	0	0	0	0	0	0	0	0	0
Bacteria;Proteobacteria;Alphaproteobacteria;Rhizobiales;Aurantimonadaceae;EU289426_g;EU289471_s	EU289471_s	0	0	0	0	0	0	0	0	0	0	0	0	0	0	0	0	0	0	0	0	0	0	0	0	0	0	0	0	0	0	0	0	0	0	0	0	0	0	0	0	0	0	0	0	0	0	0	0
Bacteria;Actinobacteria;Acidimicrobiia;Acidimicrobiales;Ilumatobacter_f;Ilumatobacter;EU289503_s	EU289503_s	0	0	0	0	0	0	0	0	0	0	0	0	0	0	0	0	0	0	0	0	0	0	0	0	0	0	0	0	0	0	0	0	0	0	0	0	0	0	0	0	0	0	0	0	0	0	0.0426	0
Bacteria;Planctomycetes;Planctomycetia;Planctomycetales;Isosphaeraceae;EU289510_g;EU289510_g_uc	EU289510_g_uc	0	0	0	0	0	0	0	0	0.2302	0	0	0	0	0	0	0	0	0	0	0	0	0	0	0	0	0	0	0	0	0	0	0	0	0	0	0	0	0	0	0	0	0	0	0	0	0	0	0
Bacteria;Bacteroidetes;Sphingobacteriia;Sphingobacteriales;Chitinophagaceae;Flavisolibacter;EU362131_s	EU362131_s	0	0	0	0	0	0.0597	0	0	0	0	0	0	0	0	0	0	0	0	0	0	0	0	0	0	0	0	0	0	0	0	0	0	0	0	0	0	0	0	0	0	0	0	0	0	0	0	0	0
Bacteria;Proteobacteria;Betaproteobacteria;Burkholderiales;Oxalobacteraceae;EU362137_g;EU362137_s	EU362137_s	0	0	0	0	0	0	0	0	0	0	0	0	0	0	0	0	0	0	0	0	0	0	0	0	0	0	0	0	0	0	0	0	0	0	0	0	0	0	0	0	0	0	0	0	0	0	0	0
Bacteria;Proteobacteria;Alphaproteobacteria;Sphingomonadales;Sphingomonadaceae;Sphingomonas;EU440723_s	EU440723_s	0	0	0	0	0	0	0	0	0	0	0	0	0	0	0	0	0	0	0	0	0	0	0	0	0	0	0	0	0	0	0	0	0	0	0	0	0	0	0	0.0256	0	0	0	0	0	0	0	0
Bacteria;Firmicutes;Clostridia;Clostridiales;Lachnospiraceae;KE159600_g;EU511097_s	EU511097_s	0	0	0	0	0	0	0	0	0	0	0	0	0	0	0	0	0	0	0	0	0	0	0	0	0	0	0	0	0	0	0	0	0	0	0	0	0	0	0	0	0	0	0	0	0	0	0	0
Bacteria;Proteobacteria;Alphaproteobacteria;Rhodospirillales;Rhodospirillaceae;EU589272_g;EU589272_g_uc	EU589272_g_uc	0	0	0	0	0	0	0	0	0	0	0	0	0	0	0	0	0	0	0	0	0	0	0	0	0	0	0	0	0	0	0	0	0	0	0	0	0	0	0	0	0	0	0	0	0	0	0	0
Bacteria;Proteobacteria;Deltaproteobacteria;Myxococcales;EU589314_f;EU589314_g;EU589314_g_uc	EU589314_g_uc	0	0	0	0	0	0	0	0	0	0	0	0	0	0	0	0	0	0	0	0	0	0	0	0	0	0	0	0	0	0	0	0	0	0	0	0	0	0	0	0	0	0	0	0	0	0	0	0
Bacteria;Planctomycetes;Planctomycetia;Planctomycetales;Gemmataceae;Gemmata;EU662598_s	EU662598_s	0	0	0	0	0	0	0	0	0	0	0	0	0	0	0	0	0	0	0.2728	0	0	0	0	0	0	0	0	0	0	0	0	0	0	0	0	0	0	0	0	0	0	0	0	0	0	0	0	0
Bacteria;Proteobacteria;Betaproteobacteria;Methylophilales;Methylophilaceae;HQ116735_g;EU662606_s	EU662606_s	0	0	0	0	0	0	0	0	0	0	0	0	0	0	0	0	0	0	0	0	0	0	0	0	0.1364	0	0	0	0	0	0	0	0	0	0	0	0	0	0	0	0	0	0	0	0	0	0	0
Bacteria;Firmicutes;Negativicutes;Selenomonadales;Selenomonadaceae;Selenomonas;EU669566_s	EU669566_s	0	0	0	0.0085	0	0	0	0	0	0	0	0	0	0	0	0	0	0	0	0	0	0	0	0	0	0	0	0	0	0	0	0	0	0	0	0	0	0	0	0.0085	0	0	0	0	0	0	0	0
Bacteria;Bacteroidetes;Bacteroidia;Bacteroidales;Prevotellaceae;Prevotella;EU669567_s	EU669567_s	0	0	0	0	0	0	0	0	0	0	0	0	0	0	0	0	0	0	0	0	0	0	0	0	0	0	0	0	0	0	0	0	0	0	0	0	0	0	0	0	0	0	0	0	0	0	0	0
Bacteria;Saccharibacteria_TM7;Saccharimonas_c;Saccharimonas_o;Saccharimonas_f;Saccharimonas;EU681966_s	EU681966_s	0	0	0	0	0	0	0	0	0	0	0	0	0	0	0	0	0	0	0	0.0171	0	0	0	0	0	0	0	0	0	0	0	0	0	0	0	0	0	0	0	0	0	0	0.0597	0	0	0	0	0
Bacteria;Proteobacteria;Gammaproteobacteria;Plasticicumulans_o;CBTK_f;CBTK_g;EU700162_s	EU700162_s	0	0	0	0	0	0	0	0	0	0	0	0	0	0	0	0	0	0	0	0	0	0	0	0	0	0	0	0	0	0	0	0	0	0	0	0	0	0	0	0	0	0	0	0	0	0	0	0
Bacteria;Proteobacteria;Betaproteobacteria;PAC002541_o;PAC002541_f;PAC002541_g;EU786132_s	EU786132_s	0	0	0	0	0	0	0	0	0	0	0	0	0	0	0	0	0	0	0	0	0	0	0	0	0	0	0	0	0	0	0	0	0	0	0	0	0	0	0	0	0	0	0	0	0	0	0	0
Bacteria;Proteobacteria;Alphaproteobacteria;Rhodospirillales;Micavibrio_f;EU801307_g;EU801307_g_uc	EU801307_g_uc	0	0	0	0	0	0	0	0	0	0	0	0	0.0341	0	0	0	0	0	0	0	0	0	0	0	0	0	0	0	0	0	0	0	0	0	0	0	0	0	0	0	0	0	0	0	0	0	0	0
Bacteria;Actinobacteria;Acidimicrobiia;Acidimicrobiales;Ilumatobacter_f;GQ387490_g;EU803787_s	EU803787_s	0	0	0	0	0	0	0	0	0	0	0	0	0	0	0	0	0	0	0	0	0	0	0	0	0	0	0	0	0	0	0	0	0	0	0	0	0	0	0	0	0	0	0	0	0	0	0	0
Bacteria;Proteobacteria;Alphaproteobacteria;Rhodospirillales;Acetobacteraceae;PAC000328_g;EU861940_s	EU861940_s	0	0	0	0	0	0	0	0	0	0	0	0	0	0	0	0	0	0	0	0	0	0	0	0	0	0	0	0	0	0	0	0	0	0	0	0	0	0	0	0	0	0	0	0	0.0085	0	0	0
Bacteria;Proteobacteria;Alphaproteobacteria;Rhizobiales;Methylobacteriaceae;Psychroglaciecola;EU861971_s	EU861971_s	0	0	0	0	0	0	0	0	0	0	0	0	0	0	0	0	0	0	0	0	0	0	0	0	0	0	0	0	0	0	0	0	0	0	0	0	0	0	0	0	0	0	0	0	0	0	0	0
Bacteria;Proteobacteria;Gammaproteobacteria;Legionellales;Coxiellaceae;EU881328_g;EU881328_g_uc	EU881328_g_uc	0	0	0	0	0	0	0	0	0	0	0	0	0	0	0	0	0	0	0	0	0	0	0	0	0	0	0	0	0	0	0	0	0	0	0	0	0	0	0	0	0	0	0	0	0	0	0	0
Bacteria;Acidobacteria;Acidobacteriia;Acidobacteriales;Acidobacteriaceae;Edaphobacter;Edaphobacter_uc	Edaphobacter_uc	0	0	0	0	0	0	0	0	0	0.5457	0	0	0	0	0	0	0	0	0	0	0	0	0	0	0	0	0	0	0	0	0	0	0	0	0	0	0	0	0	0	0	0	0	0	0	0	0	0
Bacteria;Firmicutes;Erysipelotrichi;Erysipelotrichales;Erysipelotrichaceae;Eggerthia;Eggerthia catenaformis	Eggerthia catenaformis	0	0.0085	0	0	0	0	0	0	0	0	0	0	0	0	0	0	0	0	0	0	0	0	0	0	0	0	0	0	0	0	0	0	0	0	0	0.0171	0	0	0	0	0	0	0	0.0085	0	0	0	0
Bacteria;Proteobacteria;Betaproteobacteria;Neisseriales;Neisseriaceae;Eikenella;Eikenella corrodens	Eikenella corrodens	0	0	0	0	0	0	0	0	0	0	0	0	0	0	0	0	0	0	0	0	0	0	0	0.0085	0	0	0	0	0	0	0	0	0	0	0	0	0	0	0	0.0426	0	0	0	0	0	0	0	0
Bacteria;Bacteroidetes;Flavobacteria;Flavobacteriales;Flavobacteriaceae;Elizabethkingia;Elizabethkingia anophelis	Elizabethkingia anophelis	0	0	0	0	0	0	0	0	0	0	0	0	0	0	0	0	0	0	0	0	0	0	0	0	0	0	0	0	0	0	0	0	0.2558	0	0	0	0	0	0	0	0	0	0	0	0	0	0.0171	0
Bacteria;Bacteroidetes;Flavobacteria;Flavobacteriales;Flavobacteriaceae;Elizabethkingia;Elizabethkingia miricola group	Elizabethkingia miricola group	0	0	0	0	0	0	0	0	0	0	0	0	0	0	0	0	0	0	0	0	0	0	0	0	0.0938	0	0	0	0.0341	0	0	0	0	0	0	0	0	0	0	0	0	0	0	0	0	0	0	0
Bacteria;Bacteroidetes;Flavobacteria;Flavobacteriales;Flavobacteriaceae;Empedobacter;Empedobacter falsenii	Empedobacter falsenii	0	0	0	0	0	0	0	0	0	0	0	0	0	0	0	0	0	0	0	0	0	0	0	0	0	0	0	0	0	0	0	0	0	0	0	0	0	0	0	0	0	0	0	0	0	0	0	0
Bacteria;Proteobacteria;Gammaproteobacteria;Pseudomonadales;Moraxellaceae;Enhydrobacter;Enhydrobacter aerosaccus group	Enhydrobacter aerosaccus group	0.0085	1.4238	0.0171	0.0426	0	3.4786	0.0682	3.5979	0.6309	0.5627	0	0.0171	0.7759	0.0341	0.5798	0	0.0085	0.2643	2.9158	0.0426	0.179	2.14	1.5773	0	6.6928	0.4348	0.503	0.1364	0.0085	0	0.0426	0.3581	0.1535	3.8622	4.0327	0.2643	0.8696	0.0085	2.3531	0.0597	3.4104	0.486	0.0767	0.0426	0.0853	0.2217	0.2131	0.989
Bacteria;Proteobacteria;Gammaproteobacteria;Pseudomonadales;Moraxellaceae;Enhydrobacter;Enhydrobacter_uc	Enhydrobacter_uc	0	0	0	0	0	0.0085	0	0	0	0	0	0	0	0	0	0	0	0	0	0	0	0	0	0	0	0	0	0	0	0	0	0	0	0	0	0	0	0	0	0	0	0	0	0	0	0	0	0
Bacteria;Proteobacteria;Gammaproteobacteria;Enterobacterales;Enterobacteriaceae;Enterobacter;Enterobacter cloacae group	Enterobacter cloacae group	0	0	0	0	0	0	0	0	0	0.0085	0	0	0	0	0	0	0	0	0	0	0	0	0	0	0	0	0	0	0	0	0	0	0	0	0	0	0	0	0	0	0	0	0	0	0	0	0.0171	0
[truncated: 1,115 more rows]
[truncated: 36 more columns]
